# Supplementary material for: SARNAclust: Semi-automatic detection of RNA protein binding motifs from immunoprecipitation data
Source: PLoS Comput Biol. 2018 Mar 29;14(3):e1006078. doi: 10.1371/journal.pcbi.1006078 (PMC5892938; doi:10.1371/journal.pcbi.1006078)
Supplement: S1 Data — (XLSX) [file pcbi.1006078.s011.xlsx]

## Sheet: SD1
special_structure	AUG_in_Bulge	pyrimidine_tract	GAGA_in_Hairpin	GUCG_in_left_stem	random
GCAACCCACCCGAUGGAGGGAUGUGC	GGGCAUGGGGGGUCCCGCCC	GGCACAGUGCUCCUCU	UGCCCGAGAGGGCA	CCGGUCGUCGCGGCCGG	UCUUACGCAUCGUU
CGUGCCCGUCCGAUGGCGGGCAGCCG	CGCCAUGACCGUAGGUGGCG	GCCCAGUGGGCCCUCU	UGGGCGAGAGCCCA	GGGGUCGGGCCGACCCC	GAAUAGAAUUUCUU
GGCGCGCCAGCGUAGCGGGCGAGCCC	GGGCAUGGGGCACCCCGCCU	GGGCCGAGCCCCCUCU	GGGCCGAGAGGCCC	GGGGUCGAUGCGACCCC	UUAAUCUCUAAGUU
GGUCCGGGGGCUCAGCGACCCCGGCC	GGGCAUGUCCCGGGGAGCCC	GCCCUACGGGCCCUCU	GGCCGGAGACGGCC	GCGGUCGUAGCGACCGC	GAGCAGGUUCUAAC
GCGGCCCGAGGUCGCCUGGGGGGCGC	ACUGAUGCCCCGGGGGCAGU	GGGCGUAGCCCCCUCU	UGCCGGAGACGGCA	GGGGUCGCGCCGACCCC	UGCUGUAAAGGCAC
CCACCGCUGCCGGUGGGGGUUAGGGG	GGGGAUGGCCUGCGGCCCCC	GCGGCUGCCGCCCUCU	GGCCGGAGACGGCC	GGGGUCGGCGCGACCCC	CGCCGGGCUAUAAU
GGCGGGCCUCGGCCCGUUGCCACCCC	GCGGAUGGGGUCGCCCCCGU	CCGCGAUGCGGCCUCU	CUCCCGAGAGGGAG	CGGGUCGCUCCGGCCCG	AGAUGGCGGGGGGC
GCACCGGGAGUACUACGACCCCGGGC	GGCCAUGGCGUGUCGCGGCC	AGGCCUAGCCUCCUCU	GAGGCGAGAGCCUC	GGGGUCGUGCCGACCCC	GUCAUUGACCGCAA
GGCCCACAGCCUCCGGGCGUAGGGCC	GGGCAUGGCGGGACGCGCCC	ACGGUAGCCGUCCUCU	GGACGGAGACGUCC	GGGGUCGUAUCGGCCCC	AACGCUCUACCACG
CCCGCCCCGGUGCGGCGCGGCUGCGG	GGCCAUGCGCUACGCGGGCC	GCCGGAGCGGCCCUCU	CGCGCGAGAGCGCG	GGGGUCGACACGGCCCC	UGGCGUCAUUUGCU
GCGGCCCCGGCGCUGCGGGGGCGCGC	CCCUAUGGGCAGGGCCGGGG	ACGCGCGGCGUCCUCU	CGGGGGAGACCCCG	GGGGUCGAUUCGACCCC	UACGAGCUCCCAAG
CGGGGACAGGGAGUCUGAGUUACCCG	AGGCAUGCGCAUAGCGGCCU	CGGGUCUCCCGCCUCU	GGGCCGAGAGGCCU	CGGGUCGCCUCGACCCG	AGUUUCGAUCGCUA
GCUCCCCAUCGGGUCGUCGGACGGGC	GCCCAUGAGCGGAGCUGGGU	GGGCGUUGCCCCCUCU	GGGGGGAGACCCCC	GGGGUCGGAACGACCCC	GUUCAAACUAGUCA
GGUGCGGGGGCUCUGCAACCGAGCCC	GGGGAUGGGCAUCGCCCCCC	GGCGGUUCGCCCCUCU	GCCAGGAGACUGGC	AGGGUCGGACCGGCCCU	AACUUCUUUCAUGA
GGUGCCACCCCAUGGGAUUGAAGCCC	GGCAAUGGCCCUAGGCUGCC	GCCCAUCGGGCCCUCU	CGGGCGAGAGCCCG	GGGGUCGAGACGACCCC	GGGAUUGAAGUACC
CCCCCCCAGGGUAGCCAGGGUAGGGG	GCCCAUGGGAUGAUCCGGGC	GGGGCUUCCCCCCUCU	GCCGCGAGAGCGGC	GGGGUCGGAUCGGCCCC	AGAAGAGUCUCACC
GCCCCCCUACCAUCGGGAGGGAGGGC	GGGGAUGCCCCCUGGGCCCC	GGGGCGGCCCCCCUCU	GCCGGGAGACCGGC	UCGGUCGGUGCGGCCGA	UUUAUAAACUGGGU
GCCCCGGGACCCUCGGGACCUAGGGC	CCCUAUGCCCGACGGGGGGG	GGCCUAUGGCCCCUCU	AGCGCGAGAGCGCU	GUGGUCGUCACGACCAC	CUAGUCGGGAACCC
CCGGCGGUGGGUGACCGACCGAGUGG	CCCCAUGGGCAAGGCCGGGG	GCGUUUAACGCCCUCU	GGCUCGAGAGGGCC	ACGGUCGGGGUGACCGU	GAGCGCCAUUCGUG
CGCUCGUGAGCAAUGCGAGCCAGGCG	GGCCAUGUGGCUGCCGGGCC	CCGCAUCGCGGCCUCU	CCGGUGAGAGCCGG	GAGGUCGAUCCGACCUC	UUUAUGUAGGCAAA
GCGGCCCUGCCGAUGGUAGGAGGCGC	GGGCAUGGCUUUAAGCGCCC	GGGCCUAGCCCCCUCU	GCGCCGAGAGGCGC	CGGGUCGUUUCGACCCG	GUGACUCACCGUCG
CCACCGGCACAUGAUGGACUGCGGGG	ACCGAUGUCCUUCGGGCGGU	ACCCCGGGGGUCCUCU	GGCGGGAGACCGCC	CCGGUCGCCUCGGCCGG	UUGGCUAGUUCGAG
GGUCCACGUGGGGGCCUUGUAUGGCC	GGGCAUGACUAUUAGUGCCC	GGCCCGUGGCCCCUCU	GCCGGGAGACCGGC	UGGGUCGUGGCGACCCA	CAUUAGCUGCUUGG
CCCCCCCGGCGCUACGGCGGUGGGGG	CGGGAUGGCCGUAGGCCCCG	CCCUGUCAGGGCCUCU	GGGGGGAGACCCCC	GGGGUCGGCCCGACCCC	CUAUACACAAUCCG
GGGGGGUGCCCCGGGGAGGCACCCCC	GCUCAUGAGCCUGGCUGAGC	CCGGUGGCCGGCCUCU	CCCCUGAGAAGGGG	UCGGUCGCGGCGACCGG	CUAGGGAAUGAGCA
GGCGCCCGACCACCGGGAGGCUGCCC	GGCAAUGGGGGCUCCCUGCC	GGCGGCGCGCCCCUCU	GGCCGGAGACGGCC	GCGGUCGCUACGACUGC	CACGACAUAUACAA
GCGCCCCAGGGCUCCCGAGGCGGGGC	CCCCAUGCCCAAUGGGGGGG	GCGGCCGCCGCCCUCU	GCCGCGAGAGCGGC	GGGGUCGUUCCGACCCU	GCACUCGGCGUGGC
CGGACCCGGGUCGGGCCGGGUGGUCG	CCCCAUGGGAGGUUCCGGGG	GGGUUCGACCCCCUCU	CCGCCGAGAGGCGG	GGGGUCGUUCCGACCCC	AAAAAAACCGCGCC
GCUGCAGAAGGUUGUCGACUCAGCGC	CCGGAUGAGGCGACUUCCGG	GGCCACAGGCCCCUCU	UCGCCGAGAGGCGA	GGGGUCGGUUCGACCCC	GGUCGGGUGCGUCG
CCACCCCGCACCCUGUGGGGAUGGGG	GCCGAUGGGCGCGGCCCGGC	GGGCGUUGCCCCCUCU	GGCCGGAGACGGCU	AGGGUCGCAUCGGCCCU	UUAUCAAAUUACCA
ACUCCCCGGUCGUAGAAAGGCCGGGU	CCCCAUGGUCAGAGACGGGG	GGCCCCUGGCCCCUCU	GGGCCGAGAGGCCC	GGGGUCGAGACGACCCC	CUAUAAGCUGACAG
GGCGGGGGAGGCCACCUACUAUCCCC	GCCCAUGGCCAGUGGCGGGC	GCCCUAGGGGCCCUCU	GUGGCGAGAGCCAC	GAGGUCGACUCGACCUC	UAUUAAGGGAACUA
UUACUAGUUGCCGGGCUUCUUUAGAA	UGGAAUGCCACGCUGGUCCA	GCGCCCAGCGCCCUCU	GGUGGGAGACCGCC	CCGGUCGGUACGACCGG	UAGAAGUGACCGAC
GGCGCGGUACCUUCGGGUCCCAGCCC	ACGUAUGUGGUCCCCGACGU	GCCGCCCCGGCCCUCU	GCGUGGAGACGCGC	GCGGUCGCAUCGACCGC	UACACCAACUACGG
ACAGACCAGGCAACGCAGGGGUUCGU	GGGCAUGUCCGGCGGAGCCC	UGCGUCUCGCACCUCU	GGGCCGAGAGGCCC	GGGGUCGUUGCGGCCCC	GUGCCGCCCGGUCC
GCUCCGGGGAGAGCCUCACCCUGGGC	GCCCAUGCCCGCAGGGGGGC	UGCUGUCAGCACCUCU	GCCCGGAGACGGGC	GUGGUCGCGUCGGCCAC	UUCAUUGGUCAACU
CCAGGCGGACGAAAUGGACGAACCGG	GCCUAUGGCCGCCGGCGGGC	GGCUCGAAGCCCCUCU	GGGGGGAGACCCCC	GGGGUCGUACCGGCCCC	CUAUGCCUAUAUCU
GGCCGUGUCGCCCGGCGGCAGCCGCC	GGGCAUGUCCAGGGGAGCCC	GGGGAAGCCCCCCUCU	GGACCGAGAGGUCC	GGGGUCGUUUCGGCCCC	GAUGGUAUGUGAAA
GACGAUGAACCUCGGGGGCGACUCUC	GGCGAUGCGGACACCGCGCC	UGGGAUCCCCACCUCU	GCGCGGAGACGCGC	UCGGUCGCUACGACCGA	CGCGCAGCUUGAUA
GCCCCCCCUCCGUGGGUAGGCCGGGC	CCCCAUGCCCGCAGGGGGGG	GCCGACCCGGUCCUCU	GGGGGGAGACCCCC	GGGGUCGGGUCGAUCCC	GAGGUCAAAUCACC
GGGGCGCAACCGUUGGGGGCGGGCCC	ACCCAUGUGGUGGCCAGGGU	GGCUAUAAGCCCCUCU	GGGGGGAGACCCCC	GGGGUCGAUGCGGCCCC	CAGUUGUGGCUUGU
GGUCCGGGACGUUGCGGACCAUGGCC	GGCGAUGGGCACGGCCCGCC	GCCCACUGGGCCCUCU	CCCGGGAGACCGGG	GGGGUCGAACCGACCCC	AUCGCUAGUGUCAC
AGCGAGGUACGCUUCGGCCCGAUCCU	CCCCAUGGCUUUGGGCGGGG	GGGCGAUGCCCCCUCU	CGUGCGAGAGCGCG	CGGGUCGAGACGACCCG	AAUCCGCACGUCUU
GCUACGGUCCGGAGCGCUCCUGGUGC	GGGCAUGGACGCCGUCGCCC	GCCCGUGGGGCCCUCU	GGGCGGAGACGCCC	CGGGUCGGCACGACCCG	GCUAAAGGGUGACC
GGUCCCGGAGCGUUGCGACGGCGGCC	GGCCAUGGGGAGCCCCGGCC	CGGCACAGCCGCCUCU	CCGGCGAGAGCCGG	GGGGUCGGGACGGCCCC	CGCAGAUUUCUCCA
GGCGAGCUUCGAAGCGUUGUACUCCC	GGGGAUGGGUCCCACUCCCC	CCGGGUUUCGGCCUCU	GGCGCGAGAGCGCC	CCGGUCGUAAUGACCGG	UUAUGUUCGGUUAG
CCAGCGCGACCGACGGGAGUACGCGG	GCCCAUGGGCAUCGCCGGGC	GGCCAUCGGCCCCUCU	GCGCUGAGAAGCGU	GGGGUCGCUCCGACCCC	CGUCGGCAAAGCUG
UCCCCCGAAGUUAGGCGGCGAGGGGA	GGGCAUGUGCCCUGCAGCCC	GGGGGCACCCCCCUCU	CGGGCGAGAGCCCG	GCGGUCGGGUUGACCGC	GAACAAAAAGGUAC
CGUGCCCGUGCAUUGCUAGGGAGCCG	GGGCAUGGCCCUAGGCGCCC	UAGAGCGUCUGCCUCU	GGCCCGAGAGGGCC	GGGGUCGUAUCGACCCC	GACUUGGUGUAUCU
CGCCCCGGGGCCUCGCUGCGCGGGCG	GCCUAUGCCCACUGGGAGGC	GCGGUCCCCGCCCUCU	GGGGGGAGACCCCC	CUGGUCGCGCCGACCGG	CCGUCUACCGUUUG
GCUGCACUUGCGCCGCUAGUCGGCGC	CGCCAUGUGGCGGCCAGGCG	CUCCGGAGGAGCCUCU	GGCCCGAGAGGGCC	GGGGUCGAGCCGACCCC	CACGAGGACGUAAG
GGACCCCAUCCCUCGGUCGGUGGGCC	GGGCAUGGCUGCAAGCGUCC	GGCCACAGGCCCCUCU	GCCCGGAGACGGGC	GGGGUCGUACCGACCCC	CAUUUUGGUCGUGC
GGUGCGCUGGCUGGGCAUGCGCGCCC	GCCCAUGGGCGGGGCCGGGC	GGGGAGCCCCCCCUCU	CCGGGGAGACCCGG	CCGGUCGCCACGACCGG	UCCACACAUGGAUU
GGCCUGGCAGGUCCUCGACUGAAGCC	CGCGAUGGCCUUAGGCCGCG	GGCCGUCGGCCCCUCU	GGGGGGAGACCCCC	GGGGUCGGGAUGGCCCC	CCUCAUUCUCUAUG
GGCGCCCCGGCAAUGCAAGGCGGCCC	GGCCAUGGCCAUCGGUGGCC	CCCCAAUGGGGCCUCU	CUGUCGAGAGAUAG	GGGGUCGAGUCGACCCC	ACGUGUGCAUUAUA
ACUUGGGUGGCUAGGCGGCCAGCGGU	CCGCAUGUGCUAAGCAGCGG	AGCCGAAGGCUCCUCU	AGCCCGAGAGGGCU	UGGGUCGUCCCGACCCA	ACGGGCUGUUUCAU
GCGCCCAUCGGAUGCCAUUGGGGGGC	GGGCAUGUCCGCCGGAGCCC	CCCCCGAGGGGCCUCU	GGGGCGAGAGCCCC	CGGGUCGCCACGACCCG	CAAAACUAAACUCA
CGCGCCGGACGUACCGGACGCCGCUG	GGGGAUGGGGGCACCCCCCC	GGGGACUCCCCCCUCU	GGGGGGAGACCCCC	GUGGUCGUGCUGACCGC	AUCAGGACGGGUUA
GCACCGUCCGCCAAGCAUACGUGGGC	GGGCAUGGCCGUGGGCGCCC	CCGCAAAGUGGCCUCU	GUCCUGAGAAGGGC	GGGGUCGCCUCGACCCC	GUAUAGGGUUGAUG
GCUGCGCAAGGUUUCCCGGCACGCGC	GGUGAUGGGGGCCCCCCGCC	GGCCACUGGCCCCUCU	GGGCCGAGAGGCCC	GGGGUCGGUACGACUCC	UACGUUUUGAGCCG
GGAGGCCGGGCUACGCUGGGUACCCC	GGGCAUGGCCUGCGGCGCCC	GGGGAUACCCCCCUCU	CCCCCGAGAGGGGG	ACGGUCGACUCGGCCGU	ACGCUACAACCUUU
GGACCGCCGAGUCCCUAGGCCCGGCC	GCCCAUGGGGAACCCCGGGC	GCUCUUUGAGCCCUCU	CCCCCGAGAGGGGG	GCGGUCGCCCCGACCGC	AAGUGUGUUUAUAU
GCCGGGGCGGCAAUGCGACCUGCCGU	GCCGAUGGCCAAGGGCCGGC	GCCGAUCCGGCCCUCU	CGGGGGAGACCCCG	GGGGUCGAGCCGACCCC	AUUGUGAUCGGAUG
GGAGCCUUGCGACGCGAUGGCUGCCC	CUGCAUGGCUAAUAGCGCAG	GGGCGGCGCCCCCUCU	CGCCCGAGAGGGCG	CCGGUCGAAACGACCGG	AAUCUGGGACCCCC
GGUGGUGUACCCUCGGGUCAGCCCCC	GCCCAUGCCCAAGGGGGGGC	GGCCUUUGGCCCCUCU	CCUGGGAGACCAGG	GGGGUCGCCCCGACCCC	AGAGUGAGCGUAUU
GGUGGGGGGUCUAUGACACCUCCCCC	GGGCAUGGCCCACGGUGCCC	CCCCUCAGGGGCCUCU	GCCGCGAGAGCGGC	CUGGUCGAGGCGACCAG	UGGAGGAGCCUAGA
GCUCCUCGUGCCUUGCUGGAUCGGGC	GGGGAUGGCCCGUGGCCCCC	CGACCUCGUCGCCUCU	GCGGGGAGACCUGC	GGGGUCGCGCCGACCCC	GGGCGCACGUUGCG
UGGCGCCUGCCGGAGGAGGGCCCGCA	GGGCAUGGGCCACGCCGCCC	CCCCAGCGGGGCCUCU	AUAGGGAGACCUAU	UGGGUCGUCGCGACCCA	UUCACUUCAGGCUA
GCUGCGUGACCCACGGCGGCAAGCGU	GGGCAUGAGCCGCGCUGCCC	CCGCGAUGCGGCCUCU	GCGUCGAGAGGCGU	GGGGUCGGUACGGCCCC	ACCCCGAGAUCGGU
GCGCGGGUAGCUCUGCGGCCUACGGC	CCCCAUGGGACAUUCUGGGG	GCCCCCAGGGCCCUCU	GCCGCGAGAGCGGC	ACGGUCGGGACGGCCGU	GAACCUCCCAGGGC
GGACUUCUGGCAUUGCGUGAAAGGCC	GGCCAUGGGGGUUCCCGGCU	CGCCGUAGGCGCCUCU	GCGCCGAGAGGCGC	GGGGUCGGGUCGACCCC	ACUGUCUAAUUUAA
GGGGCAGAACCAUCGGGCCUCCGCCC	GGGCAUGCCUGGCGGGGCCC	GCCCGCCGGGCCCUCU	CCGCGGAGACGCGG	CGGGUCGUAUCGGCCCG	ACUAUUAAUACUAG
CCCCCAGGACCCCCGGGACUUCGGGG	AGCCAUGCCCACGGGGGGCU	UGCCGUAGGCACCUCU	CCCUGGAGACAGGG	GCGGUCGAUCCGACCGC	UUUCUUAAAAUACG
CCAGGGCGGCCGUGGGGAGUCCCCGG	CCCGAUGGGCAGUGCCCGGG	UGGGGUACCCACCUCU	GGGCUGAGAGGCCC	GGGGUCGUUUUGGCCCC	UGUCGCGCUAACGC
AGUCGGGGAGGUAACCGACUAACGCU	GGCGAUGUCGUACCGGCGCC	GCCCUACGGGCCCUCU	GGGGCGAGAGCCCU	CGGGUCGUUGUGGCCCG	UUAUUCUCAUGAAG
GUGGCGCCGGCACAGCUGGCAUGCAC	GGGCAUGACCCAUGGUGCCC	GGGGACAUCCCCCUCU	GUGCGGAGACGCAC	GGGGUCGAUUCGACCCC	ACAAAUGCUACUCG
GGCGCCUGAGCCGCGCGUGGUGGCCC	GGCGAUGGCCAAUGGCCGCC	GCCCGACGGGCCCUCU	GGGGCGAGAGCCCC	GGGGUCGCUGCGACCCC	CCCUGGCGUGUGAG
GCGGGUUGAGCCAAGCAGGAGGCCGC	GGCCAUGGGCGGUGCUGGCC	GCCCCCCGGGCCCUCU	GCCCCGAGAGGGGC	GGGGUCGCUCCGACCCC	GAUUUCACCGCGAG
GCACCGUGUGCGGUGCGAGCCAGGGC	GGCCAUGUGCAUGGCAGGCC	GGCCAUGGGCCCCUCU	GGGCCGAGAGGCCC	CCGGUCGGGCCGACCGG	GAUGGAGACCUGCA
GGCCGGCAGCCGGGGGAAGCAUCGCC	GGCGAUGGGGCCACCCUGCC	CCUCGUCGAGGCCUCU	GGUGGGAGACCGCC	CCGGUCGCCUUGACCGG	UAAAGUUCUGUCCC
CGUCCGGCGCGCUACGGCCCAGGGUG	GGUCAUGGGGACCCCCGACC	CCGAUCGUCGGCCUCU	CGGGCGAGAGCCCG	GUGGUCGUUGCGACCAC	GCAUUAUACGACCC
GCACCGCGACGCGACGGAGCGUGGGC	GGCGAUGCGCUUGGCGCGCC	GCCGACUCGGCCCUCU	UCGGCGAGAGCUGG	CGGGUCGGACCGACCCG	UGAUAUGAGAAGCG
GCAGGGAUUGUCGGACUUUCAACCGC	CCCCAUGGGGGAACCCGGGG	GGCCCGUGGCCCCUCU	CCCCCGAGAGGGGG	GGGGUCGGUUCGACCCC	GUGCAGGUUUGCCA
ACACGCGUGGCGCCGCAGCGGUCGGU	GGGUAUGGCUUGCAGCACCC	GGGCUAGGCCCCCUCU	CCCGCGAGAGCGGG	GGGGUCGGGCCGACCCC	CUUCGUCCCCUCGA
GCACCGGGGGGCGGCCAACCUUGGGC	CCCGAUGGCCGCGGGCCGGG	CGGCGGGGCCGCCUCU	GGGGCGAGAGCCCC	GGGGUCGGUCCGACCCC	GAAGGCCAUUGCGA
CCGCCGCUACGUGGCGGAGCUCGGGG	CCCCAUGCGGUGGCCGGGGG	CCCCACCGGGGCCUCU	UGCGGGAGACCGCA	GCGGUCGUUCUGACCGC	CUUACGAGCAAUAU
GCUCCCAGUGGGCCCCCGUGUCGGGC	CGUCAUGGGGAGUCCUGGCG	GCGUUCUGCGCCCUCU	GGGCCGAGAGGCCC	GGGGUCGUCGCGGCCCC	CUGGUUGAGGGGCU
CCUGGCCAACCUAUGGUGGGGUCCGG	GGGGAUGCGAAACUCGCCCC	GGCCACCGGCCCCUCU	GGGCCGAGAGGCCC	GCGGUCGAGGCGGCCGC	GUACAGGGAUUCUG
GGUGCCCUUGCACAGCUAGGACGCCC	CCCCAUGCCCCACGGGGGGG	GGCCCGCGGCCCCUCU	GGGCCGAGAGGCCC	GCGGUCGGCACGACCGC	GCCUGUACCUUUUA
CCUCUCGCCCAAACUGUUCGACGGGG	GGGGAUGCCAACUUGGCCCC	CGGCUUGGCCGCCUCU	UGCCCGAGAGGGCA	GGGGUCGUGUCGACCCC	CGAGUAAGACGGUU
GGCCCAGGUAGCCACUUACUUCGGCC	GGCCAUGGCCUGCGGCGGCC	GGCGUUUCGCCCCUCU	GGACCGAGAGGUCC	GCGGUCGCCGCGGCCGC	AUGCAUCCUUAACA
CGACGGCGAGGCGCCCGCGCGCCGCG	CCGCAUGGGGAACCCCGCGG	GCCCGACGGGCCCUCU	GGUGGGAGACCGCC	CCGGUCGGGACGGCCGG	UGCCUCGGGCCUAG
GGUGGACGGGUGCCACCGGUACCCCC	GCGGAUGUGGCGGCCACCGC	CGCUGGUGGCGCCUCU	GCCCCGAGAGGGGC	CGGGUCGAUGCGACCCG	GACUCACGUUACCG
CGCCCGCCGCAUGCUGGCGCGUGGCG	CUCCAUGGGGACACCCGGAG	CGGGCACCCCGCCUCU	GCGCCGAGAGGCGC	CAGGUCGUGCUGGCCUG	CUCCUAGAGGGAAA
GGCGUUGCGGGUCCCCACCAGCGCCC	CUCCAUGGCCUAUGGCGGAG	GGCCCCCGGCCCCUCU	CGGGGGAGACCCCG	GGGGUCGGCACGACCCC	GAACGCUAAGCCAU
GGCGCUGGCCCUCAGGAGCAAUGCCC	UGGCAUGGGUGAUACCGCUA	GGCCAGUGGCCCCUCU	CGGCCGAGAGGCCG	GGGGUCGGCGCGACCCC	CGGAUACGUUUAAG
GGAGCCCGCGGGGCCCGGGGCAGCCC	UGGGAUGGCGCAGCGCCCCG	UGGGCGACCCACCUCU	GGGGGGAGACCCCC	GCGGUCGUGGUGACCGC	CACACUGACGUAUG
GGUGCUCAGGGGCUCCGCGAGUGCCC	GGACAUGGGCCCUGCCGUCC	GCGGGGACCGCCCUCU	GGCCCGAGAGGGCC	CGGGUCGGGACGGCCCG	AUUUUCUUGACCUC
GUACUCCGUCCUCAGGGGGGUGAGAC	CCCCAUGGACAUCGUCGGGG	GCCCUUAGGGCCCUCU	UGCGGGAGACCGCA	GGGGUCGGACCGGCCCC	AUCAUUUUAGGCGC
GGUCCCAUGCCAAAGGAUUGUUGGCC	GGGGAUGGGCGGAGCCCCCC	CCUGGGGUAGGCCUCU	GCGGGGAGACCCGU	GGGGUCGACGCGACCCC	UACUACAGUCACCC
					GACAAUGUGGAGGC
					CGCCGUAUGCACUA
					AAGUGUGCUAAUCC
					CACCUUCCGACAGA
					GCAUAUCGAUUAUU
					UGCGGUCUGCCACC
					UUGAUCGCAGCUAA
					UUGUAAUAUCGGAU
					AUCCUAGCUCGGAA
					CUUCCUGGACUUGC
					UACGCAUACGUAUA
					GUUGUCGCCAACCA
					GCUCCUCCACGUCU
					UUUCGAGCACACAA
					AAAAGUUGCGGGCA
					GCCCCUUGAUGAGG
					AGCGGGUUGCGGCG
					AUAUAGAUGGGAUG
					ACGCCAACAAAUGG
					UUCGUCAAAUAUUC
					CCAUAACUGUCUAU
					ACUAUGCCAUAGAA
					AGAUGGAUCCUUCG
					AACUAGUGAGACUA
					AAUGGUAAUUCUCA
					GCAGGCGGUCCGCC
					AUUUCGUUUUCGCG
					GGUAUAAUGGACGG
					UGGGAGGACUAACG
					CAAGUCACCGUAGU
					UUGGAGUUUGGGGU
					UGACUACCUGUGCG
					AGGGUCGAAAUAAA
					GAUAUCUCUCUCGG
					GGGUGGGAGUAUGU
					GUGUUCAGAAUAAG
					UUUAUUUUAAGAAC
					UUUCGCGUUGUGGG
					CCGAUUCCGCCCCA
					AAAGGCCGGGUACU
					GUCAGUGACAGUUU
					GGUCCCAAGUGUGA
					AGAGCGUAGUUGGC
					UCAAGAGUUGGGAU
					UCUGUCAUCGGUAA
					GGAGCAUUCACAGU
					CGAGUUGAGGCUGU
					CUCCCCCGUCUCGG
					GGCUUUUUACAGUA
					ACCUCUGCAGCGAC
					UUUGUCAUUUUGAC
					CUUUUCGUAGGUUG
					UGGCCACGCACUAU
					AGUAGAAUGACGUC
					GGUUAGCCAAGUAC
					UCGCUGACGGGCGC
					ACACUCCGCAUAAU
					GCACCACUGAGGAU
					GGCCAAUUUACCAU
					AGAAACGCCGACGU
					UUGCUUCGGUUGUU
					UCCCCUAUUGCCUC
					AAUUGUGGGUAAAU
					GAGAAUAUCGUCGA
					CGCCGCAGCGAAAG
					UUUACUCCGUCUGC
					CGUUGCUUUACGCA
					GCCCAUUAACGUUG
					CGCUGGGCUCUCUA
					GGAAUUAACCUCUU
					AUAGAUAUAUUACC
					UCAUCAUGUAACCA
					GGUGCCAAGACCUU
					CUUAAUGUACAGAU
					UUGCUCGAUACCCG
					GGGUAAAUUCGUGU
					UCCUCGCCGCACUG
					UGGGGCUCUCGGUA
					GGUAUUGAGAGCCG
					UCGACUCGGUGGGU
					UUUAGCUUUUGCAG
					CCACCAGUAUACCA
					UUGUACAUCAUGUC
					GAGCCCAUAUAAGG
					CUAGCUUGGUCUAC
					AAACUUAGUUUCUC
					CCAGAGGUGGCAUG
					AACAAAACGGGAUA
					UUGGUGUGGUAUGA
					ACAGUCACGCCCCC
					AUUUCCCGUUCGCC
					UUGCUCGAGAAGGG
					CAGCUACUGGUUGC
					ACCGGUAUCGAGUC
					ACGAGGGCGCCAUU
					UUCUAAUGAGGCUC
					AUGUAGCAUCAAUA
					AGUGGAAGCCUAUA
					GGAAAGCGUGGAGG
					UUCAGCUCUCACCC
					GCAAGGACUCGUUG
					UCUGGCAUGCCAAA
					GCGACGUAUGAAUC
					UGGUUAUCCGUGUU
					AAAUAUGUGAAUUG
					UCACAUUGCACCAC
					UCACAGAUGGAUCC
					ACUCCGUAGCUUCC
					UUCGGUGUGGCCAC
					CAUUGCGAUUUUUA
					GCAGUAAGGAUGAU
					UGUAUCCUCAUUUG
					UUAAAUCCCGACUA
					UGUGGCGGCCGGGA
					AGUCUGGUGCGUCC
					UUAAGGUGAGUGAA
					AAUUACGUUCUUCA
					CGAACUGUCAUAAC
					UGGCGAACGUGAGG
					GCCGCGCGCGACUU
					AAAAAGCAAUAUGG
					GCCUGCGACAGUAG
					GUGUAUGCCAAUGC
					CAUCUAGAGGUGGU
					CGCCAUCCCGCAAC
					CUAAUCGGCAAUGU
					GGACUACAACACUG
					CGACCACCUUCUGC
					GCGUAGCGAGCCGA
					GUCAGCGCCAAGGC
					GAAGCGGGAGAAAA
					ACCACCACCUUGAU
					CUCUGUAAGGAAGG
					GUGGCGACGAUGGU
					CAACCGCAUUGCUA
					CGGUGCAGGGUAGG
					AAAGUAGCGAAACA
					AACGAUACAGAUGC
					AAUAUUAUGAAUUU
					AAGACUUUUACGAG
					CCCUAUCGUGUGCA
					UCUAAUGCGUGGGG
					CUCCGUCGGGUCGA
					AUCUGCAGUCUUCU
					AUCCCUUGUGCAGG
					GCUACACGAUGACG
					AUCGAUGUUUCUCA
					ACUUUCGCUAGUAG
					UUACACUCGGGUAG
					AUUGGCUAAUAACU
					ACGGGCUCGGAGUA
					GUGCGUUAUUCCAA
					CAGAAUACCUCGAC
					AUAUGGUAGACGGC
					AUCCUUCGAGUCCG
					UUAUAACAUAUCUG
					UCAGUGGCAUGUCC
					UGUAGCGGCGGAAU
					UGCCUCCGUCAGAU
					GUAGGUUGCAUUUC
					CACCGUACAUAGCC
					CCAAGGGCGAGGCU
					AAAGACUAGCACAA
					UGGCUAAGGAUCGU
					CUCGUUCUCAUAUC
					GUACCAUUGCCUAG
					AGGACACGUCUCGG
					GCAGAUGAGUUUCU
					GGGCUGUGAGCAUC
					UCCAACCAACGUUC
					GCUUAAACGUACUU
					UGUCUGUACACGCU
					AGAGUUAUUUGGCA
					UAAUGAUCUGCGUA
					CAACUGACCUAAGC
					AAGUCCUUAGAGAG
					UUUCCUCAGCGAAA
					CUUUCAGCUGGUUU
					GGCGUUUAAGGUCG
					UGUAAUGGGGUAGC
					UUCACGAGUAGAAC
					AGUCCCAUGCACUG
					CGGAAUGUCUGUCU
					UGAUCUAUGCAGUG
					CCGUUGCCUAAAUU
					AGUGCAUUGGGACC
					UUGAUCGAAAACCG
					GUGUUAUGCCUUUC
					UAUCUAUCCAUGCA
					GAGAUGCUCCGCCA
					UCUUUAUUUCCUUU
					ACCAAACUCUCAAC
					CAGGCUACACUACG
					GUGAAGACACGGUU
					UAGAUGCGCGGACU
					CACUGCUAAACACG
					AUAAGCGUCUCUAA
					GCAUGGAGCGCUUC
					UCGCGGGUGUAACG
					GGACGAAGAGCCCC
					CCUAAGGCGCGCAA
					CGAAAUCAUCUGUC
					CUCGGGCAAGGGCG
					CGUUAUUAUGAUCG
					GCGCUAAGUAAGAU
					CCGGGCGCUCUUCG
					UGCCACAUAACAAA
					AAUACGGUCCAAAA
					GGAUGCAGCUAGUA
					CCUCACAGUCUAAC
					AGAAUAAUGUCACG
					ACAGUAUACCGCGG
					UAGGCUGUCUCCCC
					AUUGGCGCGCAGCC
					GCCUUAUGUCAUGA
					CUAGAGAGUAGGAG
					UAGGAUGGACCCAC
					CCCUUUUGCGAUGA
					GUUUCUAGGCGGCG
					CAGGCCAAAACGUU
					GGGUCACCUGACGA
					UUUCGACGUUCCGC
					CGUGCGAACACACA
					CGCAGUCCUGGGGU
					AGCUCGCAUCAGGU
					UUCGUUCGCUUUCA
					GAAUAACUCGAUAG
					AGCGAGUAUAUGAC
					CCAGGUACGUCUUG
					CAGAUCGGAUGUCG
					UGUGGAGCGCCUCC
					CUACGUCCCGCUCU
					CGUAGUCAGGAGUU
					UGCGUUGAUAAUCG
					CGACAUGUCGACAG
					GCAGCGGGAUGGGA
					CUUGGUUGGGGGGC
					ACAGAGUGUUGCGA
					UCUCCCAAGUCUGA
					AGCAUCAUCUUAAU
					CUCGGUGUUGUUGG
					AGCCUACAGAAGCC
					ACUUGUCCGCCGGU
					AAAUUCUUGUUAAC
					GCGAAUCGAUUUGG
					GGAUAGGCUCCACG
					CUGGUUGAGAAGCA
					CUAUGGGGUGACUA
					UACCCUACCUCCAC
					CGUAUUACGGCACU
					CGCAAAUGUUGAUC
					AUUCAGUCAAAGAC
					CUUACGUCAUUUAG
					CUUGUGAGAUAACU
					CAGGACACUUUUUA
					UAGUAGGCCGCUAC
					GUCGGCCCAAGGAA
					CUGGUGGAGCCAGC
					CUUUUGUUGAUCCC
					UUUAAAAGCACUGA
					AGAGCGUACCAUAC
					UGAGAAAUUUGAAA
					UAUUUUAGGAUGAC
					ACACUCCCUCACUU
					GAGUCAACGAAGUC
					GUCUUUAUGGUGGG
					AGGAACCUGAAUUG
					CGUAGACUCAUCUC
					ACUAGAAACCGACU
					AACCCCACCCAGAG
					GUCCACAGACACAC
					GCCUCAGAGCCCGA
					CAACGAACCGCCCC
					CCCUACACCGAUGG
					AAAGCGUAGGGGAU
					CGUGCCCUGCUAUU
					ACCAUCUCGCGCGA
					UGUAGACGGUCUCU
					CAUCACUUUCCGAG
					UAACAUCGCAUUGU
					CGGACGUGGUGCUG
					CUGGCAUUAUAAGA
					GAAUCCCUCCAGCC
					CCUGUCCAAUUUAA
					CCACCACCGAACAU
					UCGAUGAUAGCGCA
					GCAGGGGUGCUCUC
					UCGGCUUUCGUGUC
					UCUACUACCAGCUU
					UACUAUUAGAGCAU
					ACCUGUUGCCUUGC
					CUCGGGCCGUUGCC
					AGUACAAAUGUGCG
					CCGGGACCGCAGGG
					CCGCGCUCAUCACU
					UUUCCCAGACCCAU
					UAUUCUUGCCCAUA
					GUCAUAGCUUUACG
					GUAAGAUCUAGUUC
					ACGUCUGAAAGCGA
					GACAAGAAACUUCC
					UGUGGGCGAUAACC
					CCGGCGUCAUAGUG
					UCAUCUUAAGCGAC
					UUAAUAACGGCCUU
					GAGGUAAAGACAAU
					CGAAAAGAUUCCGA
					GACAACUGUAAUAU
					GUACUGUGAGUUAU
					CUCGAGACUGUCAA
					UAGUCCGAUGAUUU
					UUACUGGGUACCUC
					AGGGAUGCGUUAAA
					UAGGAACCUCUUUC
					GACCUUGCACCGAU
					CAGGGUGGCAUAAU
					ACAGUGUUCGGACU
					GAAGCGGAGGCUUC
					CGUCGUAGGAUAUA
					GAGCUGACCAGCAC
					GGGGAGCGGCGGGC
					ACGCUCUUAUAUUU
					CGGGGUCCGCCUAA
					AACAGUGUACAAUU
					AGCCGACACGCGUC
					AGUCUGGCGAAGAA
					ACUUUUGGCAACCG
					GCAGCUAUCUCACU
					GAGCGCAGAUGGGG
					ACCGCCGCGAUUCA
					UACACAGUGACAGA
					CUAGCGAGUCUCCA
					UAACUGCAAUAAUC
					ACGGCUUAGCCAAA
					AUGCGGGCUGCGAG
					GCCCUUAAAGAGUG
					GGCGUUUACUGAAA
					UUAUGUAGAGCUCC
					ACCGGGUAGCGUCU
					UAGGCUGUCAUAAA
					ACGAGGCAUCGCUA
					UCACAAUCACGUAU
					ACGUCAGACUCUUC
					CAAACUAUUGGGUC
					UCUAAAGCUAUGCC
					CUUGUUUGACCUGU
					AGACGGGGCACACG
					AAGUUGCUCGCGCG
					GCUUUGGGCUGUAG
					AACCGGGACCAGCA
					CCUUUGACUCCGAC
					UCUAGGAGUAUGUU
					ACUCAGGGUUAGGU
					CGGCGAUGUCGACA
					UACUCUCGUAGAAU
					ACGAAACUCAGGGG
					UGAGAAGUAAAUGC
					UUGUGAAGCUGAUG
					ACCGUCCGAAAUAA
					GAAGCUUCUAUACG
					CGGCUGUUCACUAU
					UUCGUGGAGCAGGA
					AUCGCGAUUCAACA
					UUGCAGCGUGAUAG
					CAUACAACGAUUAU
					GGGGGGGGCCGGGC
					GGCAAUGGUACUUC
					GCACAUCUGAUCAC
					ACUACAUACUCGCG
					CAAGACCUACCAGC
					GUUGGACGAAAAUC
					UAACUGAGUUUUAC
					UCGAGGGGUCUAGG
					UUUCCCCAACUUGC
					CUGUAACGUUGUGG
					CCCGCCCAAGUCAG
					UGGUACGGUAUCCU
					GCUCAACGGCCAUU
					UUUCUUUCGGAGGA
					CGCUUGGGCUUGAC
					UCACGCAUUUUCCG
					CAUCUAGUCAGACG
					UCAGUACACCCAGG
					UCACCAUUUAGCCG
					GCAGUAACCGAUCA
					UUGAAACAACCCGU
					CAGAGGCUAUCGAU
					AGAACUCACAGUAA
					AUUUAGUACCACGG
					UCGAUAGUUUGGGA
					GUCUGCGUGCGACC
					AGAAAAUACCGAGC
					UGCACGGUAUCCCC
					ACAAAUUUGCUUGU
					UCGAUUCAGGCGGC
					UAGGAUACCAUUGA
					GGCGUGCGAUCCGC
					CAGGAAACGCUUCG
					UUCUACAAGCGCAG
					GGUAAUGGAUCCUA
					AUGUUCGGUAAUAA
					CAACGUCCAGUGUU
					UGCACGUCGCUAGU
					UACUCGCAGUGCAC
					AGUCCGCGUGACAC
					UGCAUAUUGCCUUA
					CGCUUAAAAAACGC
					AGUGAAGCAGAGCU
					GCCCAAACAUCCCU
					AUCAACGUUGCCCG
					GGAGAGGAUUCAUA
					UGUAGAGUGCUAGC
					UAAGUCAUUCGCCG
					GCAUGGUUAUUUGA
					AACCCGCAAUGUGU
					GCACGCCUCCCUCA
					UGUUGCCGUAUCGA
					CUUCUGGUAUUUUG
					CGGAAGGGACUCCA
					GCGCGGUCCUUCAC
					GGCCUAAAGAAUGU
					AUGCCUGACUAAUA
					CUAGGGGCAUCUCC
					AUCUAUGCAGGCCC
					GACAUCUCGAGAGU
					AUGAAAAACGCACG
					AAGUAGGAGACUUU
					GAUAGAACUGGCCU
					UGUCGGGUCCGCAU
					UCUGGACCCAAGCU
					UCUAGGCUGCAUGA
					UGUGGGGUAGGUAU
					CCCCUGAGCCCGAG
					UACUUAGGGAGAGA
					CACGUCCGUGCGGA
					CGUCCCAAAGCUUU
					UAUCCAACGCACCC
					UACAUAAACGUCAU
					AUUAGAAGGUCCGG
					CUUGCUACCGAACC
					AUCACACACCAAAC
					CGUUCUCUAGAGUC
					CUCAAGGCUCGUUA
					GUUCGGGUGCCUUC
					GCUUACACAGGGGC
					AUCCCCCAGCGUGG
					UGCGUCUAAUGUAC
					GCAAAUGCCUCAAG
					UCCCAACCCCGAGU
					UAGAUUGGCUACCU
					ACUGUGCGAGUUUU
					CCUGCGAAUGCAGA
					UAUUCUCUCUAAGU
					UUAAAAAUAAAGCU
					AAUCUACUGUAGUU
					UUCUAUACGUUUGC
					AGCGACCACUAGUU
					UGCAAACAGCGGAG
					AAUACGAUUGUUUG
					CCUGAAUGCAUAUC
					AGCGGGAAUCCUAC
					CCGCAUUGCUGGUU
					GGUCAACCGUCUCC
					UUUGACCAGACUAG
					CUUUAAUCUCGGAC
					GCGCACAACUCCCU
					GGCUGAUCCGACCA
					CGAUACCACAACAC
					CGAUUAUGGGAUGU
					AGUUCCCCCCACGC
					AAAGUUAACGCACG
					UUGUGGUGUUGGAA
					UAUCCGUUCUGAUA
					ACUAUUUGAUUUCA
					CCAGAUUAUGUUUU
					UCUUUCCCGGUGAC
					GCUGAGGGCACUGA
					GCGAUCUCUCCUCG
					UGUGACUUACACUA
					UUGUCUUUUCAAGC
					AAGGCAUGUUGCAU
					CCGGACGACAUACA
					CUCUUAUCCAUCUA
					ACGGGAGUACACGC
					UAUGCAGAACGGGG
					GGGCUCUGGUAGGU
					GCAAAUGAGGAGUU
					UUUGAGACAAUGAU
					UGUACCCUAUUACU
					ACGAGACGGAGGGA
					AUCAUUCAACUCAG
					GGCCCACAGGAAUA
					CGGGACACUCUAUU
					CUUCUGGUCAGCCG
					CUAGUAAGAACUAU
					ACUACUUCACGAGA
					AAGUUACCGGUGUC
					UUUUUGCGUCCAUU
					CGACUGGGGAUACG
					AUGAAAACAAAAAA
					CGCCAGCCUGAGGG
					UAUUAUAGCACAAC
					UAUAUUUGCCGACG
					GUAGGUAUUUCAUC
					CUAUUCUGCAUCUG
					ACCCGAAUAUUGGG
					UUGGCGUAAAUAGC
					AGUCGAACGUGACA
					GAACCCUGAGAGAC
					AUGGCUAUAGCAUC
					UUCCCGACUUGAGA
					AUGUGUGUGGAUGC
					AUACUCUCCACUAA
					AAGGAGCAGUUCGG
					CAUGCUGCGCGUUA
					AUGCAUAACGGCCA
					CCUUGCCGCUGCGA
					UUUCUGACACUCGC
					UUAGGAAAACCCAG
					AUGAUAUUAGUCUA
					CUAGAAUUAAGCGU
					AGCUUUGCGAUGCC
					AGGUAAGUGUGAGG
					AGAGAAUAGCCUGU
					AAAAGGGCUUAAGC
					UAUAAUACGAUGCA
					GAGAGAACGAGGCC
					UCGUGUUCUACGUC
					GUCUUUUCGAGAGA
					GUGACAUGGAGCUU
					GCCCGAGAUAAGCA
					CGGUGCGUCCUUAU
					AUGAGACCCAGCGC
					ACCACCGGGGUUUA
					UGUCGUGAAUUCGG
					UUGUGAAACGUACC
					AGGAAGCCUCUACG
					ACUAUACCGUCGCG
					GUCCAGCGGUCUUC
					GGCUUUUCGAGCGA
					CUAGUAUCCUAGUU
					CGGUCGACUAAACC
					UCCGUGUGAAAGCG
					UUACGGUUUCGCAG
					GGCGUGGCGGCACA
					AUGGAGUAGCUAAU
					UCGGUAUAAGCGGG
					ACAAAAAUGGGCAG
					AAUCCUCCCCAGGG
					CUACGUGCUGCGAG
					UGGAGUCACCCACA
					AGAGCAUAGACGAA
					UUGGGAAUUUCGGA
					GCGGCCUUUGAUAG
					UCUUAGAAGCUCAG
					CCAUAUGGUGGGGG
					AGGUAUCUCACCAG
					UAUUCCCAUCGGAU
					ACUGCCUUACAUAU
					ACCCUGGAUUACCC
					AGUGCAUGAGUAGC
					CGCAUUAUGGGUAA
					CCCUAGAGGCUAAA
					GGCCCGUACGGGAA
					UAGAAAGGAGGAAG
					GCUGUACGGCAGAA
					CUAUUUAGGUGCAA
					CACGACGGACGAAU
					GAUCACGCGGAUUA
					UGAACAGUCGGGUC
					ACCCAUCAUGGUGA
					CUUUGGAAAUAUGA
					CAUGAGUGGGUUAC
					UAGUGCCUUUCUCA
					GAAAAGCUAGUUCA
					UAGUUAAAAACAUA
					CAAACCGAUCACAG
					AGAGCUUGGAGUGU
					GAGCGUUCUGACGA
					CGACUUCUACAGAA
					GAAACCAGCACGGA
					CGCCGAGGGAUAUC
					GUGUUCCACGUUAA
					CAGCGGCUGCUUUC
					CGGCGUCAAGUUAU
					GUGAUUUUCGCUGC
					AUCGCGGGAUGUCC
					GCGGCAGGUAAUGG
					CUCUACUGCAUUUA
					AUCAUCCUAGUCUU
					CGCGCCAACGACCC
					AUGAGCCGAUACUG
					AGCCUUAGUCCCAA
					ACAGCUUGGUCCCG
					GCCUGUCUAUCGGA
					AAUACGUUCCUUUU
					AGUAGUGAAUGAAU
					AUCUCGGAGGGGUG
					CUCGUUUCGGUCCU
					CGACUCGGCUACCU
					AACAGGUCCUGCAG
					CAUUCUAUUGAACC
					UUCAGUGAGGUGAG
					UAUUCUUGUCGUGG
					CGUGUGCUGUUGCC
					ACUUCACUCGACAC
					UAGACAAUUGUCCC
					CUUAUUCGUAAGCC
					CUCCUCGUUAGUAU
					GCAACAACCCCCAG
					GUGAUUGUGAGUUG
					CGCUCUUCUAAGGU
					CCCAUUACAAUGUU
					UUUCAAUGACAUGA
					AAAAUGGUGUGCGU
					UACGGGACUUUCAA
					GAGGGGUACUACAU
					AAAGUUUACUGUUG
					CUUGCCAUGAUAGA
					CUAAAGCACAACAU
					UUCGCCGGACCUUU
					UGGGUCAACUGUAG
					UGUAGCGUAUCUAU
					UCCUCUCUUCCGUC
					GCAAUGGUUCAGAA
					CACAUCGGGUGGAA
					CCUGACGUACGAGA
					AGACCAUGUUGUAG
					CCCAUAUGAUGGAC
					GAAGACUCAAGGUC
					UUGCAGAACCAACU
					GCGAAGAGAGCCUU
					GAGGCGGCCUGAAC
					CGCAGAUCACGCUU
					UCCGGUCAAGCUUA
					CCGAUGGAAUUUCG
					CGUUCGUCCUCUCC
					AUGGGGUAUAUUCC
					GGUACAACCUAGUG
					CCAGAGAUUGCAUA
					CCGACAUAGAAGCG
					ACGAGCUUUGUCAC
					AGGGGUUCACCUGG
					UCACCAUACCAACA
					CGAUUCUACACACA
					UCUUUGCACUGCUU
					ACGACAAUCGACUC
					GUGGCUGCGCGCCG
					CAUGAGUGAGCGAU
					AGGAGUAAGCAGGA
					CCCGUCACGAACUA
					UAUACACGGAGUUC
					CGACGGGAAUUCAA
					UCCAAAAGAAUAAC
					UAGCCGACUAGGAA
					GAGCUCGUCGUUUC
					GUGCGGCUGAGAGC
					AUCCUAUAUGCGUA
					GUUACACCGUCCAC
					CGAACAUGAGCCUG
					AAGGCCACGCUGAU
					UAUAAUAUUUCCAU
					UCCGAGGCAAUGUA
					GGACUUGCUGCGGC
					ACAAUAUGGUAUGG
					CUCUCAGUACGAAA
					UACCUGACUUGCUG
					UGGAUCCUCCACCG
					GAUAACUCCUUCCA
					ACAGCCGGCAGUGA
					AAUUGGCACAACAU
					AAAAAAACAGUGAG
					CAUCACAUAGUAGC
					CGACUGCCUUCCAC
					GCUGCCAUCGUCAC
					UUAUAAUUAGGACG
					GUAGAUGACAGCAC
					AGAGGUGUAUACCA
					CAUUUCGGUGUGGA
					AGCUUAUUGCGGAA
					CCGGGUUAUUAAGC
					UUCCGGACCAAACG
					UCUAAACUUAUAGC
					UACCAAGAGUCUCG
					GAAUUACAACCGUA
					UCGCCGAGGACUGC
					UGCAAUAUUAUCCA
					UUAAUGUAACUGAA
					ACAUUAGGCUACAA
					UUUCGAGCCGUCUC
					CGCGACAGUCGGAA
					AUAGACACGAAUUA
					ACUCAUCAGCCGGC
					ACCAGUAUAUGUAU
					GCGCUUAGCACACG
					GAUCUUUGCGGGGG
					UAGGGCUAUAAUUU
					ACAUAUGCCCAUCG
					CGUCGGUGCCGCAA
					UGGCGUGAGGGCCA
					GGGCGCUGCUUGAU
					UAGAGUAUUUCAUA
					GCAGGCAUGGGGCA
					UUAGCUCUUAACAA
					GCACGAAGAGCGGA
					GCAAUCUCGCUCCG
					GGUAGGGGAUGUCG
					AACUACUGGGACUG
					UACUCCCUGACCCA
					AGAUAUAAACGAUU
					GACUCGCAGCGGCG
					CCCAAUACUGUCAG
					CCGGACGAGACGAA
					UCCAGAGCGGCCUA
					ACUUCGUUCCUCAC
					AGAAUUAACUACGG
					GAGUGGUACUACUA
					AAUCCCUCGAGGUC
					ACAAUGAGGUGGUG
					CUCCGGUUUAGCUG
					UAGGCGGGCGUUAC
					CACCGAAAGCAGUA
					UACGUCACUGCGCG
					GUGCAAGCCAGCCG
					ACCCGAUGAAGACC
					CAGCCGUGUUGUUC
					ACAAAUUUGCAUUC
					CCCCUUCGUUGCAG
					UUGGGUCCGGAAUG
					GCUUGUUCUUAGCG
					ACAUUGGCCCGGGC
					CUAGUGAGGUAGAU
					AUUAGGCGAAACGG
					UGUGAAGUGCAAUU
					CAGUCGAGACCCUA
					CCAGGUGCUCUGGA
					UUGGUUACCCAAAC
					UGGGGACGGCUAGG
					AUGUAUCAGAACAC
					CGUCCACGCACGGA
					AGGAUUCCGCUCGA
					CUUGUACCGCGUGC
					GGUGGCUGUAAUGA
					UUCUCGUUGGCUGA
					GUGAAUAGUGCUAU
					CUACUUCCUAAGAG
					UUUGCCUACACUCU
					UCCCGAAUAGCUGG
					ACGUUUUAAUGCUA
					CGUGGCUAUUCGAC
					ACUUCGAAGGAGGU
					AAAAGAGUCAUCCG
					CUAACCGGCGGAGA
					GCUAACCCUACUUC
					GCUCUCUCCAGAGU
					UAGAAUUUACUAAA
					CCGCACUAUUAGUU
					GUGUAACAACUAUU
					AACAUGCGGCUCGA
					UGGCGUAUUUUGAU
					ACAGGAGUCCCGGU
					CUAAGUCAUAUUGG
					CUCCAGUCAAGACG
					CUCCUCCGCAAUGU
					AAGUUACGGGGCUC
					ACAUGGGGUGGCCA
					GCUUUUCACGAACC
					AUACGCUGCGCUAU
					CCCUCACCCAUUUA
					AUCCUGAUAAGGUA
					CAACGUAUUAAUGU
					CGAUGCGAAGAGUA
					CUCUCCUUUUACGC
					UCUAGCGGCUGCAA
					GUUUUACAGAACGA
					UUACGCACCCAAUG
					ACCGGCUGUAUGGG
					UCCAAUGCCUACCG
					UGUACCGAUCCUCC
					UAUCGCUAAUAUGG
					GCAGAGUCCGCGAA
					UUCCAUCUUCCGGU
					CGACGUUCUCUCAU
					UUUGCUUAAAUUGA
					GGAUCCCACCGUUU
					CGCAAUCCUGGCGA
					GCCCGCCAAUUUUC
					AACUCGACAGGCGG
					UUAGCAUGCGCAGU
					CCUGGAACUGAACC
					UCACCCGGCUGUAG
					GUGCUACCAAGAAC
					UGGGAAUUGACUCG
					GGUUUAUUUGUGUU
					GCACAGGGGACUGG
					GUAAAAGGGAAGCC
					GAUGUCGCAGUGUG
					GAAGACGCCCUCGU
					CGAGACCGUCGCUC
					CUAUUCUGGACAGC
					UAGUGCGCACAGCU
					GCGGGAAGCCGGCU
					CCGUCUGGAUGAAU
					UGUCUUGUUAGGGU
					UACGUGUCGAUUUC
					CCAGCAGCUGGCGU
					AAACAUCUAGUUCC
					UUUUUUGGCAGGAC
					UGCGUGGCCAGACA
					GGAGCAUGCCCUUC
					UACCGUGCUCAAGA
					CGGUGUUGCUCUUU
					GAAAUGCAUGGAGC
					UUGAGUGCCGUUUU
					GUUCUGGUACUUGA
					UACUUAGUUGCCUC
					CAACAUUGAUUGAU
					CUUCUCGGCGCCCC
					UUCGUAGUCCCACC
					UCCUCCGUGAUAUC
					UAGUAUCUCUCGCU
					GAAUCAGACCGUAU
					UGUACGCGGGAUAG
					UUUGUUAAUUAAGU
					GCAACACUGUUCCU
					CAGUGCGGAGCGCG
					UACUGCUGCAAAUA
					UUUAUAACGCCCUU
					AUGUCUGAGCUGUG
					CGAAUUGCGACCCC
					AGUGUAACUCCUCG
					CAUCUGGGGGCAGU
					UUAUCUAACUGGUU
					CAGUCCAGUGUGUA
					GCACUGAACAUGGC
					AGCAAUCGCGACGU
					ACAUCCUGAAGCCG
					GAUUUCUAUAACAA
					UAGGCCAAUCAUAU
					ACAUCUUGCACAGC
					AGGUCGGACAACCC
					UUACGGAUCCCCUC
					GGCCCCAUCGGGCC
					UAGACAACAUGGUA
					GUUUCCUGCUUAGU
					UGGCUGUGAGGCGA
					UCUGGACUUGGGUA
					UUUAAUACCUGGCG
					CACUGAGAACGUUA
					UGUCCCCCCGCGUC
					CACUUUCUAAACCG
					UCGGAGGAAACCUA
					CCUGACCAUAGGGA
					UAUUUCAGAAGUAA
					AUGCACAAUCAAGU
					UUUGAGAUUCCACG
					ACAUGAGAACAUGU
					CUGGAAUUAACAGA
					ACCACACCUUAUGA
					GGUUCCGUAAUCCA
					CCCCCGAGGAAGAC
					UUGGAGGUGCCAAC
					AUCGGUGCGACGGA
					CGUGGUGAUGUGAG
					UAAUGCUUCAAGAA
					UCAAAGAUAGGUUC
					CGAAGUAGAUGUUG
					ACGUGGUGGGAUAU
					UACCCGCGCGGGUA
					UCCAGGAAGGGUGG
					AGCACAGCUGUUAC
					UAGCUAGCAGGGAA
					UGCGAAUUAGACUU
					CUCUAGGUGGAACG
					AUGGCUGGUUAAAU
					UGUUCUUUUUCUCG
					ACGUAAAGCAACUC
					GUCUAGGUUUGCUG
					CCUCGCAGGGAAGU
					UUAUAAACAUAUAG
					GAUACCCGGAGACU
					CCGCAAGACGAAGG
					CGUUACAUCAAACA
					ACGUGGCGCUACUU
					CGGGUGGCUGCUGG
					AGGGCGACUAGAAA
					GCGAAGAUUGGAGA
					UCUGCGGUCGCCCA
					AUGGGGAGCGUAAG
					CUGGGAAUUGUCUC
					GGCGAGUUCAUUGC
					CCAAGUAGGCAUCU
					GCUCUCGCUCAUGA
					CCCGGUACGGAGAC
					AGGUGGGUGAUGUG
					CCAGAAAUGCACUC
					CCCGCCUUAAUGGC
					CCAUUGAAAAUAAU
					GCGCGCAAUUGGCU
					UAAACAUGUCAAAG
