# Supplementary material for: SARNAclust: Semi-automatic detection of RNA protein binding motifs from immunoprecipitation data
Source: PLoS Comput Biol. 2018 Mar 29;14(3):e1006078. doi: 10.1371/journal.pcbi.1006078 (PMC5892938; doi:10.1371/journal.pcbi.1006078)
Supplement: S3 Data — (XLSX) [file pcbi.1006078.s013.xlsx]

## Sheet: consensus
Sequence	GST-SBP-1	GST-SBP-2	SLBP-1	SLBP-2	Original Motif	baseMean	log2FoldChange	lfcSE	stat	pvalue	padj	Probe Name
GGUCACGUCUCAAUCAACUCCCAAAGGCCUUUCUCAAGGCCACCCAUCAACAGCUCGCAGUCAAG	236	183	3719	3032	consensus	1706.8	3.84217	0.117155	32.7956	6.80472e-236	4.04405e-232
GGUCACGUCUCAAUCAACUCCCAAAGGUCUUUUUCAAGACCACCCAUCAACAGCUCGCAGUCAAG	295	219	3817	3184	consensus	1791.55	3.60826	0.111976	32.2235	8.27372e-228	2.45854e-224
GGUCACGUCUCAAUCAACUCCCAAAGGUCUUUCUCAAGACCACCCAUCAACAGCUCGCAGUCAAG	300	262	3954	3206	consensus	1841.43	3.50316	0.113021	30.9955	6.19541e-211	1.22731e-207	CA
GGUCACGUCUCAAUCAACUCCCAAAGGCCUUUUUAAAGGCCACCCAUCAACAGCUCGCAGUCAAG	213	165	3014	2439	consensus	1388.56	3.68092	0.121926	30.1898	3.22648e-200	4.79374e-197
GGUCACGUCUCAAUCAACUCCCAAAGGCCUUUCUAAAGGCCACCCAUCAACAGCUCGCAGUCAAG	224	175	3410	2604	consensus	1524.02	3.73892	0.124335	30.0714	1.14802e-198	1.35185e-195
GGUCACGUCUCAAUCAACUCCCAAAGGUUCUUUUCAGAACCACCCAUCAACAGCUCGCAGUCAAG	305	212	3412	2848	consensus	1616.26	3.44169	0.114473	30.0656	1.36482e-198	1.35185e-195
GGUCACGUCUCAAUCAACUCCCAAAGGCCUUUUUCAAGGCCACCCAUCAACAGCUCGCAGUCAAG	198	173	3033	2418	consensus	1386.32	3.69981	0.124405	29.7401	2.32768e-194	1.9762e-191
GGUCACGUCUCAAUCAACUCCCAAAGGCUUUUUUCAAAGCCACCCAUCAACAGCUCGCAGUCAAG	269	191	3237	2586	consensus	1496.14	3.49944	0.119111	29.3796	1.00183e-189	7.44233e-187
GGUCACGUCUCAAUCAACUCCCAAAGGCUCUUUUCAGGGCCACCCAUCAACAGCUCGCAGUCAAG	241	172	3067	2429	consensus	1406.31	3.56807	0.122302	29.1742	4.12476e-187	2.72372e-184
GGUCACGUCUCAAUCAACUCCCAAAGGUCUUUUUAAAGACCACCCAUCAACAGCUCGCAGUCAAG	304	230	3900	2915	consensus	1746.78	3.50468	0.120157	29.1676	4.99978e-187	2.97137e-184
GGUCACGUCUCAAUCAACUCCCAAAGGCUCUUUUCAGAGCCACCCAUCAACAGCUCGCAGUCAAG	191	131	2670	2149	consensus	1223.17	3.73304	0.128892	28.9625	1.95283e-184	1.05506e-181
GGUCACGUCUCAAUCAACUCCCAAAGGUCCUUUUUAGGACCACCCAUCAACAGCUCGCAGUCAAG	261	198	2897	2409	consensus	1375.77	3.36991	0.116798	28.8526	4.70355e-183	2.32943e-180
GGUCACGUCUCAAUCAACUCCCAAAGGUCUUUCUAAAGACCACCCAUCAACAGCUCGCAGUCAAG	170	128	2442	2009	consensus	1131.13	3.72724	0.12934	28.8175	1.2949e-182	5.91967e-180
GGUCACGUCUCAAUCAACUCCCAAAGGUCCUUUUCAGGACCACCCAUCAACAGCUCGCAGUCAAG	198	155	2687	2115	consensus	1226.99	3.59236	0.126736	28.3453	9.57592e-177	4.06498e-174
GGUCACGUCUCAAUCAACUCCCAAAGGCUUUUCUAAAAGCCACCCAUCAACAGCUCGCAGUCAAG	302	217	3140	2533	consensus	1476.4	3.2915	0.116263	28.3109	2.53743e-176	1.00533e-173
GGUCACGUCUCAAUCAACUCCCAAAGGUCCUUUUAAGGACCACCCAUCAACAGCUCGCAGUCAAG	189	163	2739	2138	consensus	1244.68	3.61321	0.128075	28.2116	4.2087e-175	1.56327e-172
GGUCACGUCUCAAUCAACUCCCAAAGGCCUUUUUUAAGGCCACCCAUCAACAGCUCGCAGUCAAG	198	192	2988	2341	consensus	1362.33	3.58757	0.128502	27.9184	1.59701e-171	5.58298e-169
GGUCACGUCUCAAUCAACUCCCAAAGGUCCUUUUCAGGGCCACCCAUCAACAGCUCGCAGUCAAG	273	188	2855	2322	consensus	1344.09	3.33012	0.120014	27.7478	1.85088e-169	6.111e-167
GGUCACGUCUCAAUCAACUCCCAAAGGUCUUUUUUAAGACCACCCAUCAACAGCUCGCAGUCAAG	407	310	4266	3123	consensus	1928.47	3.19963	0.117563	27.2163	4.17018e-163	1.30439e-160
GGUCACGUCUCAAUCAACUCCCAAAGGCCUUUCUUAAGGCCACCCAUCAACAGCUCGCAGUCAAG	160	140	2169	1809	consensus	1020.8	3.55161	0.130848	27.1431	3.05426e-162	9.07574e-160
GGUCACGUCUCAAUCAACUCCCAAAGGUCUUUUUCAAGGCCACCCAUCAACAGCUCGCAGUCAAG	253	210	2788	2190	consensus	1297.47	3.25729	0.121106	26.8962	2.43526e-159	6.89178e-157
GGUCACGUCUCAAUCAACUCCCAAAGGUCCUUCUCAGGACCACCCAUCAACAGCUCGCAGUCAAG	192	149	2355	1830	consensus	1077.5	3.44316	0.130161	26.4531	3.36244e-154	9.08316e-152
GGUCACGUCUCAAUCAACUCCCAAAGGCUUUUUUAAAAGCCACCCAUCAACAGCUCGCAGUCAAG	185	148	2388	1805	consensus	1076.55	3.47525	0.133088	26.1124	2.63398e-150	6.80597e-148
GGUCACGUCUCAAUCAACUCCCAAAGGCUUUUCUCAAAGCCACCCAUCAACAGCUCGCAGUCAAG	207	172	2179	1829	consensus	1048.42	3.23514	0.12422	26.0435	1.59229e-149	3.94292e-147
GGUCACGUCUCAAUCAACUCCCAAAGGCUCUUCUAAGGGCCACCCAUCAACAGCUCGCAGUCAAG	264	181	2504	2024	consensus	1186.09	3.18774	0.122733	25.9729	1.00226e-148	2.38258e-146
GGUCACGUCUCAAUCAACUCCCAAAGGUUCUUUUCAGGACCACCCAUCAACAGCUCGCAGUCAAG	298	224	2538	2115	consensus	1237.38	2.99963	0.115851	25.8922	8.15726e-148	1.86456e-145
GGUCACGUCUCAAUCAACUCCCAAAGGUCCUUCUAAGGACCACCCAUCAACAGCUCGCAGUCAAG	153	126	1941	1575	consensus	904.805	3.47745	0.134921	25.7739	1.73853e-146	3.82671e-144
GGUCACGUCUCAAUCAACUCCCAAAGGCUCUUUUAAGGGCCACCCAUCAACAGCUCGCAGUCAAG	258	220	2473	2019	consensus	1188.07	3.06641	0.119591	25.6409	5.34197e-145	1.13383e-142
GGUCACGUCUCAAUCAACUCCCAAAGGUUCUUUUAAGAACCACCCAUCAACAGCUCGCAGUCAAG	313	198	2930	2293	consensus	1365.56	3.19608	0.124955	25.578	2.68261e-144	5.49751e-142
GGUCACGUCUCAAUCAACUCCCAAAGGCUUUUUUCAAGGCCACCCAUCAACAGCUCGCAGUCAAG	335	206	3037	2402	consensus	1424.53	3.17476	0.124935	25.4113	1.89028e-142	3.74464e-140
GGUCACGUCUCAAUCAACUCCCAAAGGUCCUUUUAAGGGCCACCCAUCAACAGCUCGCAGUCAAG	197	161	2159	1716	consensus	1009.64	3.26403	0.128487	25.4036	2.30091e-142	4.41107e-140
GGUCACGUCUCAAUCAACUCCCAAAGGUCUUUUUAAAGGCCACCCAUCAACAGCUCGCAGUCAAG	232	198	2461	1916	consensus	1146.66	3.17522	0.125174	25.3664	5.91757e-142	1.099e-139
GGUCACGUCUCAAUCAACUCCCAAAGGUCCUUCUAAGGGCCACCCAUCAACAGCUCGCAGUCAAG	203	157	2212	1706	consensus	1019.06	3.27164	0.13035	25.099	5.10237e-139	9.18891e-137
GGUCACGUCUCAAUCAACUCCCAAAGGUUCUUUUUAGAACCACCCAUCAACAGCUCGCAGUCAAG	442	307	3322	2617	consensus	1597.14	2.83567	0.113392	25.0077	5.04571e-138	8.81961e-136
GGUCACGUCUCAAUCAACUCCCAAAGGUUCUUCUCAGAACCACCCAUCAACAGCUCGCAGUCAAG	268	192	2161	1973	consensus	1101.1	3.01505	0.120586	25.0033	5.62195e-138	9.54607e-136
GGUCACGUCUCAAUCAACUCCCAAAGGCCUUUCUGAAGGCCACCCAUCAACAGCUCGCAGUCAAG	175	134	1923	1547	consensus	901.119	3.31701	0.132766	24.9838	9.16455e-138	1.51291e-135
GGUCACGUCUCAAUCAACUCCCAAAGGUUCUUCUAAGAACCACCCAUCAACAGCUCGCAGUCAAG	238	191	2165	1785	consensus	1046.88	3.03925	0.122085	24.8945	8.52429e-137	1.36919e-134
GGUCACGUCUCAAUCAACUCCCAAAGGUUCUUUUCAGAGCCACCCAUCAACAGCUCGCAGUCAAG	281	205	2381	1902	consensus	1138.71	2.9803	0.12095	24.6408	4.61686e-134	7.22052e-132
GGUCACGUCUCAAUCAACUCCCAAAGGCUCUUCUCAGGGCCACCCAUCAACAGCUCGCAGUCAAG	245	213	2365	1871	consensus	1121.31	3.03914	0.123565	24.5955	1.40956e-133	2.14795e-131
GGUCACGUCUCAAUCAACUCCCAAAGGCUUUUCUUAAAGCCACCCAUCAACAGCUCGCAGUCAAG	228	190	2009	1743	consensus	998.929	3.00333	0.122482	24.5207	8.88737e-133	1.32044e-130
GGUCACGUCUCAAUCAACUCCCAAAGGUUCUUUUAAGAGCCACCCAUCAACAGCUCGCAGUCAAG	253	190	2091	1770	consensus	1029.79	2.96555	0.120998	24.5091	1.18086e-132	1.71167e-130
GGUCACGUCUCAAUCAACUCCCAAAGGUCCUUCUCAGGGCCACCCAUCAACAGCUCGCAGUCAAG	216	140	1939	1621	consensus	934.765	3.16172	0.130787	24.1746	4.11964e-129	5.82929e-127
GGUCACGUCUCAAUCAACUCCCAAAGGUCUUUCUAAAGGCCACCCAUCAACAGCUCGCAGUCAAG	209	134	1919	1582	consensus	917	3.18953	0.132724	24.0313	1.30926e-127	1.80952e-125
GGUCACGUCUCAAUCAACUCCCAAAGGUCCUUCUUAGGACCACCCAUCAACAGCUCGCAGUCAAG	234	150	2105	1668	consensus	990.713	3.13477	0.13165	23.8114	2.54177e-125	3.43312e-123
GGUCACGUCUCAAUCAACUCCCAAAGGUCUUUCUUAAGACCACCCAUCAACAGCUCGCAGUCAAG	238	144	2031	1716	consensus	985.658	3.13759	0.131848	23.797	3.58557e-125	4.73535e-123
GGUCACGUCUCAAUCAACUCCCAAAGGCUCUUCUAAGAGCCACCCAUCAACAGCUCGCAGUCAAG	176	135	1805	1427	consensus	844.873	3.2046	0.134706	23.7895	4.28826e-125	5.54025e-123
GGUCACGUCUCAAUCAACUCCCAAAGGCUUUUCUAAAGGCCACCCAUCAACAGCUCGCAGUCAAG	236	177	2053	1629	consensus	977.668	2.99234	0.126197	23.7117	2.73367e-124	3.45663e-122
GGUCACGUCUCAAUCAACUCCCAAAGGCCCUUUUCAGGGCCACCCAUCAACAGCUCGCAGUCAAG	77	68	1449	1097	consensus	639.096	3.91771	0.16597	23.605	3.42705e-123	4.24312e-121
GGUCACGUCUCAAUCAACUCCCAAAGGUUCUUUUAAGGACCACCCAUCAACAGCUCGCAGUCAAG	203	169	1756	1548	consensus	881.094	2.98666	0.126963	23.5238	2.3284e-122	2.82402e-120
GGUCACGUCUCAAUCAACUCCCAAAGGUUUUUCUCAAAACCACCCAUCAACAGCUCGCAGUCAAG	329	229	2429	1939	consensus	1176.98	2.81429	0.119667	23.5178	2.6847e-122	3.19103e-120
GGUCACGUCUCAAUCAACUCCCAAAGGCCCUUCUCAGGGCCACCCAUCAACAGCUCGCAGUCAAG	88	86	1445	1143	consensus	657.783	3.68884	0.15774	23.3855	5.99757e-121	6.98893e-119
GGUCACGUCUCAAUCAACUCCCAAAGGCUUUUUUAAAGGCCACCCAUCAACAGCUCGCAGUCAAG	172	127	1685	1334	consensus	791.247	3.16373	0.136944	23.1024	4.37486e-118	4.99996e-116
GGUCACGUCUCAAUCAACUCCCAAAGGCUCUUUUAAGAGCCACCCAUCAACAGCUCGCAGUCAAG	117	80	1393	1134	consensus	648.869	3.49683	0.151534	23.0762	8.02029e-118	8.99332e-116
GGUCACGUCUCAAUCAACUCCCAAAGGCUCUUCUCAGAGCCACCCAUCAACAGCUCGCAGUCAAG	206	116	1811	1553	consensus	879.619	3.22537	0.140228	23.001	4.55556e-117	5.01365e-115
GGUCACGUCUCAAUCAACUCCCAAAGGUCUUUUUUAAGGCCACCCAUCAACAGCUCGCAGUCAAG	245	200	2086	1624	consensus	992.596	2.89208	0.125943	22.9634	1.08259e-116	1.16978e-114
GGUCACGUCUCAAUCAACUCCCAAAGGUCUUUCUCAAGGCCACCCAUCAACAGCUCGCAGUCAAG	250	200	2084	1617	consensus	991.523	2.87352	0.12588	22.8275	2.44481e-115	2.59455e-113
GGUCACGUCUCAAUCAACUCCCAAAGGCUCUUCUUAGAGCCACCCAUCAACAGCUCGCAGUCAAG	183	131	1701	1342	consensus	800.561	3.10695	0.136229	22.8068	3.92379e-115	4.09106e-113
GGUCACGUCUCAAUCAACUCCCAAAGGUUCUUCUAAGGACCACCCAUCAACAGCUCGCAGUCAAG	246	193	1867	1527	consensus	917.416	2.78949	0.124064	22.4844	5.90195e-112	6.04746e-110
GGUCACGUCUCAAUCAACUCCCAAAGGUUCUUCUCAGGACCACCCAUCAACAGCUCGCAGUCAAG	269	188	1943	1582	consensus	952.139	2.7911	0.124641	22.3931	4.59029e-111	4.62375e-109
GGUCACGUCUCAAUCAACUCCCAAAGGCUCUUUUUAGAGCCACCCAUCAACAGCUCGCAGUCAAG	148	114	1485	1175	consensus	696.947	3.16637	0.14234	22.2451	1.25811e-109	1.24615e-107
GGUCACGUCUCAAUCAACUCCCAAAGGCCCUUCUAAGGGCCACCCAUCAACAGCUCGCAGUCAAG	82	75	1298	988	consensus	581.02	3.65294	0.164881	22.155	9.34356e-109	9.10308e-107
GGUCACGUCUCAAUCAACUCCCAAAGGCCCUUUUAAGGGCCACCCAUCAACAGCUCGCAGUCAAG	94	81	1307	998	consensus	590.11	3.5171	0.160127	21.9645	6.29797e-107	6.03691e-105
GGUCACGUCUCAAUCAACUCCCAAAGGCUUUUCUCAAGGCCACCCAUCAACAGCUCGCAGUCAAG	187	141	1619	1260	consensus	765.34	2.96325	0.136379	21.7281	1.11406e-104	1.05093e-102
GGUCACGUCUCAAUCAACUCCCAAAGGCCCUUCUUAGGGCCACCCAUCAACAGCUCGCAGUCAAG	92	76	1165	948	consensus	543.9	3.45641	0.159603	21.6564	5.29486e-104	4.91677e-102
GGUCACGUCUCAAUCAACUCCCAAAGGCUUUUUUUAAGGCCACCCAUCAACAGCUCGCAGUCAAG	290	220	2102	1607	consensus	1008.12	2.70051	0.12485	21.6299	9.39226e-104	8.58742e-102
GGUCACGUCUCAAUCAACUCCCAAAGGCCUUUUUGAAGGCCACCCAUCAACAGCUCGCAGUCAAG	128	96	1506	1085	consensus	668.748	3.33952	0.154894	21.5601	4.25937e-103	3.83537e-101
GGUCACGUCUCAAUCAACUCCCAAAGGCCCUUUUUAGGGCCACCCAUCAACAGCUCGCAGUCAAG	107	68	1264	975	consensus	573.864	3.485	0.161763	21.5439	6.04645e-103	5.36329e-101
GGUCACGUCUCAAUCAACUCCCAAAGGUCCUUUUUAGGGCCACCCAUCAACAGCUCGCAGUCAAG	196	153	1656	1276	consensus	783.256	2.89963	0.13522	21.4438	5.22137e-102	4.56333e-100
GGUCACGUCUCAAUCAACUCCCAAAGGUCCUUUUGAGGACCACCCAUCAACAGCUCGCAGUCAAG	137	115	1307	1079	consensus	630.719	3.06489	0.143686	21.3305	5.92149e-101	5.1002e-99
GGUCACGUCUCAAUCAACUCCCAAAGGUUUUUCUAAAAACCACCCAUCAACAGCUCGCAGUCAAG	204	139	1867	1325	consensus	840.307	3.0424	0.144261	21.0896	9.90837e-99	8.4122e-97
GGUCACGUCUCAAUCAACUCCCAAAGGUUCUUUUUAGGACCACCCAUCAACAGCUCGCAGUCAAG	266	233	1816	1522	consensus	921.252	2.57928	0.122568	21.0437	2.60942e-98	2.1842e-96
GGUCACGUCUCAAUCAACUCCCAAAGGUUCUUCUCAGAGCCACCCAUCAACAGCUCGCAGUCAAG	211	161	1580	1254	consensus	766.603	2.76425	0.132267	20.899	5.47133e-97	4.51612e-95
GGUCACGUCUCAAUCAACUCCCAAAGGUCCUUCUGAGGACCACCCAUCAACAGCUCGCAGUCAAG	176	141	1411	1134	consensus	684.513	2.8347	0.137174	20.6649	7.16943e-95	5.8367e-93
GGUCACGUCUCAAUCAACUCCCAAAGGUCUUUCUUAAGGCCACCCAUCAACAGCUCGCAGUCAAG	224	163	1622	1253	consensus	779.268	2.72872	0.133627	20.4204	1.10053e-92	8.83842e-91
GGUCACGUCUCAAUCAACUCCCAAAGGCUUUUUUGAAAGCCACCCAUCAACAGCUCGCAGUCAAG	168	123	1292	1039	consensus	626.721	2.83279	0.141378	20.037	2.62292e-89	2.0784e-87
GGUCACGUCUCAAUCAACUCCCAAAGGUUCUUCUAAGAGCCACCCAUCAACAGCUCGCAGUCAAG	172	129	1258	1053	consensus	625.434	2.77464	0.138865	19.9808	8.09918e-89	6.33334e-87
GGUCACGUCUCAAUCAACUCCCAAAGGUUCUUUUUAGAGCCACCCAUCAACAGCUCGCAGUCAAG	275	182	1592	1354	consensus	815.726	2.53819	0.128049	19.822	1.92239e-87	1.48374e-85
GGUCACGUCUCAAUCAACUCCCAAAGGUCUUUCUGAAGACCACCCAUCAACAGCUCGCAGUCAAG	185	138	1362	1074	consensus	659.54	2.74702	0.138819	19.7885	3.73817e-87	2.8482e-85
GGUCACGUCUCAAUCAACUCCCAAAGGUUUUUCUAAAAGCCACCCAUCAACAGCUCGCAGUCAAG	266	184	1749	1322	consensus	840.952	2.61011	0.132707	19.6681	4.04485e-86	3.04285e-84
GGUCACGUCUCAAUCAACUCCCAAAGGCCCUUUUGAGGGCCACCCAUCAACAGCUCGCAGUCAAG	76	68	978	745	consensus	444.603	3.36865	0.173536	19.4118	6.13318e-84	4.55619e-82
GGUCACGUCUCAAUCAACUCCCAAAGGCUUUUCUGAAAGCCACCCAUCAACAGCUCGCAGUCAAG	203	158	1260	1074	consensus	646.954	2.53204	0.133541	18.9609	3.59161e-80	2.63518e-78
GGUCACGUCUCAAUCAACUCCCAAAGGUUCUUCUUAGAACCACCCAUCAACAGCUCGCAGUCAAG	179	134	1143	1026	consensus	596.111	2.63187	0.138837	18.9566	3.89821e-80	2.82525e-78
GGUCACGUCUCAAUCAACUCCCAAAGGCUCUUUUUAGGGCCACCCAUCAACAGCUCGCAGUCAAG	175	132	1325	990	consensus	625.843	2.74058	0.14495	18.907	9.98307e-80	7.14812e-78
GGUCACGUCUCAAUCAACUCCCAAAGGUCCUUCUUAGGGCCACCCAUCAACAGCUCGCAGUCAAG	164	106	1107	941	consensus	554.729	2.75937	0.146895	18.7847	1.00712e-78	7.12538e-77
GGUCACGUCUCAAUCAACUCCCAAAGGUUUUUCUUAAAACCACCCAUCAACAGCUCGCAGUCAAG	281	182	1792	1314	consensus	851.337	2.58553	0.137739	18.7712	1.2989e-78	9.08163e-77
GGUCACGUCUCAAUCAACUCCCAAAGGUUUUUUUCAAAGCCACCCAUCAACAGCUCGCAGUCAAG	198	155	1527	1071	consensus	703.442	2.70094	0.146012	18.4981	2.13701e-76	1.47677e-74
GGUCACGUCUCAAUCAACUCCCAAAGGCUCUUUUGAGAGCCACCCAUCAACAGCUCGCAGUCAAG	128	91	950	821	consensus	476.55	2.84252	0.153756	18.4872	2.6196e-76	1.78946e-74
GGUCACGUCUCAAUCAACUCCCAAAGGUUCUUCUAAGGGCCACCCAUCAACAGCUCGCAGUCAAG	220	169	1289	1034	consensus	650.38	2.4167	0.134088	18.0233	1.27971e-72	8.6424e-71
GGUCACGUCUCAAUCAACUCCCAAAGGCUUUUCUUAAGGCCACCCAUCAACAGCUCGCAGUCAAG	215	176	1364	1035	consensus	668.203	2.44818	0.137425	17.8146	5.44562e-71	3.63633e-69
GGUCACGUCUCAAUCAACUCCCAAAGGCCCUUCUGAGGGCCACCCAUCAACAGCUCGCAGUCAAG	79	58	802	609	consensus	368.614	3.1578	0.180074	17.5361	7.59968e-69	5.01832e-67
GGUCACGUCUCAAUCAACUCCCAAAGGCCUUUUUCAGGGCCACCCAUCAACAGCUCGCAGUCAAG	209	161	1227	968	consensus	614.896	2.40496	0.137268	17.5202	1.00421e-68	6.55827e-67
GGUCACGUCUCAAUCAACUCCCAAAGGUCCUUUUGAGGGCCACCCAUCAACAGCUCGCAGUCAAG	140	101	896	781	consensus	460.094	2.63048	0.151961	17.3103	3.93508e-67	2.54198e-65
GGUCACGUCUCAAUCAACUCCCAAAGGUUCUUUUAAGGGCCACCCAUCAACAGCUCGCAGUCAAG	206	145	1205	924	consensus	593.383	2.43705	0.142275	17.1292	8.987e-66	5.74298e-64
GGUCACGUCUCAAUCAACUCCCAAAGGCUCUUCUUAGGGCCACCCAUCAACAGCUCGCAGUCAAG	184	150	1173	869	consensus	568.662	2.4381	0.145929	16.7074	1.15816e-62	7.32227e-61
GGUCACGUCUCAAUCAACUCCCAAAGGUCUUUCUGAAGGCCACCCAUCAACAGCUCGCAGUCAAG	261	192	1211	1022	consensus	646.266	2.14944	0.130046	16.5283	2.29434e-61	1.43529e-59
GGUCACGUCUCAAUCAACUCCCAAAGGUUUUUCUGAAAACCACCCAUCAACAGCUCGCAGUCAAG	247	189	1163	988	consensus	622.826	2.14861	0.130978	16.4043	1.78207e-60	1.10321e-58
GGUCACGUCUCAAUCAACUCCCAAAGGUUCUUUUCAGGGCCACCCAUCAACAGCUCGCAGUCAAG	174	112	1019	780	consensus	498.256	2.48661	0.153256	16.2252	3.34891e-59	2.05181e-57
GGUCACGUCUCAAUCAACUCCCAAAGGCUCUUCUGAGAGCCACCCAUCAACAGCUCGCAGUCAAG	144	115	938	719	consensus	458.687	2.50068	0.154136	16.2239	3.41815e-59	2.07286e-57
GGUCACGUCUCAAUCAACUCCCAAAGGCCUUUUUAAGGGCCACCCAUCAACAGCUCGCAGUCAAG	194	163	1021	867	consensus	540.547	2.23988	0.138762	16.1418	1.29654e-58	7.78318e-57
GGUCACGUCUCAAUCAACUCCCAAAGGUUUUUCUCAAAGCCACCCAUCAACAGCUCGCAGUCAAG	215	148	1026	862	consensus	540.803	2.22433	0.140054	15.8819	8.45326e-57	5.02377e-55
GGUCACGUCUCAAUCAACUCCCAAAGGUUCUUCUUAGAGCCACCCAUCAACAGCUCGCAGUCAAG	175	128	879	768	consensus	469.067	2.28294	0.145846	15.6532	3.16103e-55	1.86e-53
GGUCACGUCUCAAUCAACUCCCAAAGGUUCUUCUUAGGACCACCCAUCAACAGCUCGCAGUCAAG	172	145	926	774	consensus	485.362	2.25636	0.144451	15.6202	5.30679e-55	3.09198e-53
GGUCACGUCUCAAUCAACUCCCAAAGGCCUUUCUAAGGGCCACCCAUCAACAGCUCGCAGUCAAG	186	152	907	851	consensus	506.058	2.21982	0.142673	15.5588	1.38646e-54	7.99972e-53
GGUCACGUCUCAAUCAACUCCCAAAGGUUUUUUUCAAAACCACCCAUCAACAGCUCGCAGUCAAG	326	255	3341	2249	consensus	1465.46	3.04067	0.195483	15.5547	1.47909e-54	8.45216e-53
GGUCACGUCUCAAUCAACUCCCAAAGGUUUUUCUUAAAGCCACCCAUCAACAGCUCGCAGUCAAG	305	223	1250	1043	consensus	679.596	1.97001	0.126922	15.5214	2.48555e-54	1.40682e-52
GGUCACGUCUCAAUCAACUCCCAAAGGUUUUUUUGAAAACCACCCAUCAACAGCUCGCAGUCAAG	212	146	1145	814	consensus	553.719	2.28471	0.150845	15.1461	8.03943e-52	4.50739e-50
GGUCACGUCUCAAUCAACUCCCAAAGGCUUUUCUGAAGGCCACCCAUCAACAGCUCGCAGUCAAG	307	198	1202	1023	consensus	656.919	1.9958	0.133055	14.9998	7.36623e-51	4.09136e-49
GGUCACGUCUCAAUCAACUCCCAAAGGCCUUUCUCAGGGCCACCCAUCAACAGCUCGCAGUCAAG	279	217	1144	960	consensus	627.136	1.93284	0.128885	14.9967	7.72108e-51	4.24874e-49
GGUCACGUCUCAAUCAACUCCCAAAGGCUCUUCUGAGGGCCACCCAUCAACAGCUCGCAGUCAAG	170	123	917	683	consensus	453.222	2.27929	0.154317	14.7703	2.27865e-49	1.24239e-47
GGUCACGUCUCAAUCAACUCCCAAAGGCUUUUUUUAAAGCCACCCAUCAACAGCUCGCAGUCAAG	221	177	2125	1436	consensus	941.029	2.93435	0.198956	14.7488	3.13313e-49	1.69275e-47
GGUCACGUCUCAAUCAACUCCCAAAGGUUCUUUUUAGGGCCACCCAUCAACAGCUCGCAGUCAAG	166	135	804	692	consensus	433.041	2.14945	0.148053	14.5181	9.30713e-48	4.98309e-46
GGUCACGUCUCAAUCAACUCCCAAAGGUUUUUUUUAAAGCCACCCAUCAACAGCUCGCAGUCAAG	187	161	1103	747	consensus	525.981	2.22698	0.15692	14.1918	1.03008e-45	5.46584e-44
GGUCACGUCUCAAUCAACUCCCAAAGGUCCUUCUGAGGGCCACCCAUCAACAGCUCGCAGUCAAG	164	140	816	656	consensus	427.551	2.10616	0.150573	13.9877	1.85425e-44	9.75202e-43
GGUCACGUCUCAAUCAACUCCCAAAGGUCUUUUUCAGGACCACCCAUCAACAGCUCGCAGUCAAG	205	150	801	675	consensus	441.483	1.90133	0.144857	13.1256	2.35069e-39	1.22545e-37
GGUCACGUCUCAAUCAACUCCCAAAGGCCUUUUUUAGGGCCACCCAUCAACAGCUCGCAGUCAAG	166	126	646	569	consensus	363.963	1.89844	0.154398	12.2958	9.5457e-35	4.93305e-33
GGUCACGUCUCAAUCAACUCCCAAAGGCUUUUUUAAGGGCCACCCAUCAACAGCUCGCAGUCAAG	150	131	697	532	consensus	363.645	1.95396	0.160562	12.1695	4.51934e-34	2.31538e-32
GGUCACGUCUCAAUCAACUCCCAAAGGUCUUUUUAAGGACCACCCAUCAACAGCUCGCAGUCAAG	174	114	634	568	consensus	359.346	1.90849	0.158472	12.0431	2.10927e-33	1.0714e-31
GGUCACGUCUCAAUCAACUCCCAAAGGUCUUUCUAAGGACCACCCAUCAACAGCUCGCAGUCAAG	290	209	891	779	consensus	525.023	1.59899	0.134219	11.9133	1.00943e-32	5.08394e-31
GGUCACGUCUCAAUCAACUCCCAAAGGCUUUUUUCAGGGCCACCCAUCAACAGCUCGCAGUCAAG	136	89	545	457	consensus	295.145	1.99122	0.171031	11.6425	2.50679e-31	1.25192e-29
GGUCACGUCUCAAUCAACUCCCAAAGGCUUUUUUCAGAGCCACCCAUCAACAGCUCGCAGUCAAG	232	140	774	615	consensus	423.485	1.75239	0.155365	11.2792	1.66172e-29	8.22966e-28
GGUCACGUCUCAAUCAACUCCCAAAGGUUUUUUUAAAAACCACCCAUCAACAGCUCGCAGUCAAG	199	145	1934	1178	consensus	818.358	2.88196	0.264344	10.9023	1.12358e-27	5.51856e-26
GGUCACGUCUCAAUCAACUCCCAAAGGCUUUUUUAAGAGCCACCCAUCAACAGCUCGCAGUCAAG	197	149	648	549	consensus	373.267	1.63678	0.150451	10.8792	1.44868e-27	7.05697e-26
GGUCACGUCUCAAUCAACUCCCAAAGGUUUUUUUGAAAGCCACCCAUCAACAGCUCGCAGUCAAG	258	200	875	634	consensus	474.484	1.56114	0.146746	10.6384	1.97548e-26	9.54492e-25
GGUCACGUCUCAAUCAACUCCCAAAGGUUUUUUUAAAAGCCACCCAUCAACAGCUCGCAGUCAAG	240	182	1802	1121	consensus	794.924	2.53327	0.246669	10.2699	9.6296e-25	4.61522e-23
GGUCACGUCUCAAUCAACUCCCAAAGGCUUUUCUAAGGGCCACCCAUCAACAGCUCGCAGUCAAG	177	155	555	509	consensus	339.578	1.52198	0.156439	9.72886	2.27125e-22	1.07984e-20
GGUCACGUCUCAAUCAACUCCCAAAGGCUUUUCUCAGGGCCACCCAUCAACAGCUCGCAGUCAAG	294	212	752	637	consensus	459.793	1.31447	0.138416	9.49655	2.16956e-21	1.02331e-19
GGUCACGUCUCAAUCAACUCCCAAAGGUCUUUCUCAGGACCACCCAUCAACAGCUCGCAGUCAAG	259	209	672	611	consensus	426.434	1.30856	0.141269	9.26293	1.98901e-20	9.30761e-19
GGUCACGUCUCAAUCAACUCCCAAAGGUUUUUUUUAAAACCACCCAUCAACAGCUCGCAGUCAAG	137	113	1087	657	consensus	473.774	2.50943	0.271493	9.24307	2.39527e-20	1.11212e-18
GGUCACGUCUCAAUCAACUCCCAAAGGCCUUUUUGAGGGCCACCCAUCAACAGCUCGCAGUCAAG	151	119	426	382	consensus	261.94	1.42486	0.169226	8.41985	3.76954e-17	1.73662e-15
GGUCACGUCUCAAUCAACUCCCAAAGGUCUUUUUCAGGGCCACCCAUCAACAGCUCGCAGUCAAG	231	176	556	511	consensus	358.985	1.24621	0.149742	8.32243	8.61812e-17	3.9398e-15
GGUCACGUCUCAAUCAACUCCCAAAGGCUUUUCUAAGAGCCACCCAUCAACAGCUCGCAGUCAAG	181	148	482	435	consensus	303.372	1.32587	0.15956	8.30953	9.60835e-17	4.35896e-15
GGUCACGUCUCAAUCAACUCCCAAAGGCCUUUCUUAGGGCCACCCAUCAACAGCUCGCAGUCAAG	209	152	499	471	consensus	323.967	1.28252	0.157049	8.16639	3.17753e-16	1.43061e-14
GGUCACGUCUCAAUCAACUCCCAAAGGUCUUUUUAAGGGCCACCCAUCAACAGCUCGCAGUCAAG	148	101	411	336	consensus	240.881	1.4288	0.17727	8.06003	7.62766e-16	3.40836e-14
GGUCACGUCUCAAUCAACUCCCAAAGGCUUUUUUUAGGGCCACCCAUCAACAGCUCGCAGUCAAG	155	111	421	312	consensus	241.559	1.30246	0.179169	7.26944	3.60984e-13	1.60099e-11
GGUCACGUCUCAAUCAACUCCCAAAGGCUUUUCUCAGAGCCACCCAUCAACAGCUCGCAGUCAAG	335	233	662	568	consensus	437.903	0.979492	0.139993	6.99673	2.62003e-12	1.1534e-10
GGUCACGUCUCAAUCAACUCCCAAAGGUCUUUUUUAGGACCACCCAUCAACAGCUCGCAGUCAAG	250	217	554	478	consensus	366.635	0.994293	0.148025	6.71705	1.8544e-11	8.10346e-10
GGUCACGUCUCAAUCAACUCCCAAAGGUCUUUCUAAGGGCCACCCAUCAACAGCUCGCAGUCAAG	133	110	305	271	consensus	199.978	1.08809	0.184926	5.88391	4.00679e-09	1.73813e-07
GGUCACGUCUCAAUCAACUCCCAAAGGCUUUUUUUAGAGCCACCCAUCAACAGCUCGCAGUCAAG	283	220	522	479	consensus	368.291	0.85443	0.145951	5.8542	4.79302e-09	2.06412e-07
GGUCACGUCUCAAUCAACUCCCAAAGGUCUUUCUCAGGGCCACCCAUCAACAGCUCGCAGUCAAG	216	168	409	400	consensus	292.237	0.934572	0.161338	5.79263	6.92942e-09	2.9627e-07
GGUCACGUCUCAAUCAACUCCCAAAGGUUUUUUUCAGAACCACCCAUCAACAGCUCGCAGUCAAG	209	150	419	336	consensus	271.221	0.928	0.165332	5.61296	1.98895e-08	8.4431e-07
GGUCACGUCUCAAUCAACUCCCAAAGGCUUUUCUUAGGGCCACCCAUCAACAGCUCGCAGUCAAG	193	153	366	363	consensus	263.52	0.932604	0.168156	5.54606	2.92179e-08	1.2315e-06
GGUCACGUCUCAAUCAACUCCCAAAGGUUUUUCUAAGAACCACCCAUCAACAGCUCGCAGUCAAG	329	209	536	484	consensus	380.049	0.796081	0.151202	5.26502	1.40175e-07	5.86664e-06
GGUCACGUCUCAAUCAACUCCCAAAGGUCUUUCUUAGGACCACCCAUCAACAGCUCGCAGUCAAG	233	173	382	402	consensus	292.154	0.815953	0.165655	4.92561	8.40987e-07	3.4951e-05
GGUCACGUCUCAAUCAACUCCCAAAGGUUUUUUUAAGAACCACCCAUCAACAGCUCGCAGUCAAG	287	235	578	404	consensus	366.977	0.75886	0.15668	4.84336	1.2766e-06	5.26863e-05
GGUCACGUCUCAAUCAACUCCCAAAGGUCUUUUUUAGGGCCACCCAUCAACAGCUCGCAGUCAAG	176	152	302	297	consensus	228.273	0.723659	0.176773	4.09372	4.24505e-05	0.00173988
GGUCACGUCUCAAUCAACUCCCAAAGGUUUUUUUCAGAGCCACCCAUCAACAGCUCGCAGUCAAG	220	194	389	318	consensus	275.512	0.622902	0.163432	3.81139	0.000138188	0.00562502
GGUCACGUCUCAAUCAACUCCCAAAGGUUUUUUUAAGAGCCACCCAUCAACAGCUCGCAGUCAAG	288	245	499	361	consensus	341.665	0.540362	0.156946	3.44297	0.000575355	0.0232608
GGUCACGUCUCAAUCAACUCCCAAAGGCUUUUCUUAGAGCCACCCAUCAACAGCUCGCAGUCAAG	237	181	357	292	consensus	261.869	0.496414	0.163887	3.029	0.00245361	0.0985256
GGUCACGUCUCAAUCAACUCCCAAAGGUUUUUCUCAGAACCACCCAUCAACAGCUCGCAGUCAAG	213	145	275	242	consensus	214.745	0.401646	0.178201	2.25389	0.024203	0.965359
GGUCACGUCUCAAUCAACUCCCAAAGGUUUUUUUUAGAGCCACCCAUCAACAGCUCGCAGUCAAG	288	209	371	310	consensus	289.614	0.323844	0.157819	2.052	0.0401698	0.999957
GGUCACGUCUCAAUCAACUCCCAAAGGUUUUUUUUAGAACCACCCAUCAACAGCUCGCAGUCAAG	234	184	327	255	consensus	245.975	0.338435	0.168752	2.00552	0.0449072	0.999957
GGUCACGUCUCAAUCAACUCCCAAAGGUUUUUCUUAGAACCACCCAUCAACAGCUCGCAGUCAAG	326	216	398	329	consensus	311.294	0.298872	0.157786	1.89416	0.058204	0.999957
GGUCACGUCUCAAUCAACUCCCAAAGGUUUUUCUUAGAGCCACCCAUCAACAGCUCGCAGUCAAG	285	200	339	309	consensus	278.901	0.293042	0.160989	1.82027	0.0687181	0.999957	CB

## Sheet: consensusLoopOnly
Sequence	GST-SBP-1	GST-SBP-2	SLBP-1	SLBP-2	Original Motif	baseMean	log2FoldChange	lfcSE	stat	pvalue	padj	Probe Name
GGUCACGUCUCAAUCAACUCUUUCCCAGGAGUUUUCUCCUGUUAUGUCAACAGCUCGCAGUCAAG	252	147	308	255	consensusLoopOnly	234.983	0.375945	0.182154	2.06389	0.0390285	0.999957
GGUCACGUCUCAAUCAACUCAUCCCCAGGAGUUUACUCCUGUUUAGUCAACAGCUCGCAGUCAAG	100	82	148	129	consensusLoopOnly	113.047	0.457828	0.227931	2.00862	0.044577	0.999957	CLA
GGUCACGUCUCAAUCAACUCAACUCCAGGAGUUUACUCCUGUAAUCUCAACAGCUCGCAGUCAAG	98	89	148	137	consensusLoopOnly	116.691	0.456402	0.227243	2.00843	0.0445975	0.999957	CLB
GGUCACGUCUCAAUCAACUCAUCGCCAGGAGUUUCCUCCUGUUUAUUCAACAGCUCGCAGUCAAG	259	213	217	188	consensusLoopOnly	218.821	-0.344359	0.174268	-1.97603	0.0481517	0.999957
GGUCACGUCUCAAUCAACUCAAUCUCAGGAGUUUUCUCCUGUAUACUCAACAGCUCGCAGUCAAG	148	87	170	174	consensusLoopOnly	141.959	0.4292	0.218913	1.9606	0.049926	0.999957
GGUCACGUCUCAAUCAACUCAUCCGCAGGAGUUUCCUCCUGGUAUUUCAACAGCUCGCAGUCAAG	95	61	115	124	consensusLoopOnly	97.0868	0.483186	0.250463	1.92918	0.053709	0.999957
GGUCACGUCUCAAUCAACUCUUUCUCAGGAGUUUCCUCCUGCAUUUUCAACAGCUCGCAGUCAAG	243	201	332	275	consensusLoopOnly	259.281	0.312145	0.164097	1.9022	0.0571451	0.999957
GGUCACGUCUCAAUCAACUCUUUCUCAGGAGUUUCCUCCUGUUUACUCAACAGCUCGCAGUCAAG	257	172	313	268	consensusLoopOnly	247.945	0.312036	0.169639	1.83941	0.0658555	0.999957
GGUCACGUCUCAAUCAACUCUAUCCCAGGAGUUUACUCCUGUUUUCUCAACAGCUCGCAGUCAAG	125	81	163	135	consensusLoopOnly	123.385	0.398813	0.223027	1.78818	0.0737467	0.999957
GGUCACGUCUCAAUCAACUCAACGCCAGGAGUUUACUCCUGUUAUCUCAACAGCUCGCAGUCAAG	95	70	70	56	consensusLoopOnly	72.4303	-0.48734	0.274102	-1.77795	0.0754117	NA
GGUCACGUCUCAAUCAACUCAGGUCCAGGAGUUUACUCCUGCAAUUUCAACAGCUCGCAGUCAAG	54	42	74	79	consensusLoopOnly	61.4364	0.515956	0.29664	1.73933	0.0819766	NA
GGUCACGUCUCAAUCAACUCAAGUCCAGGAGUUUUCUCCUGCAAAGUCAACAGCUCGCAGUCAAG	80	61	102	110	consensusLoopOnly	87.169	0.446722	0.258073	1.73099	0.0834533	0.999957
GGUCACGUCUCAAUCAACUCAUCUUCAGGAGUUUACUCCUGCUUAGUCAACAGCUCGCAGUCAAG	191	114	229	192	consensusLoopOnly	177.554	0.341955	0.198091	1.72625	0.0843018	0.999957
GGUCACGUCUCAAUCAACUCAAUCCCAGGAGUUUGCUCCUGCAUAUUCAACAGCUCGCAGUCAAG	187	135	195	252	consensusLoopOnly	190.567	0.354599	0.207566	1.70837	0.0875679	0.999957
GGUCACGUCUCAAUCAACUCAAUUCCAGGAGUUUCCUCCUGCAUUUUCAACAGCUCGCAGUCAAG	166	135	224	190	consensusLoopOnly	176.363	0.320501	0.189823	1.68842	0.0913308	0.999957
GGUCACGUCUCAAUCAACUCUUUCGCAGGAGUUUCCUCCUGGUUUCUCAACAGCUCGCAGUCAAG	344	261	412	373	consensusLoopOnly	343.062	0.247479	0.147531	1.67747	0.0934506	0.999957
GGUCACGUCUCAAUCAACUCAUCUUCAGGAGUUUGCUCCUGCAAUCUCAACAGCUCGCAGUCAAG	156	127	195	195	consensusLoopOnly	166.524	0.328222	0.196911	1.66686	0.095543	0.999957
GGUCACGUCUCAAUCAACUCUUUCUCAGGAGUUUACUCCUGUAUAUUCAACAGCUCGCAGUCAAG	128	97	162	154	consensusLoopOnly	133.423	0.355118	0.213367	1.66436	0.0960411	0.999957
GGUCACGUCUCAAUCAACUCAUCUCCAGGAGUUUCCUCCUGCUUUUUCAACAGCUCGCAGUCAAG	149	136	224	173	consensusLoopOnly	168.402	0.327573	0.198106	1.65353	0.0982237	0.999957
GGUCACGUCUCAAUCAACUCAUUUCCAGGAGUUUGCUCCUGUAAUUUCAACAGCUCGCAGUCAAG	200	165	256	234	consensusLoopOnly	211.393	0.289158	0.177135	1.63242	0.102591	0.999957
GGUCACGUCUCAAUCAACUCAGUUCCAGGAGUUUUCUCCUGCUAAUUCAACAGCUCGCAGUCAAG	102	91	87	70	consensusLoopOnly	87.592	-0.415457	0.25452	-1.63232	0.102613	0.999957
GGUCACGUCUCAAUCAACUCAUCCUCAGGAGUUUCCUCCUGUUAAGUCAACAGCUCGCAGUCAAG	139	130	187	186	consensusLoopOnly	159.415	0.328086	0.203585	1.61154	0.107062	0.999957
GGUCACGUCUCAAUCAACUCAUCCUCAGGAGUUUACUCCUGCAAUUUCAACAGCUCGCAGUCAAG	187	147	166	125	consensusLoopOnly	155.321	-0.322047	0.201735	-1.59638	0.110403	0.999957
GGUCACGUCUCAAUCAACUCAAUUCCAGGAGUUUCCUCCUGUUUUUUCAACAGCUCGCAGUCAAG	212	158	179	147	consensusLoopOnly	172.836	-0.301291	0.191497	-1.57334	0.115639	0.999957
GGUCACGUCUCAAUCAACUCAUUCCCAGGAGUUUACUCCUGCUAACUCAACAGCUCGCAGUCAAG	109	74	131	127	consensusLoopOnly	108.478	0.364363	0.234233	1.55555	0.119814	0.999957
GGUCACGUCUCAAUCAACUCUAUCCCAGGAGUUUCCUCCUGCAUACUCAACAGCUCGCAGUCAAG	165	134	190	216	consensusLoopOnly	174.91	0.311923	0.200673	1.55439	0.120091	0.999957
GGUCACGUCUCAAUCAACUCAACUUCAGGAGUUUACUCCUGUAUUUUCAACAGCUCGCAGUCAAG	151	121	127	107	consensusLoopOnly	126.08	-0.335616	0.217043	-1.54631	0.12203	0.999957
GGUCACGUCUCAAUCAACUCAACUCCAGGAGUUUCCUCCUGUAAUUUCAACAGCUCGCAGUCAAG	224	143	175	145	consensusLoopOnly	169.778	-0.305664	0.198061	-1.54328	0.122762	0.999957
GGUCACGUCUCAAUCAACUCAUCCUCAGGAGUUUCCUCCUGCAAACUCAACAGCUCGCAGUCAAG	153	126	180	200	consensusLoopOnly	163.478	0.314178	0.204025	1.5399	0.123584	0.999957
GGUCACGUCUCAAUCAACUCUUCGCCAGGAGUUUUCUCCUGUAUUUUCAACAGCUCGCAGUCAAG	199	153	167	144	consensusLoopOnly	164.927	-0.297442	0.194374	-1.53026	0.125953	0.999957
GGUCACGUCUCAAUCAACUCAAUCUCAGGAGUUUUCUCCUGCUAUUUCAACAGCUCGCAGUCAAG	129	89	147	154	consensusLoopOnly	127.959	0.33904	0.221643	1.52967	0.1261	0.999957
GGUCACGUCUCAAUCAACUCUAGUCCAGGAGUUUUCUCCUGUUAAUUCAACAGCUCGCAGUCAAG	131	90	166	139	consensusLoopOnly	129.115	0.331322	0.216945	1.52721	0.126708	0.999957
GGUCACGUCUCAAUCAACUCUACUCCAGGAGUUUACUCCUGUAAUUUCAACAGCUCGCAGUCAAG	148	117	130	98	consensusLoopOnly	122.579	-0.337668	0.221574	-1.52395	0.127521	0.999957
GGUCACGUCUCAAUCAACUCAUCCUCAGGAGUUUGCUCCUGCAUAUUCAACAGCUCGCAGUCAAG	181	114	189	208	consensusLoopOnly	170.437	0.312757	0.205456	1.52226	0.127944	0.999957
GGUCACGUCUCAAUCAACUCUUUCUCAGGAGUUUCCUCCUGCUUACUCAACAGCUCGCAGUCAAG	224	154	256	241	consensusLoopOnly	215.47	0.271341	0.178341	1.52148	0.12814	0.999957
GGUCACGUCUCAAUCAACUCAUUCUCAGGAGUUUUCUCCUGCAUACUCAACAGCUCGCAGUCAAG	227	170	273	247	consensusLoopOnly	226.193	0.259985	0.172219	1.50961	0.131143	0.999957
GGUCACGUCUCAAUCAACUCAAUUCCAGGAGUUUGCUCCUGCUAAUUCAACAGCUCGCAGUCAAG	182	132	250	174	consensusLoopOnly	180.871	0.293659	0.19581	1.49971	0.133689	0.999957
GGUCACGUCUCAAUCAACUCUAUUCCAGGAGUUUACUCCUGUUAUUUCAACAGCUCGCAGUCAAG	102	96	88	78	consensusLoopOnly	91.3289	-0.374694	0.251216	-1.49152	0.135825	0.999957
GGUCACGUCUCAAUCAACUCUAUCCCAGGAGUUUCCUCCUGCUUAUUCAACAGCUCGCAGUCAAG	170	116	203	180	consensusLoopOnly	164.464	0.293702	0.197047	1.49051	0.136089	0.999957
GGUCACGUCUCAAUCAACUCUUCUUCAGGAGUUUUCUCCUGCAAACUCAACAGCUCGCAGUCAAG	211	142	232	233	consensusLoopOnly	201.555	0.277057	0.1859	1.49036	0.136131	0.999957
GGUCACGUCUCAAUCAACUCUUUCUCAGGAGUUUUCUCCUGUAUACUCAACAGCUCGCAGUCAAG	200	138	146	149	consensusLoopOnly	157.337	-0.301714	0.203181	-1.48495	0.137557	0.999957
GGUCACGUCUCAAUCAACUCGUUUUCAGGAGUUUACUCCUGCUUAUUCAACAGCUCGCAGUCAAG	127	84	153	137	consensusLoopOnly	123.022	0.329318	0.222169	1.48229	0.138264	0.999957
GGUCACGUCUCAAUCAACUCAAUCCCAGGAGUUUUCUCCUGCAAUGUCAACAGCUCGCAGUCAAG	161	95	175	171	consensusLoopOnly	147.671	0.316853	0.213857	1.48161	0.138444	0.999957
GGUCACGUCUCAAUCAACUCAAUCUCAGGAGUUUACUCCUGCAAAGUCAACAGCUCGCAGUCAAG	128	91	158	142	consensusLoopOnly	127.705	0.321474	0.217035	1.48121	0.13855	0.999957
GGUCACGUCUCAAUCAACUCAUCCUCAGGAGUUUGCUCCUGCUAAUUCAACAGCUCGCAGUCAAG	184	153	224	223	consensusLoopOnly	194.244	0.274101	0.185587	1.47694	0.139693	0.999957
GGUCACGUCUCAAUCAACUCAGUUUCAGGAGUUUCCUCCUGCAUUCUCAACAGCUCGCAGUCAAG	216	165	271	228	consensusLoopOnly	216.891	0.255985	0.174804	1.46441	0.143082	0.999957
GGUCACGUCUCAAUCAACUCAAUCCCAGGAGUUUUCUCCUGCAUUCUCAACAGCUCGCAGUCAAG	210	126	225	218	consensusLoopOnly	191.222	0.283233	0.194161	1.45875	0.144634	0.999957
GGUCACGUCUCAAUCAACUCAUUCUCAGGAGUUUGCUCCUGCAUUCUCAACAGCUCGCAGUCAAG	188	133	223	201	consensusLoopOnly	183.434	0.273741	0.187893	1.4569	0.145143	0.999957
GGUCACGUCUCAAUCAACUCAUCCUCAGGAGUUUACUCCUGCUUACUCAACAGCUCGCAGUCAAG	119	104	156	150	consensusLoopOnly	131.06	0.314963	0.216222	1.45667	0.145208	0.999957
GGUCACGUCUCAAUCAACUCAUCUCCAGGAGUUUCCUCCUGCAUACUCAACAGCUCGCAGUCAAG	131	101	145	172	consensusLoopOnly	136.107	0.322847	0.222408	1.4516	0.146614	0.999957
GGUCACGUCUCAAUCAACUCAAUCCCAGGAGUUUCCUCCUGUUUUUUCAACAGCUCGCAGUCAAG	130	95	156	150	consensusLoopOnly	130.942	0.312402	0.215467	1.44988	0.147091	0.999957
GGUCACGUCUCAAUCAACUCAAUCUCAGGAGUUUGCUCCUGCUUUUUCAACAGCUCGCAGUCAAG	174	132	225	182	consensusLoopOnly	175.509	0.275572	0.190711	1.44498	0.148464	0.999957
GGUCACGUCUCAAUCAACUCUUUCCCAGGAGUUUCCUCCUGCAUUCUCAACAGCUCGCAGUCAAG	217	184	279	245	consensusLoopOnly	228.842	0.248388	0.171911	1.44487	0.148495	0.999957
GGUCACGUCUCAAUCAACUCAUCUCCAGGAGUUUACUCCUGUUUUCUCAACAGCUCGCAGUCAAG	123	93	101	83	consensusLoopOnly	99.4537	-0.343967	0.239597	-1.43561	0.151114	0.999957
GGUCACGUCUCAAUCAACUCUAUUCCAGGAGUUUACUCCUGUUAUCUCAACAGCUCGCAGUCAAG	144	112	195	151	consensusLoopOnly	148.113	0.293943	0.205143	1.43287	0.151896	0.999957
GGUCACGUCUCAAUCAACUCAGUCUCAGGAGUUUCCUCCUGCUAUUUCAACAGCUCGCAGUCAAG	99	79	118	130	consensusLoopOnly	105.522	0.342988	0.239842	1.43006	0.1527	0.999957
GGUCACGUCUCAAUCAACUCAGUCCCAGGAGUUUUCUCCUGCUAAUUCAACAGCUCGCAGUCAAG	143	74	150	146	consensusLoopOnly	125.39	0.334645	0.235292	1.42225	0.154953	0.999957
GGUCACGUCUCAAUCAACUCAUUCUCAGGAGUUUGCUCCUGUUUACUCAACAGCUCGCAGUCAAG	177	139	211	206	consensusLoopOnly	181.275	0.269177	0.189287	1.42206	0.155009	0.999957
GGUCACGUCUCAAUCAACUCAUUCCCAGGAGUUUACUCCUGUAAUUUCAACAGCUCGCAGUCAAG	126	74	153	122	consensusLoopOnly	116.016	0.331293	0.233151	1.42094	0.155335	0.999957
GGUCACGUCUCAAUCAACUCAUCCCCAGGAGUUUCCUCCUGUAAAUUCAACAGCUCGCAGUCAAG	166	114	196	176	consensusLoopOnly	160.376	0.282481	0.198859	1.42051	0.155459	0.999957
GGUCACGUCUCAAUCAACUCAACUUCAGGAGUUUGCUCCUGCUAUGUCAACAGCUCGCAGUCAAG	178	117	196	194	consensusLoopOnly	168.619	0.281676	0.198811	1.41681	0.15654	0.999957
GGUCACGUCUCAAUCAACUCAAUCCCAGGAGUUUUCUCCUGCAUAUUCAACAGCUCGCAGUCAAG	153	111	170	183	consensusLoopOnly	152.496	0.294086	0.207574	1.41677	0.156549	0.999957
GGUCACGUCUCAAUCAACUCAUUCCCAGGAGUUUUCUCCUGCAUUUUCAACAGCUCGCAGUCAAG	244	167	198	173	consensusLoopOnly	193.728	-0.260573	0.18483	-1.4098	0.1586	0.999957
GGUCACGUCUCAAUCAACUCUUUUUCAGGAGUUUCCUCCUGUUUACUCAACAGCUCGCAGUCAAG	245	175	279	262	consensusLoopOnly	236.981	0.240593	0.17085	1.40821	0.159068	0.999957
GGUCACGUCUCAAUCAACUCUAUUCCAGGAGUUUCCUCCUGCUAUCUCAACAGCUCGCAGUCAAG	279	173	291	289	consensusLoopOnly	253.786	0.245992	0.175645	1.40051	0.161362	0.999957
GGUCACGUCUCAAUCAACUCUUCCUCAGGAGUUUCCUCCUGCAUACUCAACAGCUCGCAGUCAAG	190	136	205	223	consensusLoopOnly	186.389	0.271064	0.193744	1.39908	0.161788	0.999957
GGUCACGUCUCAAUCAACUCAUUCCCAGGAGUUUACUCCUGUUUUCUCAACAGCUCGCAGUCAAG	160	112	209	155	consensusLoopOnly	155.937	0.284585	0.20403	1.39481	0.163072	0.999957
GGUCACGUCUCAAUCAACUCGUCUUCAGGAGUUUACUCCUGUUUUUUCAACAGCUCGCAGUCAAG	152	101	124	95	consensusLoopOnly	116.679	-0.317822	0.228381	-1.39163	0.164034	0.999957
GGUCACGUCUCAAUCAACUCUUUCCCAGGAGUUUCCUCCUGUUAUCUCAACAGCUCGCAGUCAAG	236	165	271	246	consensusLoopOnly	226.096	0.241705	0.173824	1.39052	0.164372	0.999957
GGUCACGUCUCAAUCAACUCAUUUUCAGGAGUUUACUCCUGCUUUUUCAACAGCUCGCAGUCAAG	194	136	183	108	consensusLoopOnly	153.133	-0.304726	0.219414	-1.38882	0.164888	0.999957
GGUCACGUCUCAAUCAACUCUAUCGCAGGAGUUUUCUCCUGGUUAUUCAACAGCUCGCAGUCAAG	291	191	229	210	consensusLoopOnly	227.982	-0.244104	0.176358	-1.38414	0.166315	0.999957
GGUCACGUCUCAAUCAACUCUUCGCCAGGAGUUUCCUCCUGUAUUUUCAACAGCUCGCAGUCAAG	152	127	196	175	consensusLoopOnly	160.728	0.272702	0.197189	1.38294	0.166682	0.999957
GGUCACGUCUCAAUCAACUCAGUUUCAGGAGUUUUCUCCUGUUUUUUCAACAGCUCGCAGUCAAG	140	112	139	80	consensusLoopOnly	116.667	-0.331209	0.240681	-1.37614	0.168779	0.999957
GGUCACGUCUCAAUCAACUCUACGGCAGGAGUUUACUCCUGGAAUCUCAACAGCUCGCAGUCAAG	116	83	129	142	consensusLoopOnly	116.13	0.318401	0.231664	1.37441	0.169314	0.999957
GGUCACGUCUCAAUCAACUCAAUCCCAGGAGUUUUCUCCUGUAAAGUCAACAGCUCGCAGUCAAG	116	81	131	137	consensusLoopOnly	114.71	0.316543	0.230775	1.37165	0.170172	0.999957
GGUCACGUCUCAAUCAACUCAUUCUCAGGAGUUUACUCCUGCAUUCUCAACAGCUCGCAGUCAAG	181	138	226	192	consensusLoopOnly	181.668	0.256241	0.187302	1.36807	0.171291	0.999957
GGUCACGUCUCAAUCAACUCAACUUCAGGAGUUUCCUCCUGCAAUUUCAACAGCUCGCAGUCAAG	203	157	242	225	consensusLoopOnly	204.321	0.244956	0.179307	1.36613	0.171899	0.999957
GGUCACGUCUCAAUCAACUCAAUCUCAGGAGUUUGCUCCUGUAUUCUCAACAGCUCGCAGUCAAG	170	114	216	161	consensusLoopOnly	161.92	0.276058	0.202217	1.36516	0.172203	0.999957
GGUCACGUCUCAAUCAACUCAAUCCCAGGAGUUUACUCCUGCAAAUUCAACAGCUCGCAGUCAAG	139	124	135	98	consensusLoopOnly	123.678	-0.305186	0.22401	-1.36238	0.173079	0.999957
GGUCACGUCUCAAUCAACUCUAUCUCAGGAGUUUCCUCCUGCUAAUUCAACAGCUCGCAGUCAAG	224	190	264	271	consensusLoopOnly	235.523	0.237987	0.174739	1.36196	0.173212	0.999957
GGUCACGUCUCAAUCAACUCAGUUCCAGGAGUUUACUCCUGCUAAUUCAACAGCUCGCAGUCAAG	133	100	98	103	consensusLoopOnly	108.26	-0.319131	0.234406	-1.36144	0.173374	0.999957
GGUCACGUCUCAAUCAACUCAGUUCCAGGAGUUUACUCCUGUUUUUUCAACAGCUCGCAGUCAAG	122	99	107	85	consensusLoopOnly	102.837	-0.322213	0.236778	-1.36083	0.173569	0.999957
GGUCACGUCUCAAUCAACUCAAUCCCAGGAGUUUUCUCCUGUUUUUUCAACAGCUCGCAGUCAAG	186	119	162	106	consensusLoopOnly	141.09	-0.300436	0.221079	-1.35896	0.174161	0.999957
GGUCACGUCUCAAUCAACUCAUCCCCAGGAGUUUGCUCCUGCAUUCUCAACAGCUCGCAGUCAAG	111	101	140	149	consensusLoopOnly	124.518	0.306002	0.225341	1.35795	0.174479	0.999957
GGUCACGUCUCAAUCAACUCUUCUCCAGGAGUUUACUCCUGUAUAUUCAACAGCUCGCAGUCAAG	140	114	128	96	consensusLoopOnly	118.891	-0.304892	0.224579	-1.35762	0.174586	0.999957
GGUCACGUCUCAAUCAACUCUACUCCAGGAGUUUACUCCUGCUUAUUCAACAGCUCGCAGUCAAG	193	140	176	123	consensusLoopOnly	156.35	-0.277241	0.20521	-1.35101	0.176692	0.999957
GGUCACGUCUCAAUCAACUCUAUCCCAGGAGUUUUCUCCUGCAUUUUCAACAGCUCGCAGUCAAG	213	119	228	205	consensusLoopOnly	187.202	0.269266	0.199308	1.35101	0.176693	0.999957
GGUCACGUCUCAAUCAACUCAACUCCAGGAGUUUUCUCCUGCUAUCUCAACAGCUCGCAGUCAAG	135	129	176	178	consensusLoopOnly	153.715	0.280028	0.20781	1.34751	0.177815	0.999957
GGUCACGUCUCAAUCAACUCAUCGUCAGGAGUUUUCUCCUGUAAACUCAACAGCUCGCAGUCAAG	118	74	142	119	consensusLoopOnly	110.962	0.313403	0.233411	1.34271	0.179367	0.999957
GGUCACGUCUCAAUCAACUCAAGUCCAGGAGUUUCCUCCUGCUAUUUCAACAGCUCGCAGUCAAG	172	136	220	184	consensusLoopOnly	175.628	0.254901	0.189932	1.34206	0.179575	0.999957
GGUCACGUCUCAAUCAACUCUAUCCCAGGAGUUUCCUCCUGUUUACUCAACAGCUCGCAGUCAAG	184	115	204	187	consensusLoopOnly	169.407	0.266568	0.198835	1.34065	0.180034	0.999957
GGUCACGUCUCAAUCAACUCAUUCUCAGGAGUUUCCUCCUGUAAACUCAACAGCUCGCAGUCAAG	167	114	196	173	consensusLoopOnly	159.843	0.265864	0.199166	1.33488	0.181915	0.999957
GGUCACGUCUCAAUCAACUCUAUCUCAGGAGUUUACUCCUGUAUAUUCAACAGCUCGCAGUCAAG	82	69	120	92	consensusLoopOnly	89.4062	0.336943	0.252434	1.33478	0.18195	0.999957
GGUCACGUCUCAAUCAACUCUUCCCCAGGAGUUUACUCCUGCAUUUUCAACAGCUCGCAGUCAAG	107	89	145	122	consensusLoopOnly	114.282	0.302001	0.226578	1.33288	0.182571	0.999957
GGUCACGUCUCAAUCAACUCUUCUUCAGGAGUUUUCUCCUGCUUUGUCAACAGCUCGCAGUCAAG	280	215	264	197	consensusLoopOnly	236.992	-0.229675	0.172375	-1.33242	0.182723	0.999957
GGUCACGUCUCAAUCAACUCUAUCUCAGGAGUUUACUCCUGUAUACUCAACAGCUCGCAGUCAAG	126	113	184	139	consensusLoopOnly	138.752	0.284192	0.213366	1.33195	0.182878	0.999957
GGUCACGUCUCAAUCAACUCAGUCUCAGGAGUUUACUCCUGUUAAUUCAACAGCUCGCAGUCAAG	125	85	109	71	consensusLoopOnly	96.2722	-0.334874	0.251633	-1.33081	0.183252	0.999957
GGUCACGUCUCAAUCAACUCAGUCCCAGGAGUUUCCUCCUGUAAAUUCAACAGCUCGCAGUCAAG	66	53	102	70	consensusLoopOnly	71.3829	0.37131	0.279852	1.32681	0.184572	NA
GGUCACGUCUCAAUCAACUCUUCUCCAGGAGUUUUCUCCUGUUUACUCAACAGCUCGCAGUCAAG	141	98	198	126	consensusLoopOnly	137.583	0.295929	0.223183	1.32595	0.184857	0.999957
GGUCACGUCUCAAUCAACUCAUCGUCAGGAGUUUACUCCUGCUUUUUCAACAGCUCGCAGUCAAG	80	83	89	48	consensusLoopOnly	74.9874	-0.386553	0.291741	-1.32499	0.185176	NA
GGUCACGUCUCAAUCAACUCUUUCUCAGGAGUUUCCUCCUGCAAUUUCAACAGCUCGCAGUCAAG	184	137	217	200	consensusLoopOnly	182.105	0.248217	0.187706	1.32237	0.186046	0.999957
GGUCACGUCUCAAUCAACUCAACUUCAGGAGUUUACUCCUGCUAAUUCAACAGCUCGCAGUCAAG	129	86	161	128	consensusLoopOnly	123.559	0.293985	0.222375	1.32202	0.186161	0.999957
GGUCACGUCUCAAUCAACUCUACUCCAGGAGUUUCCUCCUGCAAUCUCAACAGCUCGCAGUCAAG	170	120	191	188	consensusLoopOnly	165.019	0.261235	0.197847	1.32039	0.186705	0.999957
GGUCACGUCUCAAUCAACUCAUGUCCAGGAGUUUACUCCUGCAAUCUCAACAGCUCGCAGUCAAG	64	52	80	86	consensusLoopOnly	69.8157	0.371482	0.281348	1.32037	0.186713	NA
GGUCACGUCUCAAUCAACUCAAUCUCAGGAGUUUGCUCCUGUUUACUCAACAGCUCGCAGUCAAG	192	146	236	202	consensusLoopOnly	191.34	0.241277	0.183429	1.31537	0.188386	0.999957
GGUCACGUCUCAAUCAACUCAAUUUCAGGAGUUUACUCCUGCUAUUUCAACAGCUCGCAGUCAAG	123	101	172	130	consensusLoopOnly	129.556	0.285527	0.217406	1.31334	0.189069	0.999957
GGUCACGUCUCAAUCAACUCAUUUUCAGGAGUUUUCUCCUGUAUUUUCAACAGCUCGCAGUCAAG	199	144	178	133	consensusLoopOnly	161.909	-0.261723	0.199514	-1.3118	0.189586	0.999957
GGUCACGUCUCAAUCAACUCAAUCCCAGGAGUUUCCUCCUGCUAACUCAACAGCUCGCAGUCAAG	151	81	150	159	consensusLoopOnly	132.617	0.303429	0.23143	1.31111	0.189821	0.999957
GGUCACGUCUCAAUCAACUCAAUCUCAGGAGUUUGCUCCUGUUAAUUCAACAGCUCGCAGUCAAG	166	129	156	109	consensusLoopOnly	138.857	-0.279913	0.213882	-1.30873	0.190627	0.999957
GGUCACGUCUCAAUCAACUCAUCCUCAGGAGUUUCCUCCUGUUAAUUCAACAGCUCGCAGUCAAG	192	145	246	192	consensusLoopOnly	190.718	0.242501	0.185585	1.30668	0.19132	0.999957
GGUCACGUCUCAAUCAACUCAAUCCCAGGAGUUUGCUCCUGUAUUCUCAACAGCUCGCAGUCAAG	168	111	179	186	consensusLoopOnly	158.724	0.267926	0.205122	1.30618	0.191492	0.999957
GGUCACGUCUCAAUCAACUCAAUCUCAGGAGUUUUCUCCUGUUUAUUCAACAGCUCGCAGUCAAG	139	129	202	156	consensusLoopOnly	154.808	0.267308	0.204994	1.30398	0.19224	0.999957
GGUCACGUCUCAAUCAACUCAUUCCCAGGAGUUUGCUCCUGCUAUCUCAACAGCUCGCAGUCAAG	152	141	172	218	consensusLoopOnly	170.487	0.278698	0.21484	1.29723	0.19455	0.999957
GGUCACGUCUCAAUCAACUCAGUCUCAGGAGUUUACUCCUGCUUAUUCAACAGCUCGCAGUCAAG	137	70	160	120	consensusLoopOnly	118.42	0.313747	0.241952	1.29673	0.194724	0.999957
GGUCACGUCUCAAUCAACUCAGUCUCAGGAGUUUUCUCCUGUUUAUUCAACAGCUCGCAGUCAAG	137	104	123	90	consensusLoopOnly	112.605	-0.297931	0.230207	-1.29419	0.1956	0.999957
GGUCACGUCUCAAUCAACUCAUCCGCAGGAGUUUUCUCCUGGUAUUUCAACAGCUCGCAGUCAAG	181	146	153	144	consensusLoopOnly	155.593	-0.258286	0.199744	-1.29309	0.195982	0.999957
GGUCACGUCUCAAUCAACUCUAUUUCAGGAGUUUCCUCCUGCUAACUCAACAGCUCGCAGUCAAG	213	162	257	224	consensusLoopOnly	211.184	0.227931	0.176384	1.29224	0.196274	0.999957
GGUCACGUCUCAAUCAACUCAACUCCAGGAGUUUACUCCUGUAUUCUCAACAGCUCGCAGUCAAG	166	135	212	181	consensusLoopOnly	171.406	0.247407	0.191757	1.29021	0.196977	0.999957
GGUCACGUCUCAAUCAACUCAACUCCAGGAGUUUCCUCCUGCUUACUCAACAGCUCGCAGUCAAG	142	103	162	161	consensusLoopOnly	140.212	0.271091	0.210619	1.28712	0.198054	0.999957
GGUCACGUCUCAAUCAACUCUAUUCCAGGAGUUUUCUCCUGCUAUUUCAACAGCUCGCAGUCAAG	221	175	211	155	consensusLoopOnly	189.08	-0.241743	0.18805	-1.28552	0.198609	0.999957
GGUCACGUCUCAAUCAACUCUUUUCCAGGAGUUUACUCCUGCAAUUUCAACAGCUCGCAGUCAAG	114	88	141	130	consensusLoopOnly	116.753	0.288061	0.224421	1.28358	0.19929	0.999957
GGUCACGUCUCAAUCAACUCAACUUCAGGAGUUUCCUCCUGCUUUCUCAACAGCUCGCAGUCAAG	224	151	260	220	consensusLoopOnly	210.123	0.230767	0.179871	1.28296	0.199508	0.999957
GGUCACGUCUCAAUCAACUCAUCCCCAGGAGUUUACUCCUGCAUACUCAACAGCUCGCAGUCAAG	104	85	139	117	consensusLoopOnly	109.802	0.294674	0.230129	1.28047	0.200378	0.999957
GGUCACGUCUCAAUCAACUCAAUCCCAGGAGUUUUCUCCUGCUUUCUCAACAGCUCGCAGUCAAG	163	133	204	182	consensusLoopOnly	168.6	0.24692	0.193076	1.27888	0.20094	0.999957
GGUCACGUCUCAAUCAACUCAACGCCAGGAGUUUUCUCCUGCAUAUUCAACAGCUCGCAGUCAAG	133	88	151	142	consensusLoopOnly	126.419	0.281146	0.220269	1.27638	0.201822	0.999957
GGUCACGUCUCAAUCAACUCAUUUCCAGGAGUUUCCUCCUGUUUAGUCAACAGCUCGCAGUCAAG	228	176	283	233	consensusLoopOnly	226.851	0.21934	0.172023	1.27506	0.202289	0.999957
GGUCACGUCUCAAUCAACUCAUUUCCAGGAGUUUCCUCCUGUUUAUUCAACAGCUCGCAGUCAAG	168	132	163	108	consensusLoopOnly	141.505	-0.274484	0.215297	-1.27491	0.20234	0.999957
GGUCACGUCUCAAUCAACUCAUCCUCAGGAGUUUCCUCCUGCUAUCUCAACAGCUCGCAGUCAAG	177	93	168	186	consensusLoopOnly	153.042	0.286002	0.225106	1.27052	0.203901	0.999957
GGUCACGUCUCAAUCAACUCUUCCCCAGGAGUUUCCUCCUGUUUAUUCAACAGCUCGCAGUCAAG	263	177	339	227	consensusLoopOnly	246.138	0.229662	0.181623	1.2645	0.206051	0.999957
GGUCACGUCUCAAUCAACUCUAUUCCAGGAGUUUCCUCCUGUUAACUCAACAGCUCGCAGUCAAG	235	174	281	239	consensusLoopOnly	228.961	0.216474	0.171364	1.26324	0.206502	0.999957
GGUCACGUCUCAAUCAACUCUAUUUCAGGAGUUUUCUCCUGUUAAUUCAACAGCUCGCAGUCAAG	140	111	196	138	consensusLoopOnly	143.804	0.267209	0.211594	1.26284	0.206647	0.999957
GGUCACGUCUCAAUCAACUCUACGCCAGGAGUUUUCUCCUGUAUUCUCAACAGCUCGCAGUCAAG	200	135	166	138	consensusLoopOnly	158.09	-0.25288	0.200698	-1.26001	0.207667	0.999957
GGUCACGUCUCAAUCAACUCAGUUCCAGGAGUUUACUCCUGCAUAUUCAACAGCUCGCAGUCAAG	162	131	150	116	consensusLoopOnly	138.974	-0.264528	0.210017	-1.25956	0.207828	0.999957
GGUCACGUCUCAAUCAACUCUAUCCCAGGAGUUUUCUCCUGUAUACUCAACAGCUCGCAGUCAAG	159	103	159	184	consensusLoopOnly	149.331	0.273237	0.216968	1.25934	0.207907	0.999957
GGUCACGUCUCAAUCAACUCUAUCGCAGGAGUUUCCUCCUGGUAUUUCAACAGCUCGCAGUCAAG	318	259	281	266	consensusLoopOnly	280.118	-0.200733	0.159628	-1.2575	0.208572	0.999957
GGUCACGUCUCAAUCAACUCUUCUCCAGGAGUUUUCUCCUGCUAAUUCAACAGCUCGCAGUCAAG	217	160	183	164	consensusLoopOnly	179.8	-0.236668	0.18822	-1.2574	0.208609	0.999957
GGUCACGUCUCAAUCAACUCAUCCUCAGGAGUUUCCUCCUGUAUACUCAACAGCUCGCAGUCAAG	178	114	178	201	consensusLoopOnly	165.518	0.261909	0.208301	1.25736	0.208624	0.999957
GGUCACGUCUCAAUCAACUCAACUUCAGGAGUUUGCUCCUGUAAUCUCAACAGCUCGCAGUCAAG	238	185	211	183	consensusLoopOnly	203.093	-0.22474	0.178798	-1.25695	0.208773	0.999957
GGUCACGUCUCAAUCAACUCAUCUUCAGGAGUUUCCUCCUGUAAACUCAACAGCUCGCAGUCAAG	188	150	231	204	consensusLoopOnly	190.997	0.22994	0.183466	1.25331	0.210091	0.999957
GGUCACGUCUCAAUCAACUCUAUCUCAGGAGUUUCCUCCUGUAUAUUCAACAGCUCGCAGUCAAG	157	115	183	171	consensusLoopOnly	154.432	0.251185	0.200878	1.25044	0.211139	0.999957
GGUCACGUCUCAAUCAACUCUAUCCCAGGAGUUUCCUCCUGUUUUCUCAACAGCUCGCAGUCAAG	200	134	218	210	consensusLoopOnly	187.683	0.236633	0.189327	1.24986	0.21135	0.999957
GGUCACGUCUCAAUCAACUCAAUUCCAGGAGUUUCCUCCUGCUUACUCAACAGCUCGCAGUCAAG	201	146	230	214	consensusLoopOnly	195.143	0.228987	0.183237	1.24967	0.211419	0.999957
GGUCACGUCUCAAUCAACUCUAUUUCAGGAGUUUACUCCUGCAUUUUCAACAGCUCGCAGUCAAG	195	125	223	189	consensusLoopOnly	179.631	0.241001	0.193031	1.24851	0.211844	0.999957
GGUCACGUCUCAAUCAACUCAUCGUCAGGAGUUUUCUCCUGCUUUUUCAACAGCUCGCAGUCAAG	144	91	178	133	consensusLoopOnly	133.549	0.273593	0.219553	1.24614	0.212713	0.999957
GGUCACGUCUCAAUCAACUCUACUUCAGGAGUUUACUCCUGUUAUUUCAACAGCUCGCAGUCAAG	100	66	82	59	consensusLoopOnly	75.8326	-0.339579	0.272686	-1.24531	0.213017	NA
GGUCACGUCUCAAUCAACUCAACUUCAGGAGUUUACUCCUGCAUUUUCAACAGCUCGCAGUCAAG	152	99	181	148	consensusLoopOnly	142.248	0.262331	0.210663	1.24527	0.213034	0.999957
GGUCACGUCUCAAUCAACUCUACUCCAGGAGUUUUCUCCUGUAUUCUCAACAGCUCGCAGUCAAG	221	164	191	165	consensusLoopOnly	183.937	-0.231898	0.186333	-1.24453	0.213304	0.999957
GGUCACGUCUCAAUCAACUCAUUCUCAGGAGUUUCCUCCUGUUUAGUCAACAGCUCGCAGUCAAG	276	189	300	284	consensusLoopOnly	258.544	0.207995	0.167172	1.2442	0.213427	0.999957
GGUCACGUCUCAAUCAACUCAGUUUCAGGAGUUUCCUCCUGCUAUUUCAACAGCUCGCAGUCAAG	177	137	172	114	consensusLoopOnly	148.587	-0.26242	0.211493	-1.2408	0.214681	0.999957
GGUCACGUCUCAAUCAACUCAUCUCCAGGAGUUUUCUCCUGCUUACUCAACAGCUCGCAGUCAAG	145	113	184	154	consensusLoopOnly	146.961	0.252967	0.204005	1.24001	0.214973	0.999957
GGUCACGUCUCAAUCAACUCAUUUUCAGGAGUUUCCUCCUGCUAUUUCAACAGCUCGCAGUCAAG	151	125	190	170	consensusLoopOnly	157.3	0.246121	0.198715	1.23856	0.215507	0.999957
GGUCACGUCUCAAUCAACUCAUCGUCAGGAGUUUACUCCUGCUAACUCAACAGCUCGCAGUCAAG	106	66	132	101	consensusLoopOnly	99.0208	0.304469	0.245962	1.23787	0.215765	0.999957
GGUCACGUCUCAAUCAACUCAUUCUCAGGAGUUUACUCCUGCUAUCUCAACAGCUCGCAGUCAAG	148	100	168	156	consensusLoopOnly	140.77	0.26004	0.210214	1.23703	0.216077	0.999957
GGUCACGUCUCAAUCAACUCUUCCUCAGGAGUUUCCUCCUGCAUUCUCAACAGCUCGCAGUCAAG	230	151	259	225	consensusLoopOnly	212.56	0.2226	0.180151	1.23563	0.216596	0.999957
GGUCACGUCUCAAUCAACUCAUGUCCAGGAGUUUUCUCCUGUAAUUUCAACAGCUCGCAGUCAAG	147	115	138	98	consensusLoopOnly	123.533	-0.275056	0.222972	-1.23359	0.217356	0.999957
GGUCACGUCUCAAUCAACUCAUCCCCAGGAGUUUCCUCCUGCAUUCUCAACAGCUCGCAGUCAAG	114	93	123	154	consensusLoopOnly	120.347	0.290969	0.236502	1.2303	0.218584	0.999957
GGUCACGUCUCAAUCAACUCUUUCUCAGGAGUUUUCUCCUGCUAUGUCAACAGCUCGCAGUCAAG	216	179	268	235	consensusLoopOnly	222.144	0.213125	0.173328	1.22961	0.218845	0.999957
GGUCACGUCUCAAUCAACUCAUCUUCAGGAGUUUACUCCUGCUUUUUCAACAGCUCGCAGUCAAG	168	136	231	166	consensusLoopOnly	172.562	0.241541	0.19655	1.22891	0.219106	0.999957
GGUCACGUCUCAAUCAACUCUAUCCCAGGAGUUUACUCCUGCAAUCUCAACAGCUCGCAGUCAAG	104	88	120	138	consensusLoopOnly	111.818	0.291485	0.237229	1.22871	0.219181	0.999957
GGUCACGUCUCAAUCAACUCUUCCGCAGGAGUUUCCUCCUGGUAUUUCAACAGCUCGCAGUCAAG	217	183	207	167	consensusLoopOnly	192.688	-0.226378	0.184254	-1.22862	0.219215	0.999957
GGUCACGUCUCAAUCAACUCUAGUCCAGGAGUUUACUCCUGUUUAUUCAACAGCUCGCAGUCAAG	80	71	120	89	consensusLoopOnly	88.7709	0.313027	0.254843	1.22831	0.21933	0.999957
GGUCACGUCUCAAUCAACUCUAUCCCAGGAGUUUCCUCCUGCAAAUUCAACAGCUCGCAGUCAAG	155	126	172	194	consensusLoopOnly	160.635	0.252715	0.205964	1.22699	0.219827	0.999957
GGUCACGUCUCAAUCAACUCAUCCUCAGGAGUUUCCUCCUGCAUAUUCAACAGCUCGCAGUCAAG	216	193	260	262	consensusLoopOnly	231.381	0.216484	0.176461	1.22681	0.219894	0.999957
GGUCACGUCUCAAUCAACUCUAUCUCAGGAGUUUUCUCCUGCAAUCUCAACAGCUCGCAGUCAAG	190	133	234	182	consensusLoopOnly	181.499	0.23359	0.190671	1.2251	0.220539	0.999957
GGUCACGUCUCAAUCAACUCUAUCUCAGGAGUUUCCUCCUGCUUUCUCAACAGCUCGCAGUCAAG	233	120	234	218	consensusLoopOnly	196.761	0.25012	0.204207	1.22483	0.220638	0.999957
GGUCACGUCUCAAUCAACUCUUUUCCAGGAGUUUACUCCUGUUUACUCAACAGCUCGCAGUCAAG	141	107	178	147	consensusLoopOnly	141.149	0.25413	0.207635	1.22393	0.22098	0.999957
GGUCACGUCUCAAUCAACUCUUUUCCAGGAGUUUACUCCUGCAUUUUCAACAGCUCGCAGUCAAG	187	140	230	190	consensusLoopOnly	184.023	0.228227	0.186788	1.22185	0.221764	0.999957
GGUCACGUCUCAAUCAACUCAUUCCCAGGAGUUUUCUCCUGCAAAGUCAACAGCUCGCAGUCAAG	144	111	153	181	consensusLoopOnly	146.133	0.26448	0.216466	1.22181	0.221781	0.999957
GGUCACGUCUCAAUCAACUCAUCUCCAGGAGUUUUCUCCUGCUUUCUCAACAGCUCGCAGUCAAG	153	132	198	173	consensusLoopOnly	162.37	0.240296	0.196871	1.22058	0.222245	0.999957
GGUCACGUCUCAAUCAACUCAUCCUCAGGAGUUUCCUCCUGCUUAGUCAACAGCUCGCAGUCAAG	188	137	212	204	consensusLoopOnly	182.937	0.230123	0.18868	1.21965	0.222599	0.999957
GGUCACGUCUCAAUCAACUCUUUUCCAGGAGUUUUCUCCUGUAAUCUCAACAGCUCGCAGUCAAG	179	112	142	119	consensusLoopOnly	136.276	-0.263233	0.21595	-1.21896	0.222861	0.999957
GGUCACGUCUCAAUCAACUCAACUCCAGGAGUUUCCUCCUGUAUUCUCAACAGCUCGCAGUCAAG	221	175	187	181	consensusLoopOnly	190.374	-0.225084	0.184997	-1.21669	0.223721	0.999957
GGUCACGUCUCAAUCAACUCAUCCUCAGGAGUUUCCUCCUGUUAUCUCAACAGCUCGCAGUCAAG	284	199	299	305	consensusLoopOnly	268.473	0.203415	0.167389	1.21522	0.224281	0.999957
GGUCACGUCUCAAUCAACUCAUUUUCAGGAGUUUGCUCCUGUAAUUUCAACAGCUCGCAGUCAAG	160	107	193	154	consensusLoopOnly	150.652	0.248567	0.205535	1.20936	0.226523	0.999957
GGUCACGUCUCAAUCAACUCAAUCCCAGGAGUUUCCUCCUGCUAAUUCAACAGCUCGCAGUCAAG	210	135	232	207	consensusLoopOnly	192.633	0.226572	0.187927	1.20564	0.227957	0.999957
GGUCACGUCUCAAUCAACUCAUGUCCAGGAGUUUCCUCCUGUUUUCUCAACAGCUCGCAGUCAAG	172	171	177	142	consensusLoopOnly	165.719	-0.243138	0.202531	-1.2005	0.229945	0.999957
GGUCACGUCUCAAUCAACUCAUUUUCAGGAGUUUACUCCUGCAAUUUCAACAGCUCGCAGUCAAG	238	212	233	193	consensusLoopOnly	218.502	-0.211947	0.176897	-1.19813	0.230865	0.999957
GGUCACGUCUCAAUCAACUCUAUCUCAGGAGUUUACUCCUGUUUUCUCAACAGCUCGCAGUCAAG	104	100	152	122	consensusLoopOnly	118.393	0.272494	0.227669	1.19688	0.231352	0.999957
GGUCACGUCUCAAUCAACUCAUCUUCAGGAGUUUUCUCCUGUUAUUUCAACAGCUCGCAGUCAAG	161	107	196	152	consensusLoopOnly	151.04	0.246706	0.206339	1.19564	0.231838	0.999957
GGUCACGUCUCAAUCAACUCUACGCCAGGAGUUUUCUCCUGUUUAUUCAACAGCUCGCAGUCAAG	115	102	168	122	consensusLoopOnly	125.078	0.266967	0.223314	1.19548	0.231899	0.999957
GGUCACGUCUCAAUCAACUCUAUGUCAGGAGUUUUCUCCUGUUAAUUCAACAGCUCGCAGUCAAG	127	101	150	149	consensusLoopOnly	130.435	0.258064	0.216132	1.19401	0.232474	0.999957
GGUCACGUCUCAAUCAACUCUUUUCCAGGAGUUUCCUCCUGCAUUUUCAACAGCUCGCAGUCAAG	276	186	329	252	consensusLoopOnly	255.947	0.203092	0.170252	1.19289	0.232912	0.999957
GGUCACGUCUCAAUCAACUCUAUCCCAGGAGUUUUCUCCUGUAAUUUCAACAGCUCGCAGUCAAG	181	142	160	138	consensusLoopOnly	154.437	-0.237518	0.199463	-1.19079	0.233735	0.999957
GGUCACGUCUCAAUCAACUCUACUUCAGGAGUUUACUCCUGUUUUUUCAACAGCUCGCAGUCAAG	135	95	121	84	consensusLoopOnly	107.512	-0.282737	0.237542	-1.19026	0.233944	0.999957
GGUCACGUCUCAAUCAACUCAUUUUCAGGAGUUUUCUCCUGCUAUCUCAACAGCUCGCAGUCAAG	225	176	255	251	consensusLoopOnly	224.525	0.207626	0.174641	1.18887	0.23449	0.999957
GGUCACGUCUCAAUCAACUCUACGCCAGGAGUUUUCUCCUGUAAAUUCAACAGCUCGCAGUCAAG	129	101	166	136	consensusLoopOnly	131.138	0.254354	0.213965	1.18877	0.234532	0.999957
GGUCACGUCUCAAUCAACUCAUUCUCAGGAGUUUACUCCUGCAAUCUCAACAGCUCGCAGUCAAG	128	91	149	138	consensusLoopOnly	124.687	0.260577	0.21931	1.18817	0.234768	0.999957
GGUCACGUCUCAAUCAACUCAUCUCCAGGAGUUUCCUCCUGUAAAUUCAACAGCUCGCAGUCAAG	206	137	235	201	consensusLoopOnly	191.438	0.221668	0.186728	1.18711	0.235182	0.999957
GGUCACGUCUCAAUCAACUCAGUCUCAGGAGUUUGCUCCUGCUAAUUCAACAGCUCGCAGUCAAG	178	127	137	140	consensusLoopOnly	144.715	-0.247657	0.208837	-1.18589	0.235666	0.999957
GGUCACGUCUCAAUCAACUCAUCUCCAGGAGUUUACUCCUGUAUAUUCAACAGCUCGCAGUCAAG	97	83	144	100	consensusLoopOnly	104.374	0.285541	0.24088	1.18541	0.235856	0.999957
GGUCACGUCUCAAUCAACUCAAUCCCAGGAGUUUCCUCCUGCUAUGUCAACAGCUCGCAGUCAAG	98	74	114	116	consensusLoopOnly	99.3599	0.286153	0.242102	1.18195	0.237226	0.999957
GGUCACGUCUCAAUCAACUCUUCUUCAGGAGUUUUCUCCUGUUAUGUCAACAGCUCGCAGUCAAG	227	163	265	227	consensusLoopOnly	217.254	0.207292	0.175406	1.18178	0.237292	0.999957
GGUCACGUCUCAAUCAACUCAUCCUCAGGAGUUUACUCCUGCAUAUUCAACAGCUCGCAGUCAAG	143	121	169	174	consensusLoopOnly	150.626	0.243623	0.206206	1.18146	0.237421	0.999957
GGUCACGUCUCAAUCAACUCAACUUCAGGAGUUUCCUCCUGCAAUCUCAACAGCUCGCAGUCAAG	258	184	292	261	consensusLoopOnly	245.274	0.197956	0.167779	1.17986	0.238056	0.999957
GGUCACGUCUCAAUCAACUCUAUUCCAGGAGUUUCCUCCUGUUUAUUCAACAGCUCGCAGUCAAG	263	193	235	195	consensusLoopOnly	219.617	-0.205605	0.17442	-1.17879	0.238481	0.999957
GGUCACGUCUCAAUCAACUCAUUCUCAGGAGUUUGCUCCUGCUUUUUCAACAGCUCGCAGUCAAG	226	153	202	149	consensusLoopOnly	180.209	-0.228829	0.194142	-1.17867	0.238529	0.999957
GGUCACGUCUCAAUCAACUCUUCCUCAGGAGUUUACUCCUGCAAUUUCAACAGCUCGCAGUCAAG	236	175	223	162	consensusLoopOnly	196.993	-0.21938	0.186153	-1.17849	0.238601	0.999957
GGUCACGUCUCAAUCAACUCAGUCCCAGGAGUUUCCUCCUGUUAAUUCAACAGCUCGCAGUCAAG	135	107	112	106	consensusLoopOnly	114.663	-0.266318	0.226055	-1.17811	0.238753	0.999957
GGUCACGUCUCAAUCAACUCUAUCCCAGGAGUUUCCUCCUGCAAACUCAACAGCUCGCAGUCAAG	106	95	135	132	consensusLoopOnly	116.15	0.267759	0.227788	1.17547	0.239805	0.999957
GGUCACGUCUCAAUCAACUCAAUCCCAGGAGUUUUCUCCUGUUAUCUCAACAGCUCGCAGUCAAG	141	120	173	166	consensusLoopOnly	148.719	0.240566	0.204843	1.17439	0.240239	0.999957
GGUCACGUCUCAAUCAACUCUUUCGCAGGAGUUUUCUCCUGGUUUCUCAACAGCUCGCAGUCAAG	367	262	453	329	consensusLoopOnly	346.567	0.182189	0.155162	1.17418	0.240322	0.999957
GGUCACGUCUCAAUCAACUCAUUUUCAGGAGUUUACUCCUGCAUAGUCAACAGCUCGCAGUCAAG	175	114	192	178	consensusLoopOnly	162.076	0.234698	0.200306	1.1717	0.241318	0.999957
GGUCACGUCUCAAUCAACUCAUCGCCAGGAGUUUGCUCCUGUAUUUUCAACAGCUCGCAGUCAAG	70	54	98	74	consensusLoopOnly	72.7328	0.321393	0.27441	1.17121	0.241514	NA
GGUCACGUCUCAAUCAACUCAUCCUCAGGAGUUUUCUCCUGCAAACUCAACAGCUCGCAGUCAAG	178	123	183	202	consensusLoopOnly	169.542	0.236389	0.202135	1.16946	0.242219	0.999957
GGUCACGUCUCAAUCAACUCAUUCCCAGGAGUUUUCUCCUGCAUAUUCAACAGCUCGCAGUCAAG	178	123	232	158	consensusLoopOnly	169.215	0.237324	0.202936	1.16945	0.242221	0.999957
GGUCACGUCUCAAUCAACUCGUUUUCAGGAGUUUCCUCCUGCAUUCUCAACAGCUCGCAGUCAAG	230	166	264	234	consensusLoopOnly	220.394	0.203817	0.174315	1.16924	0.242305	0.999957
GGUCACGUCUCAAUCAACUCAUCCUCAGGAGUUUGCUCCUGCUAUCUCAACAGCUCGCAGUCAAG	133	95	153	144	consensusLoopOnly	129.441	0.252766	0.216187	1.1692	0.242323	0.999957
GGUCACGUCUCAAUCAACUCUAGUCCAGGAGUUUACUCCUGCUUUUUCAACAGCUCGCAGUCAAG	121	76	90	82	consensusLoopOnly	91.2724	-0.294656	0.252276	-1.16799	0.242811	0.999957
GGUCACGUCUCAAUCAACUCAUCGUCAGGAGUUUCCUCCUGUUUAUUCAACAGCUCGCAGUCAAG	209	149	193	139	consensusLoopOnly	170.555	-0.23062	0.197567	-1.1673	0.243089	0.999957
GGUCACGUCUCAAUCAACUCAUCCUCAGGAGUUUCCUCCUGUUAACUCAACAGCUCGCAGUCAAG	190	134	187	227	consensusLoopOnly	182.82	0.237621	0.203944	1.16513	0.243967	0.999957
GGUCACGUCUCAAUCAACUCAAUCCCAGGAGUUUUCUCCUGCUAUCUCAACAGCUCGCAGUCAAG	207	157	231	229	consensusLoopOnly	203.821	0.21138	0.181529	1.16444	0.244246	0.999957
GGUCACGUCUCAAUCAACUCUUCUUCAGGAGUUUUCUCCUGUUAAUUCAACAGCUCGCAGUCAAG	206	150	184	147	consensusLoopOnly	170.197	-0.225138	0.193472	-1.16367	0.244556	0.999957
GGUCACGUCUCAAUCAACUCAUCCCCAGGAGUUUCCUCCUGCAAUCUCAACAGCUCGCAGUCAAG	104	94	130	133	consensusLoopOnly	114.537	0.268434	0.230703	1.16355	0.244608	0.999957
GGUCACGUCUCAAUCAACUCUUCUUCAGGAGUUUCCUCCUGUAAUUUCAACAGCUCGCAGUCAAG	222	136	236	216	consensusLoopOnly	198.881	0.219482	0.18882	1.16239	0.245078	0.999957
GGUCACGUCUCAAUCAACUCAUCCUCAGGAGUUUUCUCCUGUUUACUCAACAGCUCGCAGUCAAG	130	101	148	153	consensusLoopOnly	131.702	0.251761	0.216744	1.16156	0.245416	0.999957
GGUCACGUCUCAAUCAACUCAUUUCCAGGAGUUUACUCCUGCUUUCUCAACAGCUCGCAGUCAAG	163	113	180	174	consensusLoopOnly	155.325	0.234951	0.202366	1.16102	0.245635	0.999957
GGUCACGUCUCAAUCAACUCAAUCUCAGGAGUUUUCUCCUGUAUUCUCAACAGCUCGCAGUCAAG	161	108	193	154	consensusLoopOnly	151.178	0.237999	0.205132	1.16022	0.245958	0.999957
GGUCACGUCUCAAUCAACUCUUCCUCAGGAGUUUCCUCCUGCAUAUUCAACAGCUCGCAGUCAAG	333	247	293	262	consensusLoopOnly	281.684	-0.18371	0.15837	-1.16	0.246048	0.999957
GGUCACGUCUCAAUCAACUCAUCUUCAGGAGUUUUCUCCUGCUAAUUCAACAGCUCGCAGUCAAG	206	171	262	216	consensusLoopOnly	211.298	0.20454	0.177233	1.15407	0.248471	0.999957
GGUCACGUCUCAAUCAACUCUUUCUCAGGAGUUUACUCCUGUAAUCUCAACAGCUCGCAGUCAAG	133	74	142	129	consensusLoopOnly	116.973	0.270878	0.234789	1.15371	0.248619	0.999957
GGUCACGUCUCAAUCAACUCAUUUUCAGGAGUUUGCUCCUGCUAUCUCAACAGCUCGCAGUCAAG	263	164	314	225	consensusLoopOnly	236.236	0.210116	0.18291	1.14874	0.250664	0.999957
GGUCACGUCUCAAUCAACUCAGUCCCAGGAGUUUUCUCCUGCUAUCUCAACAGCUCGCAGUCAAG	99	78	114	121	consensusLoopOnly	102.046	0.275554	0.240954	1.1436	0.25279	0.999957
GGUCACGUCUCAAUCAACUCAUCUUCAGGAGUUUCCUCCUGCUAUCUCAACAGCUCGCAGUCAAG	236	135	228	239	consensusLoopOnly	205.902	0.224661	0.196469	1.14349	0.252833	0.999957
GGUCACGUCUCAAUCAACUCAACGCCAGGAGUUUACUCCUGUUUUCUCAACAGCUCGCAGUCAAG	127	92	120	76	consensusLoopOnly	102.518	-0.280744	0.245975	-1.14135	0.253725	0.999957
GGUCACGUCUCAAUCAACUCAACUUCAGGAGUUUCCUCCUGCUAUGUCAACAGCUCGCAGUCAAG	180	111	196	175	consensusLoopOnly	162.468	0.230591	0.202341	1.13962	0.254446	0.999957
GGUCACGUCUCAAUCAACUCAAGGUCAGGAGUUUUCUCCUGCAAAUUCAACAGCUCGCAGUCAAG	124	114	157	154	consensusLoopOnly	136.41	0.244621	0.214655	1.1396	0.254452	0.999957
GGUCACGUCUCAAUCAACUCAGGUCCAGGAGUUUACUCCUGCAAAUUCAACAGCUCGCAGUCAAG	55	38	60	71	consensusLoopOnly	55.3389	0.355832	0.312593	1.13832	0.254985	NA
GGUCACGUCUCAAUCAACUCAUCUCCAGGAGUUUACUCCUGCUUUCUCAACAGCUCGCAGUCAAG	197	150	177	147	consensusLoopOnly	166.564	-0.220564	0.193836	-1.13789	0.255168	0.999957
GGUCACGUCUCAAUCAACUCAUUCCCAGGAGUUUUCUCCUGCAAUUUCAACAGCUCGCAGUCAAG	206	149	224	223	consensusLoopOnly	198.144	0.209022	0.184343	1.13388	0.256847	0.999957
GGUCACGUCUCAAUCAACUCUUCUUCAGGAGUUUCCUCCUGUAUUCUCAACAGCUCGCAGUCAAG	295	196	326	282	consensusLoopOnly	270.265	0.186733	0.164761	1.13336	0.257063	0.999957
GGUCACGUCUCAAUCAACUCAAUCUCAGGAGUUUACUCCUGUAUUUUCAACAGCUCGCAGUCAAG	135	90	165	128	consensusLoopOnly	127.015	0.249289	0.220487	1.13063	0.258212	0.999957
GGUCACGUCUCAAUCAACUCAGUCCCAGGAGUUUGCUCCUGUAUAUUCAACAGCUCGCAGUCAAG	131	88	109	87	consensusLoopOnly	102.62	-0.269937	0.238924	-1.1298	0.258561	0.999957
GGUCACGUCUCAAUCAACUCAUUCUCAGGAGUUUGCUCCUGCUUUCUCAACAGCUCGCAGUCAAG	189	148	247	183	consensusLoopOnly	188.84	0.212491	0.18824	1.12883	0.25897	0.999957
GGUCACGUCUCAAUCAACUCUAUCUCAGGAGUUUCCUCCUGUAAUUUCAACAGCUCGCAGUCAAG	190	139	220	196	consensusLoopOnly	183.728	0.210104	0.18683	1.12457	0.260772	0.999957
GGUCACGUCUCAAUCAACUCAUCCUCAGGAGUUUCCUCCUGUAUAUUCAACAGCUCGCAGUCAAG	202	143	234	201	consensusLoopOnly	192.064	0.20692	0.184286	1.12282	0.261514	0.999957
GGUCACGUCUCAAUCAACUCAUCCUCAGGAGUUUUCUCCUGUUAAGUCAACAGCUCGCAGUCAAG	161	121	176	184	consensusLoopOnly	158.885	0.226613	0.202169	1.12091	0.262327	0.999957
GGUCACGUCUCAAUCAACUCAAUUCCAGGAGUUUCCUCCUGCAUUCUCAACAGCUCGCAGUCAAG	252	185	265	279	consensusLoopOnly	242.773	0.194913	0.173915	1.12073	0.262402	0.999957
GGUCACGUCUCAAUCAACUCUAGUCCAGGAGUUUUCUCCUGCAUAUUCAACAGCUCGCAGUCAAG	162	140	142	138	consensusLoopOnly	145.461	-0.231946	0.207035	-1.12032	0.262577	0.999957
GGUCACGUCUCAAUCAACUCAAUCUCAGGAGUUUUCUCCUGCAAACUCAACAGCUCGCAGUCAAG	161	113	186	164	consensusLoopOnly	153.648	0.22537	0.201427	1.11887	0.263195	0.999957
GGUCACGUCUCAAUCAACUCUAGUCCAGGAGUUUUCUCCUGUUAUCUCAACAGCUCGCAGUCAAG	197	134	170	137	consensusLoopOnly	157.735	-0.223762	0.201027	-1.11309	0.265669	0.999957
GGUCACGUCUCAAUCAACUCAGUUCCAGGAGUUUACUCCUGCUUUUUCAACAGCUCGCAGUCAAG	136	121	135	102	consensusLoopOnly	123.118	-0.248006	0.222875	-1.11276	0.265811	0.999957
GGUCACGUCUCAAUCAACUCUAUUUCAGGAGUUUCCUCCUGCAAUCUCAACAGCUCGCAGUCAAG	223	147	239	224	consensusLoopOnly	205.066	0.203683	0.183176	1.11195	0.266158	0.999957
GGUCACGUCUCAAUCAACUCAUCCCCAGGAGUUUCCUCCUGUUAAGUCAACAGCUCGCAGUCAAG	113	86	132	128	consensusLoopOnly	113.423	0.253394	0.227984	1.11145	0.266373	0.999957
GGUCACGUCUCAAUCAACUCAUCUUCAGGAGUUUUCUCCUGCUUUCUCAACAGCUCGCAGUCAAG	236	187	281	247	consensusLoopOnly	235.07	0.187809	0.169085	1.11074	0.26668	0.999957
GGUCACGUCUCAAUCAACUCUUUCUCAGGAGUUUCCUCCUGUUAAUUCAACAGCUCGCAGUCAAG	215	147	186	152	consensusLoopOnly	173.107	-0.214721	0.193499	-1.10967	0.26714	0.999957
GGUCACGUCUCAAUCAACUCAUUUCCAGGAGUUUGCUCCUGCAAUUUCAACAGCUCGCAGUCAAG	183	166	176	153	consensusLoopOnly	169.363	-0.216082	0.195196	-1.107	0.268294	0.999957
GGUCACGUCUCAAUCAACUCAAUCCCAGGAGUUUCCUCCUGCAUUCUCAACAGCUCGCAGUCAAG	162	127	182	186	consensusLoopOnly	162.73	0.22004	0.199059	1.1054	0.268986	0.999957
GGUCACGUCUCAAUCAACUCUUCUCCAGGAGUUUCCUCCUGUAAAUUCAACAGCUCGCAGUCAAG	190	114	206	179	consensusLoopOnly	168.904	0.22212	0.20103	1.10491	0.269198	0.999957
GGUCACGUCUCAAUCAACUCAAUCCCAGGAGUUUCCUCCUGUAUUUUCAACAGCUCGCAGUCAAG	175	124	209	171	consensusLoopOnly	167.022	0.215628	0.195182	1.10475	0.269267	0.999957
GGUCACGUCUCAAUCAACUCGUCUUCAGGAGUUUCCUCCUGCAAUUUCAACAGCUCGCAGUCAAG	215	140	216	229	consensusLoopOnly	197.316	0.211092	0.19144	1.10265	0.270178	0.999957
GGUCACGUCUCAAUCAACUCUUCUUCAGGAGUUUACUCCUGCUAUCUCAACAGCUCGCAGUCAAG	182	138	226	180	consensusLoopOnly	178.842	0.208845	0.18953	1.10191	0.270503	0.999957
GGUCACGUCUCAAUCAACUCAUUUUCAGGAGUUUACUCCUGUAAUCUCAACAGCUCGCAGUCAAG	149	100	153	166	consensusLoopOnly	140.217	0.238324	0.216304	1.1018	0.270547	0.999957
GGUCACGUCUCAAUCAACUCGUCUUCAGGAGUUUUCUCCUGUUAAUUCAACAGCUCGCAGUCAAG	164	130	173	98	consensusLoopOnly	139.663	-0.251394	0.228309	-1.10111	0.270848	0.999957
GGUCACGUCUCAAUCAACUCAAUCCCAGGAGUUUUCUCCUGCUAAGUCAACAGCUCGCAGUCAAG	181	148	213	203	consensusLoopOnly	184.537	0.206055	0.187343	1.09988	0.271384	0.999957
GGUCACGUCUCAAUCAACUCAUUCCCAGGAGUUUUCUCCUGUUUACUCAACAGCUCGCAGUCAAG	207	142	234	204	consensusLoopOnly	193.688	0.2027	0.184619	1.09793	0.272233	0.999957
GGUCACGUCUCAAUCAACUCUUUCCCAGGAGUUUUCUCCUGUAUUCUCAACAGCUCGCAGUCAAG	163	134	198	180	consensusLoopOnly	167.054	0.212921	0.193979	1.09765	0.272356	0.999957
GGUCACGUCUCAAUCAACUCAUCCUCAGGAGUUUGCUCCUGCAUUCUCAACAGCUCGCAGUCAAG	187	138	190	221	consensusLoopOnly	182.446	0.218882	0.199419	1.0976	0.272381	0.999957
GGUCACGUCUCAAUCAACUCUAUCCCAGGAGUUUCCUCCUGUUAACUCAACAGCUCGCAGUCAAG	180	127	189	199	consensusLoopOnly	171.754	0.21685	0.197764	1.09651	0.272857	0.999957
GGUCACGUCUCAAUCAACUCAUCCUCAGGAGUUUUCUCCUGUAUUUUCAACAGCUCGCAGUCAAG	109	82	141	110	consensusLoopOnly	108.731	0.254471	0.232094	1.09641	0.272898	0.999957
GGUCACGUCUCAAUCAACUCAUCGCCAGGAGUUUCCUCCUGUUUACUCAACAGCUCGCAGUCAAG	149	93	157	153	consensusLoopOnly	135.726	0.238272	0.217342	1.0963	0.272947	0.999957
GGUCACGUCUCAAUCAACUCAUUUUCAGGAGUUUGCUCCUGUUUAUUCAACAGCUCGCAGUCAAG	242	183	293	237	consensusLoopOnly	235.392	0.186258	0.170114	1.0949	0.273561	0.999957
GGUCACGUCUCAAUCAACUCUUCCUCAGGAGUUUACUCCUGCAAAUUCAACAGCUCGCAGUCAAG	247	169	208	184	consensusLoopOnly	200.034	-0.199804	0.182542	-1.09456	0.273708	0.999957
GGUCACGUCUCAAUCAACUCAAUCUCAGGAGUUUACUCCUGCUUUUUCAACAGCUCGCAGUCAAG	174	114	158	106	consensusLoopOnly	135.953	-0.242271	0.221361	-1.09446	0.273754	0.999957
GGUCACGUCUCAAUCAACUCUUCCCCAGGAGUUUACUCCUGCAAUUUCAACAGCUCGCAGUCAAG	160	98	167	162	consensusLoopOnly	144.257	0.233316	0.213255	1.09407	0.273926	0.999957
GGUCACGUCUCAAUCAACUCAUCCCCAGGAGUUUACUCCUGUUUACUCAACAGCUCGCAGUCAAG	129	87	143	136	consensusLoopOnly	121.895	0.243937	0.223007	1.09385	0.274019	0.999957
GGUCACGUCUCAAUCAACUCUAUCUCAGGAGUUUCCUCCUGCAAACUCAACAGCUCGCAGUCAAG	233	149	244	232	consensusLoopOnly	211.114	0.20018	0.183169	1.09287	0.274451	0.999957
GGUCACGUCUCAAUCAACUCAAUCUCAGGAGUUUGCUCCUGCAAUGUCAACAGCUCGCAGUCAAG	173	125	188	189	consensusLoopOnly	166.777	0.215139	0.197222	1.09085	0.27534	0.999957
GGUCACGUCUCAAUCAACUCUUUCCCAGGAGUUUACUCCUGUAAAUUCAACAGCUCGCAGUCAAG	129	81	159	115	consensusLoopOnly	118.326	0.252059	0.23125	1.08999	0.275719	0.999957
GGUCACGUCUCAAUCAACUCUUCCCCAGGAGUUUACUCCUGCUUAUUCAACAGCUCGCAGUCAAG	154	122	146	110	consensusLoopOnly	132.051	-0.23381	0.214974	-1.08762	0.276763	0.999957
GGUCACGUCUCAAUCAACUCAAUCUCAGGAGUUUACUCCUGCAUUCUCAACAGCUCGCAGUCAAG	222	154	231	238	consensusLoopOnly	208.692	0.199651	0.183597	1.08744	0.276841	0.999957
GGUCACGUCUCAAUCAACUCAAUCCCAGGAGUUUGCUCCUGCUUACUCAACAGCUCGCAGUCAAG	144	113	160	169	consensusLoopOnly	145.221	0.227834	0.209575	1.08713	0.276981	0.999957
GGUCACGUCUCAAUCAACUCAUUUUCAGGAGUUUUCUCCUGCAUUCUCAACAGCUCGCAGUCAAG	264	200	244	200	consensusLoopOnly	225.188	-0.187374	0.172473	-1.08639	0.277305	0.999957
GGUCACGUCUCAAUCAACUCAACUUCAGGAGUUUCCUCCUGUUAAUUCAACAGCUCGCAGUCAAG	217	179	208	169	consensusLoopOnly	192.238	-0.199411	0.183817	-1.08484	0.277994	0.999957
GGUCACGUCUCAAUCAACUCAUCCCCAGGAGUUUACUCCUGCUUACUCAACAGCUCGCAGUCAAG	120	95	130	149	consensusLoopOnly	122.604	0.247617	0.228269	1.08476	0.278027	0.999957
GGUCACGUCUCAAUCAACUCAUCCUCAGGAGUUUUCUCCUGUUUUCUCAACAGCUCGCAGUCAAG	193	155	235	203	consensusLoopOnly	194.262	0.197485	0.182207	1.08385	0.278433	0.999957
GGUCACGUCUCAAUCAACUCUACUCCAGGAGUUUUCUCCUGUAAUCUCAACAGCUCGCAGUCAAG	164	118	192	166	consensusLoopOnly	157.66	0.214838	0.198789	1.08073	0.279816	0.999957
GGUCACGUCUCAAUCAACUCAUCGUCAGGAGUUUACUCCUGCUAUUUCAACAGCUCGCAGUCAAG	100	83	132	109	consensusLoopOnly	104.695	0.253748	0.234889	1.08029	0.280014	0.999957
GGUCACGUCUCAAUCAACUCAAUUUCAGGAGUUUGCUCCUGCAUUUUCAACAGCUCGCAGUCAAG	198	137	219	201	consensusLoopOnly	186.037	0.202367	0.187616	1.07863	0.280754	0.999957
GGUCACGUCUCAAUCAACUCAAUUUCAGGAGUUUUCUCCUGUUAACUCAACAGCUCGCAGUCAAG	213	139	261	184	consensusLoopOnly	195.089	0.208152	0.19308	1.07806	0.281005	0.999957
GGUCACGUCUCAAUCAACUCUUCCUCAGGAGUUUACUCCUGUUAAUUCAACAGCUCGCAGUCAAG	145	113	142	96	consensusLoopOnly	122.859	-0.243107	0.225793	-1.07668	0.281622	0.999957
GGUCACGUCUCAAUCAACUCAAUCUCAGGAGUUUACUCCUGCAUAGUCAACAGCUCGCAGUCAAG	173	124	185	190	consensusLoopOnly	166.07	0.21355	0.198629	1.07512	0.282321	0.999957
GGUCACGUCUCAAUCAACUCAAUCUCAGGAGUUUGCUCCUGCUAUUUCAACAGCUCGCAGUCAAG	215	142	238	208	consensusLoopOnly	197.443	0.198614	0.18481	1.07469	0.282512	0.999957
GGUCACGUCUCAAUCAACUCAAUCUCAGGAGUUUUCUCCUGUAAAUUCAACAGCUCGCAGUCAAG	172	163	178	139	consensusLoopOnly	162.814	-0.216717	0.201719	-1.07435	0.282665	0.999957
GGUCACGUCUCAAUCAACUCAUUCUCAGGAGUUUUCUCCUGUAAACUCAACAGCUCGCAGUCAAG	160	104	189	148	consensusLoopOnly	147.349	0.224249	0.208822	1.07388	0.282878	0.999957
GGUCACGUCUCAAUCAACUCAAUCUCAGGAGUUUUCUCCUGUAUGUUCAACAGCUCGCAGUCAAG	183	151	222	199	consensusLoopOnly	186.865	0.199112	0.185429	1.07379	0.282915	0.999957
GGUCACGUCUCAAUCAACUCAUCCUCAGGAGUUUACUCCUGUUAAGUCAACAGCUCGCAGUCAAG	132	100	153	145	consensusLoopOnly	130.941	0.230331	0.21453	1.07365	0.282978	0.999957
GGUCACGUCUCAAUCAACUCAAUCUCAGGAGUUUCCUCCUGUAAACUCAACAGCUCGCAGUCAAG	217	147	239	215	consensusLoopOnly	201.387	0.195962	0.182527	1.07361	0.282999	0.999957
GGUCACGUCUCAAUCAACUCAGUUCCAGGAGUUUACUCCUGCAUUCUCAACAGCUCGCAGUCAAG	117	95	121	155	consensusLoopOnly	121.441	0.25392	0.237399	1.06959	0.284804	0.999957
GGUCACGUCUCAAUCAACUCAACUCCAGGAGUUUCCUCCUGCAAAUUCAACAGCUCGCAGUCAAG	143	99	153	156	consensusLoopOnly	135.989	0.229625	0.214955	1.06825	0.285408	0.999957
GGUCACGUCUCAAUCAACUCAUCUUCAGGAGUUUCCUCCUGCUAUGUCAACAGCUCGCAGUCAAG	260	174	264	272	consensusLoopOnly	239.366	0.188476	0.176459	1.0681	0.285474	0.999957
GGUCACGUCUCAAUCAACUCUUUCUCAGGAGUUUUCUCCUGCAUUUUCAACAGCUCGCAGUCAAG	249	153	202	174	consensusLoopOnly	191.89	-0.203965	0.191169	-1.06693	0.286001	0.999957
GGUCACGUCUCAAUCAACUCAAUCUCAGGAGUUUGCUCCUGCUAUGUCAACAGCUCGCAGUCAAG	147	101	158	158	consensusLoopOnly	139.123	0.226642	0.212541	1.06635	0.286268	0.999957
GGUCACGUCUCAAUCAACUCUACUCCAGGAGUUUCCUCCUGCUUAUUCAACAGCUCGCAGUCAAG	188	146	227	193	consensusLoopOnly	186.125	0.197425	0.185305	1.0654	0.286694	0.999957
GGUCACGUCUCAAUCAACUCAAUCCCAGGAGUUUCCUCCUGCAAAUUCAACAGCUCGCAGUCAAG	162	116	184	168	consensusLoopOnly	155.34	0.213203	0.200353	1.06413	0.287268	0.999957
GGUCACGUCUCAAUCAACUCAUCUUCAGGAGUUUUCUCCUGCAAACUCAACAGCUCGCAGUCAAG	208	156	235	219	consensusLoopOnly	202.098	0.191382	0.180233	1.06186	0.288301	0.999957
GGUCACGUCUCAAUCAACUCAUUCCCAGGAGUUUCCUCCUGUAUAUUCAACAGCUCGCAGUCAAG	190	137	200	210	consensusLoopOnly	182.263	0.20466	0.192828	1.06136	0.288525	0.999957
GGUCACGUCUCAAUCAACUCUAUCUCAGGAGUUUACUCCUGCUAUCUCAACAGCUCGCAGUCAAG	161	96	178	149	consensusLoopOnly	143.029	0.226536	0.214132	1.05793	0.290089	0.999957
GGUCACGUCUCAAUCAACUCAAUCCCAGGAGUUUACUCCUGCAAACUCAACAGCUCGCAGUCAAG	102	78	120	115	consensusLoopOnly	102.543	0.250823	0.237265	1.05714	0.290447	0.999957
GGUCACGUCUCAAUCAACUCUAUCUCAGGAGUUUACUCCUGCUAACUCAACAGCUCGCAGUCAAG	194	151	227	205	consensusLoopOnly	192.044	0.193533	0.183114	1.0569	0.290559	0.999957
GGUCACGUCUCAAUCAACUCAUUCCCAGGAGUUUCCUCCUGUAAUUUCAACAGCUCGCAGUCAAG	214	150	235	218	consensusLoopOnly	201.456	0.191978	0.181774	1.05614	0.290905	0.999957
GGUCACGUCUCAAUCAACUCUAUCUCAGGAGUUUACUCCUGUAUUCUCAACAGCUCGCAGUCAAG	156	96	161	159	consensusLoopOnly	140.646	0.227623	0.215541	1.05606	0.290942	0.999957
GGUCACGUCUCAAUCAACUCUAUCCCAGGAGUUUUCUCCUGUUUAUUCAACAGCUCGCAGUCAAG	142	133	192	161	consensusLoopOnly	155.736	0.214012	0.203028	1.0541	0.291837	0.999957
GGUCACGUCUCAAUCAACUCAUCGCCAGGAGUUUACUCCUGCUAAUUCAACAGCUCGCAGUCAAG	67	48	91	66	consensusLoopOnly	66.6751	0.300687	0.285671	1.05256	0.292541	NA
GGUCACGUCUCAAUCAACUCAAUCCCAGGAGUUUUCUCCUGUUUUCUCAACAGCUCGCAGUCAAG	176	120	214	161	consensusLoopOnly	164.634	0.210265	0.199861	1.05205	0.292775	0.999957
GGUCACGUCUCAAUCAACUCAUCUUCAGGAGUUUACUCCUGCUAAUUCAACAGCUCGCAGUCAAG	151	121	187	159	consensusLoopOnly	152.65	0.210939	0.200725	1.05089	0.29331	0.999957
GGUCACGUCUCAAUCAACUCAGUUCCAGGAGUUUCCUCCUGUUUAUUCAACAGCUCGCAGUCAAG	173	117	149	120	consensusLoopOnly	138.176	-0.222595	0.211885	-1.05054	0.293468	0.999957
GGUCACGUCUCAAUCAACUCAUCUUCAGGAGUUUACUCCUGCUAUGUCAACAGCUCGCAGUCAAG	157	137	188	185	consensusLoopOnly	165.607	0.207533	0.197666	1.04992	0.293756	0.999957
GGUCACGUCUCAAUCAACUCAUCUUCAGGAGUUUGCUCCUGUAUUCUCAACAGCUCGCAGUCAAG	234	171	270	232	consensusLoopOnly	223.618	0.181648	0.173034	1.04978	0.293818	0.999957
GGUCACGUCUCAAUCAACUCUACGCCAGGAGUUUUCUCCUGCUUUUUCAACAGCUCGCAGUCAAG	172	141	169	126	consensusLoopOnly	151.005	-0.214667	0.204524	-1.0496	0.293904	0.999957
GGUCACGUCUCAAUCAACUCAUCCCCAGGAGUUUUCUCCUGCAAACUCAACAGCUCGCAGUCAAG	165	101	130	113	consensusLoopOnly	125.6	-0.234615	0.223664	-1.04896	0.294195	0.999957
GGUCACGUCUCAAUCAACUCUAUCCCAGGAGUUUUCUCCUGCUUAUUCAACAGCUCGCAGUCAAG	185	124	208	180	consensusLoopOnly	171.402	0.203869	0.194354	1.04896	0.294198	0.999957
GGUCACGUCUCAAUCAACUCAACUCCAGGAGUUUGCUCCUGUAUACUCAACAGCUCGCAGUCAAG	141	99	137	170	consensusLoopOnly	135.54	0.237898	0.227035	1.04785	0.294708	0.999957
GGUCACGUCUCAAUCAACUCAUUCCCAGGAGUUUCCUCCUGCAUAUUCAACAGCUCGCAGUCAAG	210	162	232	231	consensusLoopOnly	206.723	0.189124	0.180599	1.04721	0.295004	0.999957
GGUCACGUCUCAAUCAACUCAUUUCCAGGAGUUUACUCCUGCAAUUUCAACAGCUCGCAGUCAAG	172	109	179	175	consensusLoopOnly	156.255	0.215284	0.205593	1.04714	0.295036	0.999957
GGUCACGUCUCAAUCAACUCUUUUCCAGGAGUUUCCUCCUGCUAUUUCAACAGCUCGCAGUCAAG	239	164	179	198	consensusLoopOnly	193.836	-0.201596	0.192615	-1.04662	0.295274	0.999957
GGUCACGUCUCAAUCAACUCAGUUUCAGGAGUUUACUCCUGCUUUCUCAACAGCUCGCAGUCAAG	163	131	218	157	consensusLoopOnly	164.75	0.208835	0.199707	1.04571	0.295696	0.999957
GGUCACGUCUCAAUCAACUCAGUCUCAGGAGUUUUCUCCUGCAUUCUCAACAGCUCGCAGUCAAG	168	116	172	186	consensusLoopOnly	158.646	0.214888	0.20567	1.04482	0.296106	0.999957
GGUCACGUCUCAAUCAACUCAUCGUCAGGAGUUUACUCCUGCAUUCUCAACAGCUCGCAGUCAAG	119	92	129	143	consensusLoopOnly	119.736	0.23852	0.228313	1.04471	0.296158	0.999957
GGUCACGUCUCAAUCAACUCAUCGCCAGGAGUUUACUCCUGCAAAUUCAACAGCUCGCAGUCAAG	76	55	90	85	consensusLoopOnly	75.4395	0.281252	0.269384	1.04406	0.29646	NA
GGUCACGUCUCAAUCAACUCUUCCCCAGGAGUUUUCUCCUGCUAUUUCAACAGCUCGCAGUCAAG	214	160	191	164	consensusLoopOnly	180.884	-0.19567	0.187446	-1.04387	0.296544	0.999957
GGUCACGUCUCAAUCAACUCAUUUUCAGGAGUUUGCUCCUGCUUUUUCAACAGCUCGCAGUCAAG	167	130	231	150	consensusLoopOnly	166.483	0.214517	0.205645	1.04314	0.296883	0.999957
GGUCACGUCUCAAUCAACUCUAUCUCAGGAGUUUCCUCCUGCUUUUUCAACAGCUCGCAGUCAAG	135	92	183	113	consensusLoopOnly	127.782	0.241351	0.231511	1.04251	0.297177	0.999957
GGUCACGUCUCAAUCAACUCAAUCUCAGGAGUUUACUCCUGCUUAGUCAACAGCUCGCAGUCAAG	133	99	160	137	consensusLoopOnly	130.394	0.223219	0.214189	1.04216	0.297338	0.999957
GGUCACGUCUCAAUCAACUCUAGUCCAGGAGUUUACUCCUGUUUUUUCAACAGCUCGCAGUCAAG	105	64	80	69	consensusLoopOnly	78.4998	-0.279399	0.268751	-1.03962	0.298517	NA
GGUCACGUCUCAAUCAACUCAUCCUCAGGAGUUUCCUCCUGCAAAGUCAACAGCUCGCAGUCAAG	112	73	108	132	consensusLoopOnly	105.041	0.258612	0.248868	1.03915	0.298734	0.999957
GGUCACGUCUCAAUCAACUCUUUCCCAGGAGUUUACUCCUGCAUAUUCAACAGCUCGCAGUCAAG	149	116	168	168	consensusLoopOnly	148.784	0.213236	0.205205	1.03914	0.298741	0.999957
GGUCACGUCUCAAUCAACUCUACUCCAGGAGUUUCCUCCUGUAUAUUCAACAGCUCGCAGUCAAG	172	106	174	176	consensusLoopOnly	154.513	0.217117	0.209062	1.03853	0.299025	0.999957
GGUCACGUCUCAAUCAACUCGUUUUCAGGAGUUUACUCCUGCAUAUUCAACAGCUCGCAGUCAAG	140	107	170	145	consensusLoopOnly	138.632	0.216713	0.208708	1.03836	0.299105	0.999957
GGUCACGUCUCAAUCAACUCAUCGUCAGGAGUUUGCUCCUGCAUAUUCAACAGCUCGCAGUCAAG	100	71	105	118	consensusLoopOnly	97.4465	0.257682	0.248705	1.03609	0.300158	0.999957
GGUCACGUCUCAAUCAACUCUACUUCAGGAGUUUCCUCCUGCAAUUUCAACAGCUCGCAGUCAAG	252	159	268	239	consensusLoopOnly	225.57	0.184797	0.178602	1.03469	0.300814	0.999957
GGUCACGUCUCAAUCAACUCAUUCCCAGGAGUUUGCUCCUGUAAUUUCAACAGCUCGCAGUCAAG	192	143	168	148	consensusLoopOnly	161.597	-0.202904	0.196111	-1.03464	0.300836	0.999957
GGUCACGUCUCAAUCAACUCAAUCCCAGGAGUUUUCUCCUGUAAUGUCAACAGCUCGCAGUCAAG	169	124	149	125	consensusLoopOnly	140.594	-0.215	0.207828	-1.03451	0.3009	0.999957
GGUCACGUCUCAAUCAACUCUUUCCCAGGAGUUUACUCCUGUAAUGUCAACAGCUCGCAGUCAAG	212	128	242	184	consensusLoopOnly	187.389	0.202636	0.196182	1.03289	0.301654	0.999957
GGUCACGUCUCAAUCAACUCUAUCCCAGGAGUUUCCUCCUGUAUUUUCAACAGCUCGCAGUCAAG	178	122	212	166	consensusLoopOnly	166.516	0.203828	0.197392	1.03261	0.301789	0.999957
GGUCACGUCUCAAUCAACUCAAUUUCAGGAGUUUGCUCCUGCUUUUUCAACAGCUCGCAGUCAAG	185	169	249	198	consensusLoopOnly	198.385	0.191315	0.185282	1.03256	0.301809	0.999957
GGUCACGUCUCAAUCAACUCAUCGUCAGGAGUUUACUCCUGUAAUCUCAACAGCUCGCAGUCAAG	106	85	132	116	consensusLoopOnly	108.454	0.238395	0.23088	1.03255	0.301814	0.999957
GGUCACGUCUCAAUCAACUCUUUUCCAGGAGUUUUCUCCUGCUAUGUCAACAGCUCGCAGUCAAG	291	224	340	291	consensusLoopOnly	283.014	0.162756	0.157673	1.03224	0.301961	0.999957
GGUCACGUCUCAAUCAACUCAAUCCCAGGAGUUUGCUCCUGUAAUCUCAACAGCUCGCAGUCAAG	140	85	150	137	consensusLoopOnly	125.654	0.231025	0.223829	1.03215	0.302002	0.999957
GGUCACGUCUCAAUCAACUCAUCCUCAGGAGUUUUCUCCUGCAAUGUCAACAGCUCGCAGUCAAG	171	143	202	193	consensusLoopOnly	175.76	0.197399	0.191316	1.0318	0.302167	0.999957
GGUCACGUCUCAAUCAACUCUUUUCCAGGAGUUUUCUCCUGCAUUCUCAACAGCUCGCAGUCAAG	316	209	346	295	consensusLoopOnly	286.708	0.166754	0.161761	1.03087	0.302603	0.999957
GGUCACGUCUCAAUCAACUCAUCCCCAGGAGUUUUCUCCUGCAUACUCAACAGCUCGCAGUCAAG	171	109	179	173	consensusLoopOnly	155.514	0.211587	0.205342	1.03041	0.302817	0.999957
GGUCACGUCUCAAUCAACUCAUGUCCAGGAGUUUCCUCCUGUAUUUUCAACAGCUCGCAGUCAAG	112	83	97	80	consensusLoopOnly	92.3065	-0.254244	0.246998	-1.02934	0.303322	0.999957
GGUCACGUCUCAAUCAACUCAAUCCCAGGAGUUUCCUCCUGUUAACUCAACAGCUCGCAGUCAAG	187	142	211	200	consensusLoopOnly	182.942	0.193077	0.18765	1.02892	0.303516	0.999957
GGUCACGUCUCAAUCAACUCUUCGUCAGGAGUUUUCUCCUGCAUUUUCAACAGCUCGCAGUCAAG	215	132	185	139	consensusLoopOnly	165.143	-0.210163	0.204583	-1.02727	0.304292	0.999957
GGUCACGUCUCAAUCAACUCUACUUCAGGAGUUUCCUCCUGCAUAUUCAACAGCUCGCAGUCAAG	276	206	315	276	consensusLoopOnly	264.859	0.166295	0.161885	1.02725	0.304304	0.999957
GGUCACGUCUCAAUCAACUCAUUCGCAGGAGUUUUCUCCUGGUUUUUCAACAGCUCGCAGUCAAG	193	155	182	149	consensusLoopOnly	168.737	-0.198273	0.193032	-1.02715	0.30435	0.999957
GGUCACGUCUCAAUCAACUCAUCUUCAGGAGUUUACUCCUGCAUACUCAACAGCUCGCAGUCAAG	240	163	260	237	consensusLoopOnly	221.693	0.18079	0.176162	1.02627	0.304764	0.999957
GGUCACGUCUCAAUCAACUCAUCCCCAGGAGUUUUCUCCUGUUUAUUCAACAGCUCGCAGUCAAG	128	113	164	145	consensusLoopOnly	136.301	0.217165	0.211683	1.0259	0.30494	0.999957
GGUCACGUCUCAAUCAACUCAUUUCCAGGAGUUUGCUCCUGUAUUUUCAACAGCUCGCAGUCAAG	191	110	155	122	consensusLoopOnly	142.108	-0.224114	0.218534	-1.02553	0.305112	0.999957
GGUCACGUCUCAAUCAACUCAGUUUCAGGAGUUUUCUCCUGUUUUCUCAACAGCUCGCAGUCAAG	164	100	184	150	consensusLoopOnly	146.49	0.216629	0.211372	1.02487	0.305423	0.999957
GGUCACGUCUCAAUCAACUCUUUCCCAGGAGUUUCCUCCUGUAUUUUCAACAGCUCGCAGUCAAG	198	134	223	191	consensusLoopOnly	183.492	0.19358	0.189007	1.0242	0.305743	0.999957
GGUCACGUCUCAAUCAACUCUUCGUCAGGAGUUUUCUCCUGUAAUCUCAACAGCUCGCAGUCAAG	168	112	147	113	consensusLoopOnly	133.317	-0.221426	0.216466	-1.02291	0.306349	0.999957
GGUCACGUCUCAAUCAACUCUUCCUCAGGAGUUUCCUCCUGCUUUUUCAACAGCUCGCAGUCAAG	224	174	278	217	consensusLoopOnly	220.15	0.179402	0.175431	1.02263	0.306482	0.999957
GGUCACGUCUCAAUCAACUCAUCUUCAGGAGUUUCCUCCUGUUUUUUCAACAGCUCGCAGUCAAG	295	184	268	187	consensusLoopOnly	229.64	-0.190333	0.18615	-1.02247	0.306558	0.999957
GGUCACGUCUCAAUCAACUCAACUUCAGGAGUUUUCUCCUGCAUAUUCAACAGCUCGCAGUCAAG	206	128	237	181	consensusLoopOnly	184.129	0.19945	0.195397	1.02074	0.307376	0.999957
GGUCACGUCUCAAUCAACUCAUCUCCAGGAGUUUACUCCUGCAUAUUCAACAGCUCGCAGUCAAG	109	114	158	133	consensusLoopOnly	127.818	0.229121	0.224552	1.02035	0.307563	0.999957
GGUCACGUCUCAAUCAACUCUUUCCCAGGAGUUUCCUCCUGUUUUUUCAACAGCUCGCAGUCAAG	213	156	199	152	consensusLoopOnly	178.191	-0.195088	0.191242	-1.02011	0.307676	0.999957
GGUCACGUCUCAAUCAACUCAAUCUCAGGAGUUUCCUCCUGCAUUCUCAACAGCUCGCAGUCAAG	190	117	207	177	consensusLoopOnly	169.503	0.202732	0.199262	1.01742	0.308956	0.999957
GGUCACGUCUCAAUCAACUCAUCGCCAGGAGUUUACUCCUGUUAUUUCAACAGCUCGCAGUCAAG	118	118	111	108	consensusLoopOnly	114.273	-0.237308	0.233326	-1.01707	0.309121	0.999957
GGUCACGUCUCAAUCAACUCUUCCUCAGGAGUUUCCUCCUGUUUAUUCAACAGCUCGCAGUCAAG	241	195	306	235	consensusLoopOnly	241.083	0.17329	0.170439	1.01673	0.309284	0.999957
GGUCACGUCUCAAUCAACUCAUCCCCAGGAGUUUACUCCUGCAUUUUCAACAGCUCGCAGUCAAG	110	80	121	124	consensusLoopOnly	107.496	0.23889	0.235001	1.01655	0.309368	0.999957
GGUCACGUCUCAAUCAACUCAUCCCCAGGAGUUUCCUCCUGUAUAUUCAACAGCUCGCAGUCAAG	142	105	142	172	consensusLoopOnly	139.163	0.225666	0.222144	1.01585	0.309699	0.999957
GGUCACGUCUCAAUCAACUCUAUCUCAGGAGUUUGCUCCUGCAUUUUCAACAGCUCGCAGUCAAG	171	133	194	187	consensusLoopOnly	169.501	0.196481	0.193722	1.01424	0.310468	0.999957
GGUCACGUCUCAAUCAACUCAACUCCAGGAGUUUGCUCCUGCAUAUUCAACAGCUCGCAGUCAAG	129	99	137	154	consensusLoopOnly	128.693	0.226071	0.222925	1.01411	0.310529	0.999957
GGUCACGUCUCAAUCAACUCUUUCCCAGGAGUUUUCUCCUGUAAUGUCAACAGCUCGCAGUCAAG	200	172	187	169	consensusLoopOnly	181.58	-0.190805	0.188335	-1.01311	0.311007	0.999957
GGUCACGUCUCAAUCAACUCUACUUCAGGAGUUUUCUCCUGCUAACUCAACAGCUCGCAGUCAAG	136	114	156	162	consensusLoopOnly	140.998	0.214405	0.211659	1.01297	0.311073	0.999957
GGUCACGUCUCAAUCAACUCUACUUCAGGAGUUUACUCCUGCUUUUUCAACAGCUCGCAGUCAAG	168	146	175	123	consensusLoopOnly	152.126	-0.210383	0.207718	-1.01283	0.311142	0.999957
GGUCACGUCUCAAUCAACUCUUCGUCAGGAGUUUUCUCCUGUUUUCUCAACAGCUCGCAGUCAAG	185	143	229	182	consensusLoopOnly	182.188	0.190251	0.188077	1.01156	0.311749	0.999957
GGUCACGUCUCAAUCAACUCAUCCUCAGGAGUUUACUCCUGUAAAUUCAACAGCUCGCAGUCAAG	111	71	124	111	consensusLoopOnly	102.423	0.24268	0.239924	1.01149	0.311782	0.999957
GGUCACGUCUCAAUCAACUCAUUCCCAGGAGUUUACUCCUGUUAAUUCAACAGCUCGCAGUCAAG	112	93	98	90	consensusLoopOnly	98.0299	-0.243748	0.241006	-1.01138	0.311836	0.999957
GGUCACGUCUCAAUCAACUCAUCCUCAGGAGUUUGCUCCUGUUUAUUCAACAGCUCGCAGUCAAG	184	155	224	200	consensusLoopOnly	188.976	0.186878	0.184917	1.0106	0.312206	0.999957
GGUCACGUCUCAAUCAACUCAACGCCAGGAGUUUACUCCUGCUUAUUCAACAGCUCGCAGUCAAG	102	94	89	90	consensusLoopOnly	94.017	-0.251726	0.249174	-1.01024	0.31238	0.999957
GGUCACGUCUCAAUCAACUCUUCGUCAGGAGUUUACUCCUGCAAUUUCAACAGCUCGCAGUCAAG	84	61	101	90	consensusLoopOnly	82.7761	0.261229	0.258666	1.00991	0.312539	NA
GGUCACGUCUCAAUCAACUCAUCCUCAGGAGUUUGCUCCUGCAUUUUCAACAGCUCGCAGUCAAG	228	179	270	233	consensusLoopOnly	224.85	0.173521	0.171961	1.00907	0.312942	0.999957
GGUCACGUCUCAAUCAACUCUUUUCCAGGAGUUUACUCCUGUAAUCUCAACAGCUCGCAGUCAAG	161	100	144	96	consensusLoopOnly	123.159	-0.234081	0.232008	-1.00893	0.313007	0.999957
GGUCACGUCUCAAUCAACUCUAUCUCAGGAGUUUUCUCCUGCUAUGUCAACAGCUCGCAGUCAAG	188	119	222	164	consensusLoopOnly	169.651	0.203294	0.201521	1.0088	0.313072	0.999957
GGUCACGUCUCAAUCAACUCAUUUCCAGGAGUUUACUCCUGCUAUUUCAACAGCUCGCAGUCAAG	156	121	133	126	consensusLoopOnly	133.407	-0.214215	0.212463	-1.00824	0.313337	0.999957
GGUCACGUCUCAAUCAACUCAGUUUCAGGAGUUUACUCCUGCUUUUUCAACAGCUCGCAGUCAAG	142	103	123	104	consensusLoopOnly	117.031	-0.225839	0.224072	-1.00789	0.313509	0.999957
GGUCACGUCUCAAUCAACUCAGUUUCAGGAGUUUACUCCUGCUAAUUCAACAGCUCGCAGUCAAG	85	71	106	99	consensusLoopOnly	89.3641	0.252918	0.250962	1.0078	0.313553	0.999957
GGUCACGUCUCAAUCAACUCAUCCUCAGGAGUUUUCUCCUGCAAAGUCAACAGCUCGCAGUCAAG	155	119	179	166	consensusLoopOnly	152.99	0.201943	0.200931	1.00504	0.314878	0.999957
GGUCACGUCUCAAUCAACUCAAUGUCAGGAGUUUGCUCCUGCUUUUUCAACAGCUCGCAGUCAAG	128	90	119	81	consensusLoopOnly	103.21	-0.242959	0.242178	-1.00322	0.315753	0.999957
GGUCACGUCUCAAUCAACUCAUCUUCAGGAGUUUUCUCCUGCAUAGUCAACAGCUCGCAGUCAAG	165	125	194	170	consensusLoopOnly	161.422	0.196649	0.196181	1.00239	0.316157	0.999957
GGUCACGUCUCAAUCAACUCUAGUCCAGGAGUUUACUCCUGUAUAUUCAACAGCUCGCAGUCAAG	145	94	107	111	consensusLoopOnly	113.295	-0.233605	0.23315	-1.00195	0.316367	0.999957
GGUCACGUCUCAAUCAACUCAAUUUCAGGAGUUUCCUCCUGCUUACUCAACAGCUCGCAGUCAAG	301	193	254	219	consensusLoopOnly	238.727	-0.174307	0.17438	-0.999579	0.317515	0.999957
GGUCACGUCUCAAUCAACUCAUCUUCAGGAGUUUUCUCCUGUAUUUUCAACAGCUCGCAGUCAAG	158	99	147	89	consensusLoopOnly	121.054	-0.238923	0.239114	-0.999204	0.317696	0.999957
GGUCACGUCUCAAUCAACUCAAGUCCAGGAGUUUUCUCCUGCAAAUUCAACAGCUCGCAGUCAAG	129	103	161	135	consensusLoopOnly	130.364	0.213966	0.214136	0.999203	0.317696	0.999957
GGUCACGUCUCAAUCAACUCUUUUUCAGGAGUUUUCUCCUGUAUAUUCAACAGCUCGCAGUCAAG	208	158	195	155	consensusLoopOnly	177.503	-0.188565	0.189823	-0.993376	0.320527	0.999957
GGUCACGUCUCAAUCAACUCUAUUUCAGGAGUUUUCUCCUGCUUAUUCAACAGCUCGCAGUCAAG	187	146	173	144	consensusLoopOnly	161.42	-0.194689	0.19614	-0.992599	0.320906	0.999957
GGUCACGUCUCAAUCAACUCAAUCUCAGGAGUUUGCUCCUGUUUUUUCAACAGCUCGCAGUCAAG	204	126	169	140	consensusLoopOnly	157.531	-0.20343	0.20522	-0.99128	0.321549	0.999957
GGUCACGUCUCAAUCAACUCAUUCUCAGGAGUUUUCUCCUGUUUUUUCAACAGCUCGCAGUCAAG	179	144	184	123	consensusLoopOnly	156.075	-0.20537	0.207359	-0.990406	0.321976	0.999957
GGUCACGUCUCAAUCAACUCUAUCUCAGGAGUUUCCUCCUGCUAACUCAACAGCUCGCAGUCAAG	232	163	225	262	consensusLoopOnly	218.442	0.187239	0.189104	0.990138	0.322107	0.999957
GGUCACGUCUCAAUCAACUCAACUCCAGGAGUUUGCUCCUGCAUUUUCAACAGCUCGCAGUCAAG	195	142	241	180	consensusLoopOnly	186.357	0.187203	0.189389	0.988462	0.322926	0.999957
GGUCACGUCUCAAUCAACUCAUCUCCAGGAGUUUACUCCUGUUUACUCAACAGCUCGCAGUCAAG	137	110	166	147	consensusLoopOnly	138.447	0.206334	0.208799	0.988194	0.323058	0.999957
GGUCACGUCUCAAUCAACUCAAUUCCAGGAGUUUCCUCCUGCAUAUUCAACAGCUCGCAGUCAAG	232	152	255	218	consensusLoopOnly	210.646	0.178715	0.18088	0.988034	0.323136	0.999957
GGUCACGUCUCAAUCAACUCUUUUCCAGGAGUUUACUCCUGUUUUCUCAACAGCUCGCAGUCAAG	150	118	142	110	consensusLoopOnly	129.058	-0.213359	0.216103	-0.9873	0.323495	0.999957
GGUCACGUCUCAAUCAACUCUUCCUCAGGAGUUUCCUCCUGCUAUCUCAACAGCUCGCAGUCAAG	192	161	215	224	consensusLoopOnly	196.711	0.184379	0.186849	0.986782	0.32375	0.999957
GGUCACGUCUCAAUCAACUCAUCCCCAGGAGUUUGCUCCUGUAAUCUCAACAGCUCGCAGUCAAG	87	81	115	105	consensusLoopOnly	96.3071	0.242008	0.245304	0.986563	0.323857	0.999957
GGUCACGUCUCAAUCAACUCAGUUUCAGGAGUUUACUCCUGCAUUUUCAACAGCUCGCAGUCAAG	175	105	140	119	consensusLoopOnly	132.84	-0.217004	0.220114	-0.985869	0.324197	0.999957
GGUCACGUCUCAAUCAACUCUUCCCCAGGAGUUUUCUCCUGUUAACUCAACAGCUCGCAGUCAAG	215	178	208	171	consensusLoopOnly	191.99	-0.181082	0.183736	-0.985557	0.324351	0.999957
GGUCACGUCUCAAUCAACUCAUCCCCAGGAGUUUGCUCCUGCUUUCUCAACAGCUCGCAGUCAAG	75	65	92	93	consensusLoopOnly	80.6446	0.259794	0.263847	0.98464	0.324801	NA
GGUCACGUCUCAAUCAACUCAAUCUCAGGAGUUUCCUCCUGUAAUCUCAACAGCUCGCAGUCAAG	224	158	256	215	consensusLoopOnly	210.029	0.175218	0.178305	0.982684	0.325763	0.999957
GGUCACGUCUCAAUCAACUCAUCUUCAGGAGUUUACUCCUGCUAUUUCAACAGCUCGCAGUCAAG	174	129	232	152	consensusLoopOnly	168.535	0.200805	0.204418	0.982326	0.325939	0.999957
GGUCACGUCUCAAUCAACUCUUUCCCAGGAGUUUACUCCUGCAUUCUCAACAGCUCGCAGUCAAG	140	126	163	174	consensusLoopOnly	150.078	0.205786	0.20968	0.981426	0.326383	0.999957
GGUCACGUCUCAAUCAACUCAUCCCCAGGAGUUUUCUCCUGUUUAGUCAACAGCUCGCAGUCAAG	146	113	161	165	consensusLoopOnly	144.886	0.203983	0.208307	0.979246	0.327459	0.999957
GGUCACGUCUCAAUCAACUCAUUUUCAGGAGUUUACUCCUGCUUACUCAACAGCUCGCAGUCAAG	195	149	174	154	consensusLoopOnly	166.923	-0.189313	0.193336	-0.979192	0.327485	0.999957
GGUCACGUCUCAAUCAACUCUUCUCCAGGAGUUUCCUCCUGUAUUUUCAACAGCUCGCAGUCAAG	159	87	166	144	consensusLoopOnly	135.97	0.218739	0.223492	0.978736	0.327711	0.999957
GGUCACGUCUCAAUCAACUCUAUCCCAGGAGUUUUCUCCUGCUAAUUCAACAGCUCGCAGUCAAG	184	155	219	203	consensusLoopOnly	188.63	0.181475	0.185537	0.978109	0.32802	0.999957
GGUCACGUCUCAAUCAACUCAAUUCCAGGAGUUUUCUCCUGCUAAGUCAACAGCUCGCAGUCAAG	163	128	188	176	consensusLoopOnly	162.042	0.192035	0.196473	0.977414	0.328364	0.999957
GGUCACGUCUCAAUCAACUCAAUCCCAGGAGUUUCCUCCUGCAUAGUCAACAGCUCGCAGUCAAG	109	103	130	143	consensusLoopOnly	120.898	0.225226	0.230518	0.977045	0.328547	0.999957
GGUCACGUCUCAAUCAACUCUUCCUCAGGAGUUUCCUCCUGUAUUCUCAACAGCUCGCAGUCAAG	200	134	201	212	consensusLoopOnly	184.418	0.189671	0.194402	0.975666	0.32923	0.999957
GGUCACGUCUCAAUCAACUCUAUCCCAGGAGUUUCCUCCUGCUUUUUCAACAGCUCGCAGUCAAG	156	107	190	142	consensusLoopOnly	146.005	0.204053	0.209223	0.975288	0.329417	0.999957
GGUCACGUCUCAAUCAACUCAUCCCCAGGAGUUUUCUCCUGUAGUCUCAACAGCUCGCAGUCAAG	101	93	116	135	consensusLoopOnly	110.95	0.234335	0.240321	0.975088	0.329517	0.999957
GGUCACGUCUCAAUCAACUCAAUCUCAGGAGUUUCCUCCUGUAUUCUCAACAGCUCGCAGUCAAG	154	127	186	167	consensusLoopOnly	156.931	0.193724	0.198766	0.974633	0.329742	0.999957
GGUCACGUCUCAAUCAACUCAUCCCCAGGAGUUUUCUCCUGUUAAGUCAACAGCUCGCAGUCAAG	130	102	142	152	consensusLoopOnly	130.411	0.21342	0.219054	0.974278	0.329919	0.999957
GGUCACGUCUCAAUCAACUCAUGUCCAGGAGUUUACUCCUGCAAAUUCAACAGCUCGCAGUCAAG	128	92	107	96	consensusLoopOnly	104.957	-0.228344	0.234441	-0.973991	0.330061	0.999957
GGUCACGUCUCAAUCAACUCAGUCUCAGGAGUUUGCUCCUGCAUUUUCAACAGCUCGCAGUCAAG	201	154	165	172	consensusLoopOnly	172.373	-0.190042	0.195131	-0.973924	0.330094	0.999957
GGUCACGUCUCAAUCAACUCAAUUUCAGGAGUUUUCUCCUGUAUAGUCAACAGCUCGCAGUCAAG	171	127	139	141	consensusLoopOnly	143.797	-0.202826	0.208346	-0.973508	0.330301	0.999957
GGUCACGUCUCAAUCAACUCAACGCCAGGAGUUUUCUCCUGUUUAUUCAACAGCUCGCAGUCAAG	163	132	173	106	consensusLoopOnly	142.061	-0.214804	0.220668	-0.973425	0.330342	0.999957
GGUCACGUCUCAAUCAACUCUACUCCAGGAGUUUACUCCUGUUAAUUCAACAGCUCGCAGUCAAG	55	64	92	71	consensusLoopOnly	70.1256	0.280638	0.288559	0.972548	0.330778	NA
GGUCACGUCUCAAUCAACUCAAUCUCAGGAGUUUCCUCCUGUUAACUCAACAGCUCGCAGUCAAG	188	149	214	204	consensusLoopOnly	186.926	0.180861	0.186119	0.971752	0.331174	0.999957
GGUCACGUCUCAAUCAACUCUUUUCCAGGAGUUUCCUCCUGCUUUCUCAACAGCUCGCAGUCAAG	305	223	321	319	consensusLoopOnly	288.865	0.155993	0.160554	0.971592	0.331254	0.999957
GGUCACGUCUCAAUCAACUCAUCUUCAGGAGUUUUCUCCUGUUAUCUCAACAGCUCGCAGUCAAG	264	166	285	241	consensusLoopOnly	234.694	0.171432	0.17646	0.971501	0.331299	0.999957
GGUCACGUCUCAAUCAACUCAUCCCCAGGAGUUUCCUCCUGCAAAUUCAACAGCUCGCAGUCAAG	144	100	169	139	consensusLoopOnly	135.738	0.206243	0.212294	0.971496	0.331301	0.999957
GGUCACGUCUCAAUCAACUCUAUGGCAGGAGUUUACUCCUGGAUAUUCAACAGCUCGCAGUCAAG	203	168	191	166	consensusLoopOnly	181.216	-0.182086	0.187454	-0.971366	0.331366	0.999957
GGUCACGUCUCAAUCAACUCUUCGCCAGGAGUUUUCUCCUGUUUAUUCAACAGCUCGCAGUCAAG	237	145	256	214	consensusLoopOnly	208.936	0.180291	0.185618	0.971298	0.3314	0.999957
GGUCACGUCUCAAUCAACUCAACUUCAGGAGUUUACUCCUGCAUAUUCAACAGCUCGCAGUCAAG	154	124	185	164	consensusLoopOnly	155.059	0.193677	0.199409	0.971252	0.331423	0.999957
GGUCACGUCUCAAUCAACUCUUCGUCAGGAGUUUUCUCCUGUUAAUUCAACAGCUCGCAGUCAAG	189	124	154	140	consensusLoopOnly	150.145	-0.199695	0.205751	-0.970563	0.331766	0.999957
GGUCACGUCUCAAUCAACUCAACUUCAGGAGUUUACUCCUGUUAUCUCAACAGCUCGCAGUCAAG	140	100	118	105	consensusLoopOnly	114.827	-0.219251	0.22603	-0.970009	0.332042	0.999957
GGUCACGUCUCAAUCAACUCUACUCCAGGAGUUUCCUCCUGCUUUUUCAACAGCUCGCAGUCAAG	232	165	219	162	consensusLoopOnly	192.227	-0.182111	0.187839	-0.969509	0.332291	0.999957
GGUCACGUCUCAAUCAACUCAACUCCAGGAGUUUUCUCCUGUAAACUCAACAGCUCGCAGUCAAG	158	117	177	167	consensusLoopOnly	152.902	0.195356	0.201596	0.969044	0.332523	0.999957
GGUCACGUCUCAAUCAACUCAUCCCCAGGAGUUUUCUCCUGCUAUUUCAACAGCUCGCAGUCAAG	123	113	158	143	consensusLoopOnly	133.304	0.208098	0.214921	0.968255	0.332917	0.999957
GGUCACGUCUCAAUCAACUCAUCUUCAGGAGUUUCCUCCUGCUUUCUCAACAGCUCGCAGUCAAG	244	191	283	250	consensusLoopOnly	239.308	0.162527	0.167884	0.968089	0.333	0.999957
GGUCACGUCUCAAUCAACUCAAUCCCAGGAGUUUCCUCCUGCAAACUCAACAGCUCGCAGUCAAG	84	63	88	104	consensusLoopOnly	84.0463	0.256706	0.265275	0.967697	0.333195	0.999957
GGUCACGUCUCAAUCAACUCUUCCCCAGGAGUUUCCUCCUGCUUUUUCAACAGCUCGCAGUCAAG	194	145	240	182	consensusLoopOnly	187.3	0.181319	0.187945	0.964746	0.334672	0.999957
GGUCACGUCUCAAUCAACUCAUUCUCAGGAGUUUCCUCCUGCUAUUUCAACAGCUCGCAGUCAAG	195	145	227	194	consensusLoopOnly	187.701	0.178394	0.184944	0.964583	0.334754	0.999957
GGUCACGUCUCAAUCAACUCAUUUCCAGGAGUUUCCUCCUGUAAUUUCAACAGCUCGCAGUCAAG	221	160	280	194	consensusLoopOnly	209.907	0.179243	0.185875	0.96432	0.334886	0.999957
GGUCACGUCUCAAUCAACUCUUUUCCAGGAGUUUACUCCUGUAUAUUCAACAGCUCGCAGUCAAG	112	106	163	119	consensusLoopOnly	123.692	0.217837	0.225967	0.96402	0.335036	0.999957
GGUCACGUCUCAAUCAACUCUAUUUCAGGAGUUUUCUCCUGUAUACUCAACAGCUCGCAGUCAAG	200	150	235	198	consensusLoopOnly	193.128	0.176277	0.182892	0.963831	0.335131	0.999957
GGUCACGUCUCAAUCAACUCUAUCCCAGGAGUUUCCUCCUGUUAUCUCAACAGCUCGCAGUCAAG	170	107	172	173	consensusLoopOnly	153.138	0.200595	0.208417	0.96247	0.335813	0.999957
GGUCACGUCUCAAUCAACUCUUCCCCAGGAGUUUCCUCCUGCAAAUUCAACAGCUCGCAGUCAAG	175	134	196	188	consensusLoopOnly	171.419	0.18536	0.192752	0.961651	0.336225	0.999957
GGUCACGUCUCAAUCAACUCUUCCUCAGGAGUUUCCUCCUGCAAACUCAACAGCUCGCAGUCAAG	243	213	261	301	consensusLoopOnly	253.682	0.173047	0.179995	0.961397	0.336353	0.999957
GGUCACGUCUCAAUCAACUCAUCUCCAGGAGUUUUCUCCUGUAAACUCAACAGCUCGCAGUCAAG	209	137	214	212	consensusLoopOnly	190.269	0.182814	0.190199	0.961168	0.336468	0.999957
GGUCACGUCUCAAUCAACUCUAUUCCAGGAGUUUCCUCCUGUUAUUUCAACAGCUCGCAGUCAAG	222	139	236	208	consensusLoopOnly	197.729	0.180034	0.187503	0.960168	0.33697	0.999957
GGUCACGUCUCAAUCAACUCAUUCUCAGGAGUUUCCUCCUGCAUAGUCAACAGCUCGCAGUCAAG	197	131	208	197	consensusLoopOnly	180.572	0.184157	0.191837	0.959966	0.337072	0.999957
GGUCACGUCUCAAUCAACUCAUUUCCAGGAGUUUACUCCUGUUAUCUCAACAGCUCGCAGUCAAG	184	145	199	209	consensusLoopOnly	182.763	0.184072	0.191761	0.959905	0.337103	0.999957
GGUCACGUCUCAAUCAACUCUUCCCCAGGAGUUUACUCCUGUAUAUUCAACAGCUCGCAGUCAAG	140	112	129	108	consensusLoopOnly	121.579	-0.211287	0.220114	-0.959899	0.337106	0.999957
GGUCACGUCUCAAUCAACUCUAUCCCAGGAGUUUUCUCCUGCUUUCUCAACAGCUCGCAGUCAAG	211	161	257	203	consensusLoopOnly	205.077	0.172532	0.179868	0.959211	0.337453	0.999957
GGUCACGUCUCAAUCAACUCAUUUCCAGGAGUUUUCUCCUGUUUAUUCAACAGCUCGCAGUCAAG	133	100	182	117	consensusLoopOnly	130.48	0.215458	0.225059	0.957343	0.338394	0.999957
GGUCACGUCUCAAUCAACUCAUCUCCAGGAGUUUACUCCUGUUUUUUCAACAGCUCGCAGUCAAG	148	116	147	102	consensusLoopOnly	127.077	-0.212095	0.22159	-0.95715	0.338492	0.999957
GGUCACGUCUCAAUCAACUCAUCUCCAGGAGUUUACUCCUGCUAUUUCAACAGCUCGCAGUCAAG	143	95	151	148	consensusLoopOnly	132.325	0.207759	0.217065	0.957132	0.338501	0.999957
GGUCACGUCUCAAUCAACUCUUUUGCAGGAGUUUUCUCCUGGUAUUUCAACAGCUCGCAGUCAAG	320	255	319	247	consensusLoopOnly	282.998	-0.153051	0.160106	-0.955935	0.339105	0.999957
GGUCACGUCUCAAUCAACUCAUUCCCAGGAGUUUCCUCCUGUUAUUUCAACAGCUCGCAGUCAAG	213	144	200	140	consensusLoopOnly	171.811	-0.190938	0.200202	-0.953728	0.340222	0.999957
GGUCACGUCUCAAUCAACUCAAUCCCAGGAGUUUUCUCCUGUAUGUUCAACAGCUCGCAGUCAAG	154	121	179	165	consensusLoopOnly	153.095	0.19128	0.200722	0.95296	0.34061	0.999957
GGUCACGUCUCAAUCAACUCUUCUUCAGGAGUUUACUCCUGUUUUCUCAACAGCUCGCAGUCAAG	189	125	228	164	consensusLoopOnly	172.987	0.189996	0.199437	0.952665	0.34076	0.999957
GGUCACGUCUCAAUCAACUCUACGCCAGGAGUUUUCUCCUGCUAAUUCAACAGCUCGCAGUCAAG	176	118	154	123	consensusLoopOnly	141.039	-0.200654	0.21063	-0.952641	0.340772	0.999957
GGUCACGUCUCAAUCAACUCAUCCCCAGGAGUUUUCUCCUGUAAAUUCAACAGCUCGCAGUCAAG	128	86	145	126	consensusLoopOnly	119.265	0.213478	0.224102	0.952594	0.340796	0.999957
GGUCACGUCUCAAUCAACUCAAUUCCAGGAGUUUGCUCCUGUAUUUUCAACAGCUCGCAGUCAAG	201	157	185	159	consensusLoopOnly	174.389	-0.180886	0.189897	-0.952544	0.340821	0.999957
GGUCACGUCUCAAUCAACUCAACUUCAGGAGUUUACUCCUGCUUUUUCAACAGCUCGCAGUCAAG	163	145	164	131	consensusLoopOnly	150.271	-0.194737	0.204686	-0.951395	0.341404	0.999957
GGUCACGUCUCAAUCAACUCAAUCCCAGGAGUUUGCUCCUGCUAAUUCAACAGCUCGCAGUCAAG	124	99	129	154	consensusLoopOnly	125.761	0.217607	0.228775	0.95118	0.341513	0.999957
GGUCACGUCUCAAUCAACUCAGUCCCAGGAGUUUGCUCCUGCUUUCUCAACAGCUCGCAGUCAAG	137	104	109	115	consensusLoopOnly	115.865	-0.21663	0.228169	-0.949425	0.342404	0.999957
GGUCACGUCUCAAUCAACUCAACUCCAGGAGUUUUCUCCUGCUAUUUCAACAGCUCGCAGUCAAG	173	130	156	132	consensusLoopOnly	146.628	-0.193605	0.203932	-0.949358	0.342438	0.999957
GGUCACGUCUCAAUCAACUCAUUUCCAGGAGUUUACUCCUGUAUAUUCAACAGCUCGCAGUCAAG	84	72	101	102	consensusLoopOnly	89.0824	0.240354	0.253223	0.949178	0.34253	0.999957
GGUCACGUCUCAAUCAACUCAAUUUCAGGAGUUUCCUCCUGUAUUCUCAACAGCUCGCAGUCAAG	205	155	227	216	consensusLoopOnly	198.569	0.172571	0.181864	0.948902	0.34267	0.999957
GGUCACGUCUCAAUCAACUCAUCCUCAGGAGUUUUCUCCUGCAUAGUCAACAGCUCGCAGUCAAG	173	130	173	204	consensusLoopOnly	168.744	0.195054	0.205572	0.948839	0.342703	0.999957
GGUCACGUCUCAAUCAACUCAUUUCCAGGAGUUUCCUCCUGCAUAUUCAACAGCUCGCAGUCAAG	233	172	213	178	consensusLoopOnly	197.269	-0.172227	0.18155	-0.948647	0.3428	0.999957
GGUCACGUCUCAAUCAACUCAUUCUCAGGAGUUUGCUCCUGCAAUUUCAACAGCUCGCAGUCAAG	179	151	216	194	consensusLoopOnly	183.335	0.177503	0.18719	0.948249	0.343002	0.999957
GGUCACGUCUCAAUCAACUCAUUUUCAGGAGUUUACUCCUGUAUUCUCAACAGCUCGCAGUCAAG	147	122	183	155	consensusLoopOnly	150.114	0.191497	0.202423	0.946025	0.344136	0.999957
GGUCACGUCUCAAUCAACUCUAUUCCAGGAGUUUACUCCUGCUUAUUCAACAGCUCGCAGUCAAG	242	171	214	184	consensusLoopOnly	200.802	-0.171221	0.181105	-0.945429	0.34444	0.999957
GGUCACGUCUCAAUCAACUCUUUUUCAGGAGUUUUCUCCUGUUAUUUCAACAGCUCGCAGUCAAG	261	192	251	189	consensusLoopOnly	220.885	-0.167176	0.176946	-0.944788	0.344767	0.999957
GGUCACGUCUCAAUCAACUCAUCUCCAGGAGUUUGCUCCUGCUUUCUCAACAGCUCGCAGUCAAG	160	117	176	169	consensusLoopOnly	153.652	0.190585	0.201792	0.944464	0.344933	0.999957
GGUCACGUCUCAAUCAACUCAAUCCCAGGAGUUUCCUCCUGUAUUCUCAACAGCUCGCAGUCAAG	231	172	258	235	consensusLoopOnly	221.32	0.164018	0.173666	0.944445	0.344942	0.999957
GGUCACGUCUCAAUCAACUCAUCUCCAGGAGUUUUCUCCUGUAAUCUCAACAGCUCGCAGUCAAG	155	105	174	151	consensusLoopOnly	143.923	0.196099	0.207669	0.944284	0.345025	0.999957
GGUCACGUCUCAAUCAACUCUACUUCAGGAGUUUCCUCCUGCUUACUCAACAGCUCGCAGUCAAG	247	194	273	265	consensusLoopOnly	242.487	0.159459	0.169083	0.943085	0.345638	0.999957
GGUCACGUCUCAAUCAACUCAUUCCCAGGAGUUUGCUCCUGCUUUUUCAACAGCUCGCAGUCAAG	234	151	275	200	consensusLoopOnly	210.669	0.176085	0.186785	0.942715	0.345827	0.999957
GGUCACGUCUCAAUCAACUCAAGUCCAGGAGUUUUCUCCUGUUAAUUCAACAGCUCGCAGUCAAG	108	83	148	99	consensusLoopOnly	107.548	0.225285	0.239098	0.942232	0.346074	0.999957
GGUCACGUCUCAAUCAACUCAUCCCCAGGAGUUUCCUCCUGCUAACUCAACAGCUCGCAGUCAAG	163	112	170	172	consensusLoopOnly	152.299	0.193713	0.20564	0.941998	0.346194	0.999957
GGUCACGUCUCAAUCAACUCAUCGUCAGGAGUUUGCUCCUGUAAUCUCAACAGCUCGCAGUCAAG	155	112	163	170	consensusLoopOnly	148.388	0.195745	0.207831	0.941849	0.34627	0.999957
GGUCACGUCUCAAUCAACUCUUCGCCAGGAGUUUUCUCCUGCUUAUUCAACAGCUCGCAGUCAAG	125	108	163	133	consensusLoopOnly	130.852	0.20257	0.215152	0.941521	0.346438	0.999957
GGUCACGUCUCAAUCAACUCAUCCCCAGGAGUUUGCUCCUGCUAAUUCAACAGCUCGCAGUCAAG	121	100	138	142	consensusLoopOnly	124.305	0.208632	0.221722	0.940965	0.346723	0.999957
GGUCACGUCUCAAUCAACUCAUUCCCAGGAGUUUUCUCCUGCUUAUUCAACAGCUCGCAGUCAAG	215	138	253	184	consensusLoopOnly	193.479	0.180817	0.192568	0.938978	0.347742	0.999957
GGUCACGUCUCAAUCAACUCAACGCCAGGAGUUUACUCCUGUUAAUUCAACAGCUCGCAGUCAAG	128	70	141	111	consensusLoopOnly	109.83	0.227277	0.242222	0.938298	0.348091	0.999957
GGUCACGUCUCAAUCAACUCUUCUCCAGGAGUUUCCUCCUGCAUUCUCAACAGCUCGCAGUCAAG	231	172	263	230	consensusLoopOnly	221.156	0.162602	0.173385	0.937809	0.348343	0.999957
GGUCACGUCUCAAUCAACUCAAUCUCAGGAGUUUACUCCUGUUUACUCAACAGCUCGCAGUCAAG	107	80	146	96	consensusLoopOnly	105.223	0.226953	0.2422	0.937047	0.348734	0.999957
GGUCACGUCUCAAUCAACUCUUCCUCAGGAGUUUUCUCCUGCUUACUCAACAGCUCGCAGUCAAG	278	196	327	251	consensusLoopOnly	258.664	0.157032	0.167692	0.936427	0.349053	0.999957
GGUCACGUCUCAAUCAACUCUACGCCAGGAGUUUUCUCCUGCUAUUUCAACAGCUCGCAGUCAAG	187	127	165	133	consensusLoopOnly	151.229	-0.191339	0.204342	-0.936364	0.349086	0.999957
GGUCACGUCUCAAUCAACUCAAUUUCAGGAGUUUACUCCUGCAAUCUCAACAGCUCGCAGUCAAG	163	131	175	191	consensusLoopOnly	163.862	0.189093	0.202024	0.935995	0.349276	0.999957
GGUCACGUCUCAAUCAACUCUUUUUCAGGAGUUUCCUCCUGUUAUCUCAACAGCUCGCAGUCAAG	215	176	241	239	consensusLoopOnly	216.05	0.166235	0.177705	0.935456	0.349553	0.999957
GGUCACGUCUCAAUCAACUCAUCGUCAGGAGUUUUCUCCUGUUAACUCAACAGCUCGCAGUCAAG	129	93	157	124	consensusLoopOnly	123.72	0.206084	0.220334	0.935324	0.349622	0.999957
GGUCACGUCUCAAUCAACUCAUCUUCAGGAGUUUGCUCCUGCUAACUCAACAGCUCGCAGUCAAG	185	119	201	175	consensusLoopOnly	167.097	0.185092	0.197991	0.934853	0.349864	0.999957
GGUCACGUCUCAAUCAACUCUUUUUCAGGAGUUUUCUCCUGUAGUCUCAACAGCUCGCAGUCAAG	136	106	157	147	consensusLoopOnly	135.035	0.19749	0.211453	0.933965	0.350322	0.999957
GGUCACGUCUCAAUCAACUCAUUUCCAGGAGUUUCCUCCUGCAAACUCAACAGCUCGCAGUCAAG	260	177	213	207	consensusLoopOnly	212.369	-0.168453	0.180434	-0.933604	0.350508	0.999957
GGUCACGUCUCAAUCAACUCAACUCCAGGAGUUUUCUCCUGUAAUUUCAACAGCUCGCAGUCAAG	141	101	166	138	consensusLoopOnly	134.419	0.198121	0.212289	0.933262	0.350685	0.999957
GGUCACGUCUCAAUCAACUCAUUCUCAGGAGUUUCCUCCUGUAAUUUCAACAGCUCGCAGUCAAG	214	141	236	200	consensusLoopOnly	194.435	0.173627	0.186084	0.933057	0.35079	0.999957
GGUCACGUCUCAAUCAACUCAUCCCCAGGAGUUUCCUCCUGUAAAGUCAACAGCUCGCAGUCAAG	115	70	117	118	consensusLoopOnly	103.28	0.226755	0.243213	0.932331	0.351166	0.999957
GGUCACGUCUCAAUCAACUCUUUUCCAGGAGUUUCCUCCUGCAUUCUCAACAGCUCGCAGUCAAG	289	199	318	273	consensusLoopOnly	265.696	0.152843	0.164051	0.931683	0.3515	0.999957
GGUCACGUCUCAAUCAACUCUUUCCCAGGAGUUUUCUCCUGUUAAUUCAACAGCUCGCAGUCAAG	263	150	232	159	consensusLoopOnly	197.078	-0.18903	0.202935	-0.931478	0.351606	0.999957
GGUCACGUCUCAAUCAACUCUUUUUCAGGAGUUUCCUCCUGCAUACUCAACAGCUCGCAGUCAAG	291	212	310	298	consensusLoopOnly	274.59	0.150908	0.162029	0.931366	0.351664	0.999957
GGUCACGUCUCAAUCAACUCUAUGUCAGGAGUUUUCUCCUGUUUAUUCAACAGCUCGCAGUCAAG	147	100	139	92	consensusLoopOnly	117.796	-0.216236	0.232603	-0.929633	0.352561	0.999957
GGUCACGUCUCAAUCAACUCAUCGGCAGGAGUUUACUCCUGGAAAUUCAACAGCUCGCAGUCAAG	94	76	125	95	consensusLoopOnly	96.1202	0.227384	0.244599	0.929618	0.352569	0.999957
GGUCACGUCUCAAUCAACUCAACUCCAGGAGUUUCCUCCUGCAUAUUCAACAGCUCGCAGUCAAG	225	163	241	233	consensusLoopOnly	212.991	0.16562	0.178204	0.929385	0.35269	0.999957
GGUCACGUCUCAAUCAACUCAACGCCAGGAGUUUCCUCCUGUAUUCUCAACAGCUCGCAGUCAAG	157	122	160	188	consensusLoopOnly	155.723	0.195956	0.210888	0.929195	0.352788	0.999957
GGUCACGUCUCAAUCAACUCAUUCCCAGGAGUUUUCUCCUGUAUACUCAACAGCUCGCAGUCAAG	210	130	177	145	consensusLoopOnly	163.149	-0.188184	0.202596	-0.928863	0.35296	0.999957
GGUCACGUCUCAAUCAACUCAAUCUCAGGAGUUUGCUCCUGCUAUCUCAACAGCUCGCAGUCAAG	149	132	169	183	consensusLoopOnly	157.554	0.191578	0.206252	0.928852	0.352966	0.999957
GGUCACGUCUCAAUCAACUCGUUUUCAGGAGUUUUCUCCUGCAUAUUCAACAGCUCGCAGUCAAG	234	152	196	173	consensusLoopOnly	186.543	-0.176128	0.18976	-0.928164	0.353322	0.999957
GGUCACGUCUCAAUCAACUCAUCCUCAGGAGUUUACUCCUGUAUAUUCAACAGCUCGCAGUCAAG	150	107	123	118	consensusLoopOnly	123.627	-0.204362	0.220295	-0.927674	0.353577	0.999957
GGUCACGUCUCAAUCAACUCAUUCCCAGGAGUUUCCUCCUGCAUUCUCAACAGCUCGCAGUCAAG	264	179	256	282	consensusLoopOnly	242.538	0.166595	0.179607	0.927553	0.35364	0.999957
GGUCACGUCUCAAUCAACUCAAGUCCAGGAGUUUCCUCCUGUUUUUUCAACAGCUCGCAGUCAAG	94	45	101	80	consensusLoopOnly	77.8121	0.26141	0.282402	0.925664	0.354621	NA
GGUCACGUCUCAAUCAACUCAUCUUCAGGAGUUUUCUCCUGCUAUGUCAACAGCUCGCAGUCAAG	201	150	221	210	consensusLoopOnly	193.307	0.170157	0.183863	0.925459	0.354727	0.999957
GGUCACGUCUCAAUCAACUCAUCUCCAGGAGUUUACUCCUGUAAAUUCAACAGCUCGCAGUCAAG	91	57	99	92	consensusLoopOnly	83.2766	0.242084	0.261589	0.925435	0.35474	0.999957
GGUCACGUCUCAAUCAACUCUUUUUCAGGAGUUUUCUCCUGCUUAUUCAACAGCUCGCAGUCAAG	175	133	156	138	consensusLoopOnly	149.504	-0.186979	0.202153	-0.92494	0.354997	0.999957
GGUCACGUCUCAAUCAACUCAGUUCCAGGAGUUUCCUCCUGUUUUUUCAACAGCUCGCAGUCAAG	143	94	126	95	consensusLoopOnly	112.977	-0.214259	0.231898	-0.923935	0.35552	0.999957
GGUCACGUCUCAAUCAACUCAAUCCCAGGAGUUUCCUCCUGUUUUCUCAACAGCUCGCAGUCAAG	180	140	214	182	consensusLoopOnly	176.815	0.174619	0.189077	0.923539	0.355727	0.999957
GGUCACGUCUCAAUCAACUCAUCUUCAGGAGUUUCCUCCUGCAUAGUCAACAGCUCGCAGUCAAG	245	167	254	247	consensusLoopOnly	225.245	0.163116	0.176662	0.923319	0.355841	0.999957
GGUCACGUCUCAAUCAACUCUACUUCAGGAGUUUACUCCUGCUUUCUCAACAGCUCGCAGUCAAG	110	105	149	126	consensusLoopOnly	121.609	0.20698	0.224221	0.923107	0.355951	0.999957
GGUCACGUCUCAAUCAACUCUUUCGCAGGAGUUUACUCCUGGUUAUUCAACAGCUCGCAGUCAAG	200	178	194	173	consensusLoopOnly	185.926	-0.173086	0.187595	-0.922658	0.356186	0.999957
GGUCACGUCUCAAUCAACUCUUUUCCAGGAGUUUCCUCCUGCUUUUUCAACAGCUCGCAGUCAAG	282	186	258	195	consensusLoopOnly	227.045	-0.165091	0.178977	-0.922419	0.35631	0.999957
GGUCACGUCUCAAUCAACUCGUCUUCAGGAGUUUCCUCCUGCUUAUUCAACAGCUCGCAGUCAAG	193	143	163	158	consensusLoopOnly	163.265	-0.181542	0.196816	-0.922398	0.356321	0.999957
GGUCACGUCUCAAUCAACUCAUUCCCAGGAGUUUGCUCCUGUAUACUCAACAGCUCGCAGUCAAG	163	126	190	169	consensusLoopOnly	160.112	0.181432	0.196747	0.922159	0.356446	0.999957
GGUCACGUCUCAAUCAACUCAUCUCCAGGAGUUUUCUCCUGUAAUUUCAACAGCUCGCAGUCAAG	142	112	177	142	consensusLoopOnly	141.361	0.191546	0.207784	0.921851	0.356606	0.999957
GGUCACGUCUCAAUCAACUCUAUUCCAGGAGUUUUCUCCUGUAAACUCAACAGCUCGCAGUCAAG	176	122	155	128	consensusLoopOnly	143.717	-0.190693	0.20741	-0.919398	0.357887	0.999957
GGUCACGUCUCAAUCAACUCAUGUCCAGGAGUUUUCUCCUGCAAUCUCAACAGCUCGCAGUCAAG	124	88	116	152	consensusLoopOnly	119.115	0.221618	0.241437	0.917911	0.358666	0.999957
GGUCACGUCUCAAUCAACUCAGUUCCAGGAGUUUUCUCCUGUUUUUUCAACAGCUCGCAGUCAAG	125	100	132	79	consensusLoopOnly	107.849	-0.224341	0.244573	-0.917279	0.358997	0.999957
GGUCACGUCUCAAUCAACUCUUCGUCAGGAGUUUCCUCCUGUAUUCUCAACAGCUCGCAGUCAAG	206	125	209	197	consensusLoopOnly	181.1	0.180021	0.196303	0.917056	0.359113	0.999957
GGUCACGUCUCAAUCAACUCUAUGUCAGGAGUUUCCUCCUGUUAAUUCAACAGCUCGCAGUCAAG	190	131	190	115	consensusLoopOnly	154.07	-0.199209	0.217517	-0.915831	0.359756	0.999957
GGUCACGUCUCAAUCAACUCUUUUUCAGGAGUUUCCUCCUGCUUACUCAACAGCUCGCAGUCAAG	284	248	312	213	consensusLoopOnly	262.399	-0.159573	0.174248	-0.915779	0.359783	0.999957
GGUCACGUCUCAAUCAACUCAUCGGCAGGAGUUUACUCCUGGAAUUUCAACAGCUCGCAGUCAAG	149	104	129	109	consensusLoopOnly	121.549	-0.20272	0.221396	-0.915643	0.359854	0.999957
GGUCACGUCUCAAUCAACUCUUCUUCAGGAGUUUACUCCUGCAUAUUCAACAGCUCGCAGUCAAG	198	117	209	179	consensusLoopOnly	172.304	0.183759	0.200696	0.915607	0.359873	0.999957
GGUCACGUCUCAAUCAACUCUUCGGCAGGAGUUUACUCCUGGAAAUUCAACAGCUCGCAGUCAAG	101	101	142	118	consensusLoopOnly	114.756	0.21189	0.231554	0.915079	0.36015	0.999957
GGUCACGUCUCAAUCAACUCUUUUCCAGGAGUUUACUCCUGCUAUUUCAACAGCUCGCAGUCAAG	269	183	256	182	consensusLoopOnly	219.401	-0.167356	0.182887	-0.915077	0.360151	0.999957
GGUCACGUCUCAAUCAACUCAUCCCCAGGAGUUUGCUCCUGCAUUUUCAACAGCUCGCAGUCAAG	118	91	135	129	consensusLoopOnly	116.976	0.20554	0.224622	0.915048	0.360166	0.999957
GGUCACGUCUCAAUCAACUCUUUCUCAGGAGUUUACUCCUGUUAAUUCAACAGCUCGCAGUCAAG	133	84	161	114	consensusLoopOnly	120.326	0.210777	0.23043	0.914713	0.360342	0.999957
GGUCACGUCUCAAUCAACUCAUCGUCAGGAGUUUGCUCCUGUAUAUUCAACAGCUCGCAGUCAAG	77	73	105	91	consensusLoopOnly	85.8472	0.235208	0.25724	0.914353	0.360531	0.999957
GGUCACGUCUCAAUCAACUCAUCGUCAGGAGUUUACUCCUGUUUUCUCAACAGCUCGCAGUCAAG	114	86	140	114	consensusLoopOnly	111.865	0.208665	0.228425	0.913492	0.360984	0.999957
GGUCACGUCUCAAUCAACUCAAUUCCAGGAGUUUUCUCCUGCUAUGUCAACAGCUCGCAGUCAAG	166	135	186	187	consensusLoopOnly	167.161	0.179373	0.196402	0.913295	0.361087	0.999957
GGUCACGUCUCAAUCAACUCAUCUCCAGGAGUUUGCUCCUGCAUUCUCAACAGCUCGCAGUCAAG	173	133	173	206	consensusLoopOnly	170.14	0.187683	0.205625	0.912746	0.361376	0.999957
GGUCACGUCUCAAUCAACUCAAUUCCAGGAGUUUUCUCCUGUAUUCUCAACAGCUCGCAGUCAAG	235	165	196	189	consensusLoopOnly	194.69	-0.168484	0.184929	-0.911077	0.362255	0.999957
GGUCACGUCUCAAUCAACUCUUUUUCAGGAGUUUACUCCUGCUAAUUCAACAGCUCGCAGUCAAG	146	132	192	157	consensusLoopOnly	155.345	0.184103	0.202175	0.910612	0.3625	0.999957
GGUCACGUCUCAAUCAACUCAUUCUCAGGAGUUUUCUCCUGCUUAGUCAACAGCUCGCAGUCAAG	222	162	251	218	consensusLoopOnly	210.402	0.161093	0.177102	0.909603	0.363032	0.999957
GGUCACGUCUCAAUCAACUCAUCUUCAGGAGUUUGCUCCUGCAUUCUCAACAGCUCGCAGUCAAG	191	141	214	194	consensusLoopOnly	182.708	0.170095	0.187187	0.90869	0.363514	0.999957
GGUCACGUCUCAAUCAACUCAAGUCCAGGAGUUUCCUCCUGCAUAUUCAACAGCUCGCAGUCAAG	139	94	146	145	consensusLoopOnly	129.231	0.198868	0.218887	0.908541	0.363592	0.999957
GGUCACGUCUCAAUCAACUCAUCCUCAGGAGUUUCCUCCUGCAAUCUCAACAGCUCGCAGUCAAG	186	144	180	228	consensusLoopOnly	183.55	0.187304	0.206269	0.908057	0.363848	0.999957
GGUCACGUCUCAAUCAACUCUUCUCCAGGAGUUUUCUCCUGUUAUCUCAACAGCUCGCAGUCAAG	243	162	256	236	consensusLoopOnly	220.948	0.161042	0.177372	0.90793	0.363915	0.999957
GGUCACGUCUCAAUCAACUCUAUUCCAGGAGUUUCCUCCUGCUUAUUCAACAGCUCGCAGUCAAG	264	182	307	236	consensusLoopOnly	243.032	0.15602	0.172151	0.906296	0.364779	0.999957
GGUCACGUCUCAAUCAACUCAUCUUCAGGAGUUUACUCCUGUAUACUCAACAGCUCGCAGUCAAG	136	119	135	108	consensusLoopOnly	124.055	-0.199642	0.220289	-0.906273	0.364791	0.999957
GGUCACGUCUCAAUCAACUCAUCGCCAGGAGUUUCCUCCUGCUUUCUCAACAGCUCGCAGUCAAG	158	110	133	120	consensusLoopOnly	129.091	-0.195896	0.216171	-0.90621	0.364825	0.999957
GGUCACGUCUCAAUCAACUCAAUUUCAGGAGUUUCCUCCUGCAUAGUCAACAGCUCGCAGUCAAG	251	185	257	272	consensusLoopOnly	238.982	0.158564	0.175044	0.905851	0.365015	0.999957
GGUCACGUCUCAAUCAACUCUUUCCCAGGAGUUUUCUCCUGCUAACUCAACAGCUCGCAGUCAAG	199	142	198	220	consensusLoopOnly	187.921	0.175696	0.194452	0.903549	0.366235	0.999957
GGUCACGUCUCAAUCAACUCAUCUUCAGGAGUUUACUCCUGCAUAUUCAACAGCUCGCAGUCAAG	201	154	227	208	consensusLoopOnly	195.311	0.164496	0.1821	0.903331	0.36635	0.999957
GGUCACGUCUCAAUCAACUCUUCUCCAGGAGUUUACUCCUGCAUAUUCAACAGCUCGCAGUCAAG	147	134	133	135	consensusLoopOnly	137.461	-0.193679	0.2146	-0.902512	0.366785	0.999957
GGUCACGUCUCAAUCAACUCUUCUUCAGGAGUUUCCUCCUGUAAUGUCAACAGCUCGCAGUCAAG	223	158	234	230	consensusLoopOnly	208.733	0.163033	0.180709	0.902186	0.366958	0.999957
GGUCACGUCUCAAUCAACUCAUGUCCAGGAGUUUCCUCCUGCUUUCUCAACAGCUCGCAGUCAAG	109	89	129	122	consensusLoopOnly	111.191	0.206691	0.229292	0.901431	0.367359	0.999957
GGUCACGUCUCAAUCAACUCAAUCCCAGGAGUUUGCUCCUGCUUUUUCAACAGCUCGCAGUCAAG	185	155	162	165	consensusLoopOnly	166.523	-0.177786	0.197271	-0.901226	0.367468	0.999957
GGUCACGUCUCAAUCAACUCAACUUCAGGAGUUUCCUCCUGUUUUCUCAACAGCUCGCAGUCAAG	231	174	228	166	consensusLoopOnly	197.672	-0.167127	0.185602	-0.90046	0.367876	0.999957
GGUCACGUCUCAAUCAACUCUAUCGCAGGAGUUUUCUCCUGGUUUCUCAACAGCUCGCAGUCAAG	369	241	407	325	consensusLoopOnly	329.591	0.141056	0.156705	0.900132	0.36805	0.999957
GGUCACGUCUCAAUCAACUCUAUUUCAGGAGUUUUCUCCUGCUUUUUCAACAGCUCGCAGUCAAG	170	101	201	138	consensusLoopOnly	148.89	0.196326	0.21829	0.899378	0.368451	0.999957
GGUCACGUCUCAAUCAACUCUAUCUCAGGAGUUUUCUCCUGUAAUUUCAACAGCUCGCAGUCAAG	165	111	140	121	consensusLoopOnly	132.812	-0.192968	0.21464	-0.899031	0.368636	0.999957
GGUCACGUCUCAAUCAACUCAUCGCCAGGAGUUUUCUCCUGUUAAUUCAACAGCUCGCAGUCAAG	130	66	129	118	consensusLoopOnly	108.228	0.222677	0.24771	0.898945	0.368682	0.999957
GGUCACGUCUCAAUCAACUCAAUCCCAGGAGUUUACUCCUGCUAACUCAACAGCUCGCAGUCAAG	124	94	127	147	consensusLoopOnly	122.057	0.20599	0.229178	0.898819	0.368749	0.999957
GGUCACGUCUCAAUCAACUCUUUCUCAGGAGUUUACUCCUGUUUAUUCAACAGCUCGCAGUCAAG	148	115	152	98	consensusLoopOnly	126.873	-0.202926	0.225863	-0.898446	0.368948	0.999957
GGUCACGUCUCAAUCAACUCAUUUCCAGGAGUUUACUCCUGCUUAUUCAACAGCUCGCAGUCAAG	151	121	164	174	consensusLoopOnly	151.363	0.185418	0.206454	0.898106	0.369129	0.999957
GGUCACGUCUCAAUCAACUCUUCCCCAGGAGUUUUCUCCUGUUAAUUCAACAGCUCGCAGUCAAG	210	142	190	148	consensusLoopOnly	170.345	-0.176192	0.196194	-0.898047	0.369161	0.999957
GGUCACGUCUCAAUCAACUCUAUUUCAGGAGUUUCCUCCUGUAUUCUCAACAGCUCGCAGUCAAG	222	134	211	223	consensusLoopOnly	194.522	0.176433	0.196483	0.89796	0.369207	0.999957
GGUCACGUCUCAAUCAACUCUUUUUCAGGAGUUUACUCCUGCUAUCUCAACAGCUCGCAGUCAAG	201	120	212	182	consensusLoopOnly	175.314	0.178413	0.198756	0.897649	0.369373	0.999957
GGUCACGUCUCAAUCAACUCUUUUGCAGGAGUUUACUCCUGGUAUUUCAACAGCUCGCAGUCAAG	178	136	230	161	consensusLoopOnly	173.376	0.177186	0.197442	0.897408	0.369501	0.999957
GGUCACGUCUCAAUCAACUCUUUCUCAGGAGUUUACUCCUGUAAUGUCAACAGCUCGCAGUCAAG	135	90	155	127	consensusLoopOnly	124.539	0.19785	0.220924	0.895555	0.37049	0.999957
GGUCACGUCUCAAUCAACUCAAGUCCAGGAGUUUACUCCUGCUAUCUCAACAGCUCGCAGUCAAG	81	45	90	74	consensusLoopOnly	70.8383	0.253556	0.283373	0.894776	0.370907	NA
GGUCACGUCUCAAUCAACUCUUCUUCAGGAGUUUACUCCUGUUUUUUCAACAGCUCGCAGUCAAG	172	107	151	112	consensusLoopOnly	133.398	-0.197226	0.220554	-0.894233	0.371197	0.999957
GGUCACGUCUCAAUCAACUCAACUUCAGGAGUUUGCUCCUGCAAUUUCAACAGCUCGCAGUCAAG	183	141	168	144	consensusLoopOnly	157.909	-0.176744	0.197656	-0.894201	0.371215	0.999957
GGUCACGUCUCAAUCAACUCAUCCUCAGGAGUUUUCUCCUGUUUAGUCAACAGCUCGCAGUCAAG	101	83	114	120	consensusLoopOnly	103.73	0.213586	0.239054	0.893467	0.371607	0.999957
GGUCACGUCUCAAUCAACUCAAUCUCAGGAGUUUCCUCCUGCAUACUCAACAGCUCGCAGUCAAG	202	149	191	240	consensusLoopOnly	194.222	0.18073	0.202332	0.893236	0.371731	0.999957
GGUCACGUCUCAAUCAACUCAACUCCAGGAGUUUACUCCUGCAUAUUCAACAGCUCGCAGUCAAG	147	108	166	151	consensusLoopOnly	141.184	0.185438	0.207639	0.89308	0.371814	0.999957
GGUCACGUCUCAAUCAACUCUUUUUCAGGAGUUUUCUCCUGCUAAUUCAACAGCUCGCAGUCAAG	156	114	183	152	consensusLoopOnly	149.066	0.180245	0.203273	0.886712	0.375234	0.999957
GGUCACGUCUCAAUCAACUCAAUCCCAGGAGUUUACUCCUGUUUUCUCAACAGCUCGCAGUCAAG	113	84	108	76	consensusLoopOnly	94.2567	-0.219816	0.248613	-0.884168	0.376606	0.999957
GGUCACGUCUCAAUCAACUCAGUUCCAGGAGUUUUCUCCUGCAUUCUCAACAGCUCGCAGUCAAG	181	142	208	189	consensusLoopOnly	178.088	0.166833	0.188691	0.884159	0.376611	0.999957
GGUCACGUCUCAAUCAACUCAAGUCCAGGAGUUUCCUCCUGUUAAUUCAACAGCUCGCAGUCAAG	121	99	121	87	consensusLoopOnly	106.224	-0.208885	0.236293	-0.884005	0.376694	0.999957
GGUCACGUCUCAAUCAACUCAUCCCCAGGAGUUUCCUCCUGCUAUUUCAACAGCUCGCAGUCAAG	159	111	178	156	consensusLoopOnly	148.781	0.180392	0.204067	0.883982	0.376706	0.999957
GGUCACGUCUCAAUCAACUCAAGUCCAGGAGUUUUCUCCUGCUUAUUCAACAGCUCGCAGUCAAG	152	125	138	127	consensusLoopOnly	135.03	-0.18664	0.211239	-0.883551	0.376939	0.999957
GGUCACGUCUCAAUCAACUCUAUCCCAGGAGUUUUCUCCUGCUAACUCAACAGCUCGCAGUCAAG	162	127	171	186	consensusLoopOnly	160.288	0.179476	0.203359	0.882557	0.377476	0.999957
GGUCACGUCUCAAUCAACUCUUCUCCAGGAGUUUACUCCUGCUUAUUCAACAGCUCGCAGUCAAG	165	144	173	126	consensusLoopOnly	151.163	-0.182319	0.206638	-0.882308	0.37761	0.999957
GGUCACGUCUCAAUCAACUCAACUCCAGGAGUUUCCUCCUGUAUACUCAACAGCUCGCAGUCAAG	175	113	180	174	consensusLoopOnly	158.096	0.1795	0.203478	0.882159	0.377691	0.999957
GGUCACGUCUCAAUCAACUCAAUUCCAGGAGUUUGCUCCUGCUUUCUCAACAGCUCGCAGUCAAG	216	172	248	225	consensusLoopOnly	213.087	0.154947	0.175853	0.881117	0.378255	0.999957
GGUCACGUCUCAAUCAACUCAUCCUCAGGAGUUUCCUCCUGCUAAUUCAACAGCUCGCAGUCAAG	201	144	210	211	consensusLoopOnly	189.346	0.165587	0.188021	0.880681	0.378491	0.999957
GGUCACGUCUCAAUCAACUCUUUUUCAGGAGUUUCCUCCUGCUUAUUCAACAGCUCGCAGUCAAG	180	110	201	157	consensusLoopOnly	158.698	0.18127	0.206137	0.879365	0.379204	0.999957
GGUCACGUCUCAAUCAACUCUUUUUCAGGAGUUUACUCCUGCAUAUUCAACAGCUCGCAGUCAAG	188	124	154	143	consensusLoopOnly	150.678	-0.18065	0.205487	-0.879129	0.379331	0.999957
GGUCACGUCUCAAUCAACUCAUCCUCAGGAGUUUUCUCCUGCUUACUCAACAGCUCGCAGUCAAG	180	144	182	217	consensusLoopOnly	179.806	0.177559	0.201975	0.879113	0.37934	0.999957
GGUCACGUCUCAAUCAACUCAACUUCAGGAGUUUGCUCCUGCAUAUUCAACAGCUCGCAGUCAAG	195	127	218	177	consensusLoopOnly	176.054	0.170694	0.194288	0.878563	0.379638	0.999957
GGUCACGUCUCAAUCAACUCAAUCUCAGGAGUUUGCUCCUGUUUUCUCAACAGCUCGCAGUCAAG	128	102	162	127	consensusLoopOnly	128.022	0.190339	0.216844	0.877772	0.380067	0.999957
GGUCACGUCUCAAUCAACUCAACUCCAGGAGUUUCCUCCUGCUAUCUCAACAGCUCGCAGUCAAG	145	95	137	161	consensusLoopOnly	132.99	0.198541	0.226196	0.877739	0.380086	0.999957
GGUCACGUCUCAAUCAACUCUUCUUCAGGAGUUUACUCCUGUAAUGUCAACAGCUCGCAGUCAAG	208	155	175	175	consensusLoopOnly	177.27	-0.168121	0.191547	-0.877705	0.380104	0.999957
GGUCACGUCUCAAUCAACUCAUCGUCAGGAGUUUCCUCCUGUAUACUCAACAGCUCGCAGUCAAG	151	106	161	157	consensusLoopOnly	141.936	0.183785	0.209441	0.877504	0.380213	0.999957
GGUCACGUCUCAAUCAACUCAUUUUCAGGAGUUUUCUCCUGCUUAGUCAACAGCUCGCAGUCAAG	223	182	268	226	consensusLoopOnly	222.354	0.151852	0.17312	0.877145	0.380408	0.999957
GGUCACGUCUCAAUCAACUCAAGGUCAGGAGUUUACUCCUGUUUAUUCAACAGCUCGCAGUCAAG	90	64	82	59	consensusLoopOnly	72.9321	-0.24128	0.275143	-0.876926	0.380527	NA
GGUCACGUCUCAAUCAACUCAUUCUCAGGAGUUUACUCCUGCAAAUUCAACAGCUCGCAGUCAAG	132	103	128	95	consensusLoopOnly	113.539	-0.20061	0.228791	-0.876826	0.380581	0.999957
GGUCACGUCUCAAUCAACUCAAUCUCAGGAGUUUCCUCCUGCUAACUCAACAGCUCGCAGUCAAG	201	157	202	236	consensusLoopOnly	197.778	0.169574	0.19391	0.874497	0.381847	0.999957
GGUCACGUCUCAAUCAACUCAACUCCAGGAGUUUCCUCCUGCUAUGUCAACAGCUCGCAGUCAAG	217	140	209	225	consensusLoopOnly	195.205	0.169145	0.193451	0.874358	0.381923	0.999957
GGUCACGUCUCAAUCAACUCAUUUUCAGGAGUUUGCUCCUGUAUAUUCAACAGCUCGCAGUCAAG	127	95	158	121	consensusLoopOnly	123.306	0.193054	0.220965	0.873685	0.38229	0.999957
GGUCACGUCUCAAUCAACUCUAUUCCAGGAGUUUCCUCCUGUUAUCUCAACAGCUCGCAGUCAAG	193	154	226	199	consensusLoopOnly	190.949	0.160074	0.183346	0.873073	0.382623	0.999957
GGUCACGUCUCAAUCAACUCAUCGUCAGGAGUUUACUCCUGUUAAUUCAACAGCUCGCAGUCAAG	110	89	93	93	consensusLoopOnly	96.0402	-0.213057	0.244247	-0.872301	0.383044	0.999957
GGUCACGUCUCAAUCAACUCAACUUCAGGAGUUUUCUCCUGCUAUUUCAACAGCUCGCAGUCAAG	185	134	217	175	consensusLoopOnly	175.081	0.16689	0.191347	0.872187	0.383107	0.999957
GGUCACGUCUCAAUCAACUCAACUCCAGGAGUUUCCUCCUGUAAAUUCAACAGCUCGCAGUCAAG	148	126	166	174	consensusLoopOnly	152.592	0.17954	0.205968	0.87169	0.383377	0.999957
GGUCACGUCUCAAUCAACUCAACGCCAGGAGUUUCCUCCUGUUUUCUCAACAGCUCGCAGUCAAG	168	129	204	163	consensusLoopOnly	163.734	0.170827	0.195997	0.871583	0.383436	0.999957
GGUCACGUCUCAAUCAACUCAUCUCCAGGAGUUUUCUCCUGUUAAGUCAACAGCUCGCAGUCAAG	186	140	183	132	consensusLoopOnly	158.58	-0.176022	0.202001	-0.871393	0.383539	0.999957
GGUCACGUCUCAAUCAACUCUAUCCCAGGAGUUUCCUCCUGCAUAUUCAACAGCUCGCAGUCAAG	220	154	246	209	consensusLoopOnly	204.174	0.157091	0.180328	0.871142	0.383677	0.999957
GGUCACGUCUCAAUCAACUCAUCUCCAGGAGUUUGCUCCUGCUUAUUCAACAGCUCGCAGUCAAG	136	96	155	134	consensusLoopOnly	128.326	0.188254	0.216311	0.870291	0.384141	0.999957
GGUCACGUCUCAAUCAACUCAUUCCCAGGAGUUUCCUCCUGCUAACUCAACAGCUCGCAGUCAAG	180	116	212	154	consensusLoopOnly	162.149	0.178101	0.204692	0.870093	0.384249	0.999957
GGUCACGUCUCAAUCAACUCUUUUCCAGGAGUUUACUCCUGCUUAUUCAACAGCUCGCAGUCAAG	197	151	206	131	consensusLoopOnly	169.223	-0.178303	0.205083	-0.869418	0.384619	0.999957
GGUCACGUCUCAAUCAACUCUUCGCCAGGAGUUUCCUCCUGUAUAUUCAACAGCUCGCAGUCAAG	135	95	158	129	consensusLoopOnly	127.192	0.188829	0.217664	0.867525	0.385655	0.999957
GGUCACGUCUCAAUCAACUCAUUCCCAGGAGUUUCCUCCUGUUUUUUCAACAGCUCGCAGUCAAG	209	130	191	133	consensusLoopOnly	162.97	-0.180644	0.208235	-0.867502	0.385667	0.999957
GGUCACGUCUCAAUCAACUCAUUCCCAGGAGUUUGCUCCUGCAAUCUCAACAGCUCGCAGUCAAG	186	121	172	204	consensusLoopOnly	168.866	0.181861	0.20973	0.867117	0.385878	0.999957
GGUCACGUCUCAAUCAACUCAUCUUCAGGAGUUUCCUCCUGCUUACUCAACAGCUCGCAGUCAAG	251	215	245	215	consensusLoopOnly	230.66	-0.148685	0.171486	-0.867039	0.385921	0.999957
GGUCACGUCUCAAUCAACUCUAUCUCAGGAGUUUCCUCCUGUUAACUCAACAGCUCGCAGUCAAG	217	143	217	220	consensusLoopOnly	196.594	0.163593	0.188701	0.86694	0.385975	0.999957
GGUCACGUCUCAAUCAACUCUUUUCCAGGAGUUUACUCCUGCAUAUUCAACAGCUCGCAGUCAAG	202	141	182	149	consensusLoopOnly	166.68	-0.169541	0.195567	-0.866917	0.385987	0.999957
GGUCACGUCUCAAUCAACUCUUCCUCAGGAGUUUCCUCCUGUAAUGUCAACAGCUCGCAGUCAAG	236	155	232	241	consensusLoopOnly	213.207	0.160237	0.18484	0.866894	0.386	0.999957
GGUCACGUCUCAAUCAACUCAUUCCCAGGAGUUUACUCCUGCUAUUUCAACAGCUCGCAGUCAAG	125	101	112	102	consensusLoopOnly	109.562	-0.199028	0.22982	-0.866018	0.38648	0.999957
GGUCACGUCUCAAUCAACUCUUUCCCAGGAGUUUUCUCCUGCUUUUUCAACAGCUCGCAGUCAAG	236	191	300	222	consensusLoopOnly	234.103	0.150744	0.174088	0.865908	0.386541	0.999957
GGUCACGUCUCAAUCAACUCAUUCUCAGGAGUUUUCUCCUGCAUAUUCAACAGCUCGCAGUCAAG	219	178	253	230	consensusLoopOnly	217.937	0.151033	0.174525	0.865396	0.386821	0.999957
GGUCACGUCUCAAUCAACUCAUUUCCAGGAGUUUGCUCCUGCAUAUUCAACAGCUCGCAGUCAAG	228	160	229	241	consensusLoopOnly	212.17	0.158579	0.183279	0.865233	0.386911	0.999957
GGUCACGUCUCAAUCAACUCUUUCUCAGGAGUUUCCUCCUGUUAUUUCAACAGCUCGCAGUCAAG	217	168	277	196	consensusLoopOnly	211.189	0.158462	0.183177	0.865075	0.386998	0.999957
GGUCACGUCUCAAUCAACUCUUCUCCAGGAGUUUUCUCCUGCAAACUCAACAGCUCGCAGUCAAG	208	192	253	237	consensusLoopOnly	221.315	0.153961	0.177978	0.865057	0.387008	0.999957
GGUCACGUCUCAAUCAACUCUUCGUCAGGAGUUUACUCCUGCUUUUUCAACAGCUCGCAGUCAAG	140	91	172	118	consensusLoopOnly	127.472	0.195424	0.22607	0.86444	0.387346	0.999957
GGUCACGUCUCAAUCAACUCAACUCCAGGAGUUUUCUCCUGCUAACUCAACAGCUCGCAGUCAAG	207	139	220	201	consensusLoopOnly	188.929	0.161927	0.187483	0.863692	0.387757	0.999957
GGUCACGUCUCAAUCAACUCUUCCUCAGGAGUUUUCUCCUGCUAUGUCAACAGCUCGCAGUCAAG	232	176	251	243	consensusLoopOnly	223.216	0.150522	0.174405	0.863059	0.388105	0.999957
GGUCACGUCUCAAUCAACUCAUUCCCAGGAGUUUUCUCCUGCAUACUCAACAGCUCGCAGUCAAG	188	133	192	200	consensusLoopOnly	176.295	0.168297	0.195126	0.862504	0.38841	0.999957
GGUCACGUCUCAAUCAACUCUUUCUCAGGAGUUUACUCCUGUUUUUUCAACAGCUCGCAGUCAAG	204	148	211	129	consensusLoopOnly	170.555	-0.179718	0.208482	-0.862033	0.38867	0.999957
GGUCACGUCUCAAUCAACUCAUUUUCAGGAGUUUCCUCCUGUUUAGUCAACAGCUCGCAGUCAAG	260	165	277	236	consensusLoopOnly	230.424	0.152299	0.176931	0.860783	0.389357	0.999957
GGUCACGUCUCAAUCAACUCAUCGUCAGGAGUUUCCUCCUGUAUAUUCAACAGCUCGCAGUCAAG	134	101	145	147	consensusLoopOnly	130.432	0.186494	0.216738	0.860461	0.389535	0.999957
GGUCACGUCUCAAUCAACUCAUUUCCAGGAGUUUGCUCCUGUAUACUCAACAGCUCGCAGUCAAG	202	140	150	175	consensusLoopOnly	165.901	-0.177603	0.2066	-0.859647	0.389983	0.999957
GGUCACGUCUCAAUCAACUCUACUUCAGGAGUUUCCUCCUGUUAUCUCAACAGCUCGCAGUCAAG	208	147	167	174	consensusLoopOnly	172.875	-0.16852	0.19622	-0.858833	0.390433	0.999957
GGUCACGUCUCAAUCAACUCAUUCGCAGGAGUUUUCUCCUGGUAUUUCAACAGCUCGCAGUCAAG	309	206	259	244	consensusLoopOnly	251.894	-0.145758	0.169846	-0.858179	0.390794	0.999957
GGUCACGUCUCAAUCAACUCUACUCCAGGAGUUUCCUCCUGCUUUCUCAACAGCUCGCAGUCAAG	323	252	303	268	consensusLoopOnly	284.6	-0.134718	0.157145	-0.857285	0.391288	0.999957
GGUCACGUCUCAAUCAACUCAAUCUCAGGAGUUUCCUCCUGUUUAUUCAACAGCUCGCAGUCAAG	149	123	181	156	consensusLoopOnly	150.682	0.172727	0.201915	0.855446	0.392304	0.999957
GGUCACGUCUCAAUCAACUCUUUCCCAGGAGUUUCCUCCUGUUUACUCAACAGCUCGCAGUCAAG	265	204	315	252	consensusLoopOnly	255.614	0.141149	0.165065	0.855113	0.392489	0.999957
GGUCACGUCUCAAUCAACUCAACUCCAGGAGUUUCCUCCUGCAUUCUCAACAGCUCGCAGUCAAG	206	128	207	199	consensusLoopOnly	182.052	0.166715	0.195002	0.854938	0.392586	0.999957
GGUCACGUCUCAAUCAACUCAACUUCAGGAGUUUCCUCCUGUUUAUUCAACAGCUCGCAGUCAAG	168	109	194	148	consensusLoopOnly	151.784	0.177074	0.207337	0.854041	0.393082	0.999957
GGUCACGUCUCAAUCAACUCAAUCCCAGGAGUUUUCUCCUGUUUACUCAACAGCUCGCAGUCAAG	123	76	134	115	consensusLoopOnly	109.912	0.200275	0.234566	0.853809	0.393211	0.999957
GGUCACGUCUCAAUCAACUCUAUCCCAGGAGUUUACUCCUGUUUAUUCAACAGCUCGCAGUCAAG	148	105	187	129	consensusLoopOnly	139.589	0.184211	0.215817	0.853553	0.393353	0.999957
GGUCACGUCUCAAUCAACUCAUUCUCAGGAGUUUCCUCCUGCUUACUCAACAGCUCGCAGUCAAG	248	188	272	254	consensusLoopOnly	237.922	0.144394	0.169191	0.853441	0.393415	0.999957
GGUCACGUCUCAAUCAACUCAUUUUCAGGAGUUUUCUCCUGUUAUCUCAACAGCUCGCAGUCAAG	177	117	199	162	consensusLoopOnly	160.903	0.170893	0.200298	0.853196	0.393551	0.999957
GGUCACGUCUCAAUCAACUCAUCGUCAGGAGUUUUCUCCUGUAUUCUCAACAGCUCGCAGUCAAG	206	175	196	177	consensusLoopOnly	187.889	-0.158221	0.18549	-0.852987	0.393667	0.999957
GGUCACGUCUCAAUCAACUCAUUUCCAGGAGUUUACUCCUGCUUACUCAACAGCUCGCAGUCAAG	179	117	140	141	consensusLoopOnly	142.913	-0.18078	0.212118	-0.852261	0.394069	0.999957
GGUCACGUCUCAAUCAACUCAUCCCCAGGAGUUUGCUCCUGUAUAUUCAACAGCUCGCAGUCAAG	106	80	113	121	consensusLoopOnly	104.032	0.203869	0.239336	0.85181	0.394319	0.999957
GGUCACGUCUCAAUCAACUCAAUUCCAGGAGUUUUCUCCUGUUAUCUCAACAGCUCGCAGUCAAG	224	154	204	163	consensusLoopOnly	184.053	-0.161162	0.189228	-0.851677	0.394393	0.999957
GGUCACGUCUCAAUCAACUCUUUUUCAGGAGUUUACUCCUGUAAUUUCAACAGCUCGCAGUCAAG	121	76	112	71	consensusLoopOnly	93.3559	-0.220054	0.258493	-0.851296	0.394605	0.999957
GGUCACGUCUCAAUCAACUCUAGUCCAGGAGUUUUCUCCUGUUUUUUCAACAGCUCGCAGUCAAG	122	85	122	72	consensusLoopOnly	98.7209	-0.216535	0.254596	-0.850507	0.395044	0.999957
GGUCACGUCUCAAUCAACUCAUUCGCAGGAGUUUCCUCCUGGUUUUUCAACAGCUCGCAGUCAAG	205	169	258	200	consensusLoopOnly	205.513	0.153602	0.180659	0.850235	0.395194	0.999957
GGUCACGUCUCAAUCAACUCAACUCCAGGAGUUUACUCCUGCUUUCUCAACAGCUCGCAGUCAAG	179	134	159	143	consensusLoopOnly	152.664	-0.170587	0.200666	-0.850105	0.395267	0.999957
GGUCACGUCUCAAUCAACUCUUUUUCAGGAGUUUUCUCCUGCUAACUCAACAGCUCGCAGUCAAG	193	141	212	195	consensusLoopOnly	182.981	0.159291	0.187436	0.849843	0.395412	0.999957
GGUCACGUCUCAAUCAACUCAUUUUCAGGAGUUUCCUCCUGCAUAGUCAACAGCUCGCAGUCAAG	291	218	329	282	consensusLoopOnly	276.506	0.135349	0.159271	0.849801	0.395435	0.999957
GGUCACGUCUCAAUCAACUCUAUUCCAGGAGUUUACUCCUGCAAAUUCAACAGCUCGCAGUCAAG	161	125	144	131	consensusLoopOnly	139.46	-0.176775	0.20804	-0.849716	0.395483	0.999957
GGUCACGUCUCAAUCAACUCAUCUCCAGGAGUUUUCUCCUGUAUUUUCAACAGCUCGCAGUCAAG	157	129	148	128	consensusLoopOnly	139.841	-0.176631	0.207898	-0.849602	0.395546	0.999957
GGUCACGUCUCAAUCAACUCAUUCUCAGGAGUUUCCUCCUGCUUAGUCAACAGCUCGCAGUCAAG	223	165	264	208	consensusLoopOnly	211.859	0.151262	0.178048	0.849557	0.395571	0.999957
GGUCACGUCUCAAUCAACUCAAUUCCAGGAGUUUUCUCCUGUAUAUUCAACAGCUCGCAGUCAAG	147	101	154	152	consensusLoopOnly	136.707	0.181236	0.213461	0.849036	0.395861	0.999957
GGUCACGUCUCAAUCAACUCUAUCUCAGGAGUUUUCUCCUGCUUUGUCAACAGCUCGCAGUCAAG	215	162	278	186	consensusLoopOnly	206.63	0.160299	0.188848	0.848822	0.39598	0.999957
GGUCACGUCUCAAUCAACUCAACUUCAGGAGUUUGCUCCUGCUAUUUCAACAGCUCGCAGUCAAG	205	146	181	159	consensusLoopOnly	171.175	-0.163274	0.192462	-0.848345	0.396246	0.999957
GGUCACGUCUCAAUCAACUCUACUCCAGGAGUUUUCUCCUGCUUUCUCAACAGCUCGCAGUCAAG	185	123	207	170	consensusLoopOnly	168.337	0.166661	0.196484	0.848219	0.396316	0.999957
GGUCACGUCUCAAUCAACUCAACUUCAGGAGUUUUCUCCUGUAUUCUCAACAGCUCGCAGUCAAG	228	150	267	194	consensusLoopOnly	205.683	0.158595	0.187382	0.846373	0.397345	0.999957
GGUCACGUCUCAAUCAACUCUAUCUCAGGAGUUUUCUCCUGCAAUUUCAACAGCUCGCAGUCAAG	180	145	173	143	consensusLoopOnly	159.253	-0.167012	0.197395	-0.846081	0.397507	0.999957
GGUCACGUCUCAAUCAACUCAUCUCCAGGAGUUUUCUCCUGUAUUCUCAACAGCUCGCAGUCAAG	175	144	214	178	consensusLoopOnly	175.823	0.160717	0.190051	0.845652	0.397747	0.999957
GGUCACGUCUCAAUCAACUCUAUCCCAGGAGUUUUCUCCUGUUAAUUCAACAGCUCGCAGUCAAG	146	148	204	164	consensusLoopOnly	164.52	0.172151	0.20372	0.84504	0.398088	0.999957
GGUCACGUCUCAAUCAACUCAUCCUCAGGAGUUUACUCCUGCUAACUCAACAGCUCGCAGUCAAG	166	104	168	163	consensusLoopOnly	147.892	0.177278	0.210121	0.843698	0.398838	0.999957
GGUCACGUCUCAAUCAACUCAUUCUCAGGAGUUUACUCCUGUUUUUUCAACAGCUCGCAGUCAAG	147	128	153	113	consensusLoopOnly	134.526	-0.18159	0.215424	-0.842944	0.39926	0.999957
GGUCACGUCUCAAUCAACUCUUUCUCAGGAGUUUUCUCCUGCAAACUCAACAGCUCGCAGUCAAG	260	191	292	251	consensusLoopOnly	245.257	0.140568	0.166911	0.842174	0.399691	0.999957
GGUCACGUCUCAAUCAACUCUAUCCCAGGAGUUUUCUCCUGCUAUUUCAACAGCUCGCAGUCAAG	163	102	177	149	consensusLoopOnly	145.041	0.177176	0.210395	0.84211	0.399726	0.999957
GGUCACGUCUCAAUCAACUCUACUUCAGGAGUUUACUCCUGCAUAUUCAACAGCUCGCAGUCAAG	192	131	189	204	consensusLoopOnly	176.981	0.16657	0.197895	0.841712	0.399949	0.999957
GGUCACGUCUCAAUCAACUCAAGGUCAGGAGUUUCCUCCUGUAAAUUCAACAGCUCGCAGUCAAG	80	63	86	97	consensusLoopOnly	80.8951	0.224323	0.266569	0.841519	0.400057	NA
GGUCACGUCUCAAUCAACUCAUUUUCAGGAGUUUCCUCCUGCAUUCUCAACAGCUCGCAGUCAAG	208	131	203	208	consensusLoopOnly	184.804	0.164652	0.195668	0.841483	0.400077	0.999957
GGUCACGUCUCAAUCAACUCUUCUCCAGGAGUUUUCUCCUGUUUUCUCAACAGCUCGCAGUCAAG	157	109	181	147	consensusLoopOnly	146.102	0.173542	0.206337	0.841061	0.400314	0.999957
GGUCACGUCUCAAUCAACUCAUCUUCAGGAGUUUUCUCCUGUUUAGUCAACAGCUCGCAGUCAAG	110	80	152	91	consensusLoopOnly	105.974	0.208531	0.247967	0.840963	0.400369	0.999957
GGUCACGUCUCAAUCAACUCAACUUCAGGAGUUUUCUCCUGUUUUCUCAACAGCUCGCAGUCAAG	167	120	161	115	consensusLoopOnly	139.068	-0.17957	0.21353	-0.840956	0.400373	0.999957
GGUCACGUCUCAAUCAACUCAACUUCAGGAGUUUACUCCUGCAUUCUCAACAGCUCGCAGUCAAG	148	114	177	147	consensusLoopOnly	144.612	0.172559	0.20527	0.840643	0.400548	0.999957
GGUCACGUCUCAAUCAACUCAGUUCCAGGAGUUUACUCCUGUAUUUUCAACAGCUCGCAGUCAAG	94	78	100	61	consensusLoopOnly	82.4983	-0.225821	0.268695	-0.840435	0.400664	NA
GGUCACGUCUCAAUCAACUCAUCCCCAGGAGUUUUCUCCUGCUUACUCAACAGCUCGCAGUCAAG	141	112	163	150	consensusLoopOnly	140.059	0.174711	0.208045	0.839775	0.401035	0.999957
GGUCACGUCUCAAUCAACUCAGUCUCAGGAGUUUACUCCUGCUUUCUCAACAGCUCGCAGUCAAG	121	65	139	96	consensusLoopOnly	102.471	0.212959	0.253852	0.838909	0.40152	0.999957
GGUCACGUCUCAAUCAACUCAUCUCCAGGAGUUUCCUCCUGUUAUCUCAACAGCUCGCAGUCAAG	174	140	156	148	consensusLoopOnly	153.889	-0.168278	0.200677	-0.83855	0.401722	0.999957
GGUCACGUCUCAAUCAACUCUAUCGCAGGAGUUUUCUCCUGGUAUUUCAACAGCUCGCAGUCAAG	327	271	385	331	consensusLoopOnly	325.395	0.125939	0.15038	0.837468	0.40233	0.999957
GGUCACGUCUCAAUCAACUCUUUCUCAGGAGUUUCCUCCUGUAUAUUCAACAGCUCGCAGUCAAG	211	172	253	213	consensusLoopOnly	209.986	0.148206	0.176988	0.837378	0.40238	0.999957
GGUCACGUCUCAAUCAACUCAUCGUCAGGAGUUUACUCCUGCUAUCUCAACAGCUCGCAGUCAAG	81	69	100	92	consensusLoopOnly	84.7338	0.214682	0.256458	0.837105	0.402534	0.999957
GGUCACGUCUCAAUCAACUCAUCUUCAGGAGUUUACUCCUGCUUUGUCAACAGCUCGCAGUCAAG	192	134	212	185	consensusLoopOnly	178.135	0.159088	0.190061	0.837039	0.402571	0.999957
GGUCACGUCUCAAUCAACUCUAUUUCAGGAGUUUUCUCCUGUAUAUUCAACAGCUCGCAGUCAAG	186	129	172	132	consensusLoopOnly	152.888	-0.17075	0.204023	-0.836918	0.402639	0.999957
GGUCACGUCUCAAUCAACUCAGUCUCAGGAGUUUACUCCUGCUAUCUCAACAGCUCGCAGUCAAG	137	96	141	147	consensusLoopOnly	128.759	0.184082	0.220053	0.836536	0.402853	0.999957
GGUCACGUCUCAAUCAACUCUUUCUCAGGAGUUUCCUCCUGUAAAUUCAACAGCUCGCAGUCAAG	170	130	147	142	consensusLoopOnly	146.484	-0.171473	0.205049	-0.836253	0.403013	0.999957
GGUCACGUCUCAAUCAACUCUAUCUCAGGAGUUUCCUCCUGUUAUCUCAACAGCUCGCAGUCAAG	278	156	295	229	consensusLoopOnly	234.137	0.156922	0.187689	0.836076	0.403112	0.999957
GGUCACGUCUCAAUCAACUCAAUCCCAGGAGUUUGCUCCUGCAAUGUCAACAGCUCGCAGUCAAG	122	104	157	126	consensusLoopOnly	125.862	0.182475	0.218538	0.83498	0.403729	0.999957
GGUCACGUCUCAAUCAACUCAGUCCCAGGAGUUUCCUCCUGUAUUUUCAACAGCUCGCAGUCAAG	120	101	125	86	consensusLoopOnly	107.218	-0.198377	0.237601	-0.834916	0.403765	0.999957
GGUCACGUCUCAAUCAACUCAUCCCCAGGAGUUUCCUCCUGCUAAUUCAACAGCUCGCAGUCAAG	131	109	153	145	consensusLoopOnly	133.369	0.177902	0.213136	0.83469	0.403892	0.999957
GGUCACGUCUCAAUCAACUCAUCCUCAGGAGUUUUCUCCUGCUAACUCAACAGCUCGCAGUCAAG	187	151	210	202	consensusLoopOnly	185.888	0.155539	0.186849	0.832431	0.405165	0.999957
GGUCACGUCUCAAUCAACUCAUCCUCAGGAGUUUCCUCCUGCAAAUUCAACAGCUCGCAGUCAAG	194	123	196	189	consensusLoopOnly	172.813	0.164151	0.197661	0.830468	0.406274	0.999957
GGUCACGUCUCAAUCAACUCAUCCUCAGGAGUUUUCUCCUGCUAUCUCAACAGCUCGCAGUCAAG	183	121	185	185	consensusLoopOnly	166.22	0.165797	0.199818	0.829741	0.406685	0.999957
GGUCACGUCUCAAUCAACUCAUCUCCAGGAGUUUUCUCCUGCUAUUUCAACAGCUCGCAGUCAAG	171	107	195	147	consensusLoopOnly	151.853	0.173645	0.209381	0.829327	0.406919	0.999957
GGUCACGUCUCAAUCAACUCAUCCUCAGGAGUUUGCUCCUGUAUAUUCAACAGCUCGCAGUCAAG	209	164	222	230	consensusLoopOnly	204.607	0.151771	0.18313	0.828761	0.40724	0.999957
GGUCACGUCUCAAUCAACUCAAUUUCAGGAGUUUACUCCUGCUUACUCAACAGCUCGCAGUCAAG	219	140	194	153	consensusLoopOnly	173.995	-0.163107	0.196858	-0.828548	0.40736	0.999957
GGUCACGUCUCAAUCAACUCUAGUCCAGGAGUUUUCUCCUGCUUUCUCAACAGCUCGCAGUCAAG	191	144	194	132	consensusLoopOnly	163.36	-0.168152	0.202953	-0.828526	0.407372	0.999957
GGUCACGUCUCAAUCAACUCUUUCUCAGGAGUUUACUCCUGCAAACUCAACAGCUCGCAGUCAAG	139	100	152	143	consensusLoopOnly	131.827	0.177388	0.214295	0.827778	0.407796	0.999957
GGUCACGUCUCAAUCAACUCAUUUUCAGGAGUUUACUCCUGCUAACUCAACAGCUCGCAGUCAAG	149	126	174	165	consensusLoopOnly	152.306	0.167474	0.202357	0.827617	0.407888	0.999957
GGUCACGUCUCAAUCAACUCUUUCUCAGGAGUUUACUCCUGCAUUUUCAACAGCUCGCAGUCAAG	183	126	212	166	consensusLoopOnly	168.853	0.162226	0.196133	0.827123	0.408167	0.999957
GGUCACGUCUCAAUCAACUCAUCCCCAGGAGUUUUCUCCUGUUAAUUCAACAGCUCGCAGUCAAG	145	106	147	93	consensusLoopOnly	121.138	-0.191369	0.231435	-0.826882	0.408304	0.999957
GGUCACGUCUCAAUCAACUCAAUCUCAGGAGUUUCCUCCUGCAAUGUCAACAGCUCGCAGUCAAG	140	82	130	144	consensusLoopOnly	122.11	0.193864	0.234454	0.826876	0.408307	0.999957
GGUCACGUCUCAAUCAACUCUAUCCCAGGAGUUUACUCCUGCUAUUUCAACAGCUCGCAGUCAAG	174	147	216	178	consensusLoopOnly	176.923	0.157228	0.190162	0.826811	0.408344	0.999957
GGUCACGUCUCAAUCAACUCUAUGUCAGGAGUUUCCUCCUGUUUUUUCAACAGCUCGCAGUCAAG	219	123	192	134	consensusLoopOnly	163.689	-0.177503	0.214777	-0.826453	0.408547	0.999957
GGUCACGUCUCAAUCAACUCAAUUCCAGGAGUUUACUCCUGCUUUCUCAACAGCUCGCAGUCAAG	223	170	218	168	consensusLoopOnly	192.931	-0.152495	0.18468	-0.825728	0.408959	0.999957
GGUCACGUCUCAAUCAACUCAUGUCCAGGAGUUUUCUCCUGUAAUCUCAACAGCUCGCAGUCAAG	128	103	111	109	consensusLoopOnly	112.406	-0.188473	0.228632	-0.824351	0.40974	0.999957
GGUCACGUCUCAAUCAACUCAUUUCCAGGAGUUUUCUCCUGCUUAUUCAACAGCUCGCAGUCAAG	241	158	232	156	consensusLoopOnly	193.596	-0.161427	0.196076	-0.823292	0.410342	0.999957
GGUCACGUCUCAAUCAACUCAAUCCCAGGAGUUUACUCCUGCUUUCUCAACAGCUCGCAGUCAAG	157	114	129	130	consensusLoopOnly	131.701	-0.177555	0.215767	-0.822901	0.410564	0.999957
GGUCACGUCUCAAUCAACUCAAUGUCAGGAGUUUACUCCUGCUUUUUCAACAGCUCGCAGUCAAG	80	72	80	62	consensusLoopOnly	73.3056	-0.224862	0.273757	-0.821391	0.411424	NA
GGUCACGUCUCAAUCAACUCAUCCUCAGGAGUUUUCUCCUGUAAAUUCAACAGCUCGCAGUCAAG	180	129	189	187	consensusLoopOnly	169.288	0.160567	0.195532	0.821179	0.411544	0.999957
GGUCACGUCUCAAUCAACUCAUGUCCAGGAGUUUACUCCUGUUUAUUCAACAGCUCGCAGUCAAG	95	71	94	61	consensusLoopOnly	79.329	-0.221091	0.269418	-0.820623	0.411861	NA
GGUCACGUCUCAAUCAACUCAAUCUCAGGAGUUUCCUCCUGUUUACUCAACAGCUCGCAGUCAAG	256	180	284	240	consensusLoopOnly	236.505	0.139908	0.170505	0.820549	0.411903	0.999957
GGUCACGUCUCAAUCAACUCAUCGCCAGGAGUUUACUCCUGCUUAUUCAACAGCUCGCAGUCAAG	104	67	81	77	consensusLoopOnly	81.415	-0.216013	0.263318	-0.820347	0.412018	NA
GGUCACGUCUCAAUCAACUCAUCUUCAGGAGUUUUCUCCUGCAAUUUCAACAGCUCGCAGUCAAG	240	179	273	232	consensusLoopOnly	228.033	0.140576	0.171413	0.820104	0.412157	0.999957
GGUCACGUCUCAAUCAACUCUUUUCCAGGAGUUUCCUCCUGUUUUCUCAACAGCUCGCAGUCAAG	240	177	301	207	consensusLoopOnly	227.292	0.148489	0.181074	0.820045	0.41219	0.999957
GGUCACGUCUCAAUCAACUCAUUCUCAGGAGUUUUCUCCUGCAUUCUCAACAGCUCGCAGUCAAG	234	189	258	252	consensusLoopOnly	231.365	0.141235	0.172425	0.819109	0.412724	0.999957
GGUCACGUCUCAAUCAACUCAACUUCAGGAGUUUACUCCUGUAAUUUCAACAGCUCGCAGUCAAG	156	100	175	140	consensusLoopOnly	140.097	0.17423	0.212859	0.818524	0.413058	0.999957
GGUCACGUCUCAAUCAACUCAUCCUCAGGAGUUUCCUCCUGUUUAUUCAACAGCUCGCAGUCAAG	208	161	246	202	consensusLoopOnly	201.687	0.147211	0.179927	0.818174	0.413258	0.999957
GGUCACGUCUCAAUCAACUCAACUCCAGGAGUUUCCUCCUGUUUUUUCAACAGCUCGCAGUCAAG	157	108	143	111	consensusLoopOnly	128.197	-0.178691	0.218444	-0.818017	0.413348	0.999957
GGUCACGUCUCAAUCAACUCAUUUCCAGGAGUUUCCUCCUGCUAUCUCAACAGCUCGCAGUCAAG	256	171	244	268	consensusLoopOnly	232.096	0.149262	0.182531	0.817732	0.41351	0.999957
GGUCACGUCUCAAUCAACUCUUUCUCAGGAGUUUACUCCUGUUAUCUCAACAGCUCGCAGUCAAG	182	133	216	169	consensusLoopOnly	172.342	0.157691	0.193167	0.816343	0.414304	0.999957
GGUCACGUCUCAAUCAACUCAAUCUCAGGAGUUUCCUCCUGUUUUCUCAACAGCUCGCAGUCAAG	233	160	259	215	consensusLoopOnly	213.364	0.145358	0.178277	0.815348	0.414873	0.999957
GGUCACGUCUCAAUCAACUCUUCGUCAGGAGUUUCCUCCUGUAUUUUCAACAGCUCGCAGUCAAG	161	88	174	133	consensusLoopOnly	135.701	0.184081	0.225848	0.815068	0.415033	0.999957
GGUCACGUCUCAAUCAACUCAUCCGCAGGAGUUUACUCCUGGAAAUUCAACAGCUCGCAGUCAAG	145	123	135	124	consensusLoopOnly	131.392	-0.174196	0.21404	-0.813849	0.415731	0.999957
GGUCACGUCUCAAUCAACUCAUCGUCAGGAGUUUACUCCUGCUUAUUCAACAGCUCGCAGUCAAG	96	76	117	100	consensusLoopOnly	96.0793	0.197428	0.24262	0.813735	0.415797	0.999957
GGUCACGUCUCAAUCAACUCAACUCCAGGAGUUUCCUCCUGCAUUUUCAACAGCUCGCAGUCAAG	251	161	267	228	consensusLoopOnly	222.905	0.145066	0.178348	0.813385	0.415997	0.999957
GGUCACGUCUCAAUCAACUCAUGUCCAGGAGUUUACUCCUGUAUUUUCAACAGCUCGCAGUCAAG	90	77	86	71	consensusLoopOnly	80.7174	-0.212635	0.261441	-0.813318	0.416036	NA
GGUCACGUCUCAAUCAACUCUUCGUCAGGAGUUUCCUCCUGCUAAUUCAACAGCUCGCAGUCAAG	159	119	170	170	consensusLoopOnly	152.934	0.165126	0.203098	0.813037	0.416197	0.999957
GGUCACGUCUCAAUCAACUCUACUCCAGGAGUUUACUCCUGUAAUCUCAACAGCUCGCAGUCAAG	147	122	171	160	consensusLoopOnly	148.723	0.16547	0.203698	0.812331	0.416602	0.999957
GGUCACGUCUCAAUCAACUCUUUCGCAGGAGUUUACUCCUGGUAUUUCAACAGCUCGCAGUCAAG	256	193	248	196	consensusLoopOnly	221.142	-0.141847	0.174627	-0.812286	0.416628	0.999957
GGUCACGUCUCAAUCAACUCAUCUUCAGGAGUUUACUCCUGUAUAUUCAACAGCUCGCAGUCAAG	152	102	169	143	consensusLoopOnly	139.195	0.171187	0.210813	0.812033	0.416772	0.999957
GGUCACGUCUCAAUCAACUCUAUCUCAGGAGUUUCCUCCUGUUUUUUCAACAGCUCGCAGUCAAG	152	105	174	142	consensusLoopOnly	140.937	0.169826	0.20934	0.811246	0.417224	0.999957
GGUCACGUCUCAAUCAACUCUACUCCAGGAGUUUACUCCUGCAAUUUCAACAGCUCGCAGUCAAG	151	110	139	112	consensusLoopOnly	126.769	-0.176249	0.217332	-0.810964	0.417386	0.999957
GGUCACGUCUCAAUCAACUCAAUCCCAGGAGUUUCCUCCUGCUAUUUCAACAGCUCGCAGUCAAG	160	115	169	167	consensusLoopOnly	150.997	0.165571	0.204293	0.810458	0.417677	0.999957
GGUCACGUCUCAAUCAACUCUUCGCCAGGAGUUUUCUCCUGUAAUUUCAACAGCUCGCAGUCAAG	191	134	216	179	consensusLoopOnly	177.264	0.15422	0.190647	0.808932	0.418554	0.999957
GGUCACGUCUCAAUCAACUCAAUUUCAGGAGUUUCCUCCUGUUUUUUCAACAGCUCGCAGUCAAG	211	185	218	174	consensusLoopOnly	196.119	-0.148821	0.184304	-0.807477	0.419392	0.999957
GGUCACGUCUCAAUCAACUCAUCCGCAGGAGUUUACUCCUGGUAAUUCAACAGCUCGCAGUCAAG	87	64	98	93	consensusLoopOnly	84.4532	0.207138	0.256873	0.806382	0.420023	0.999957
GGUCACGUCUCAAUCAACUCUAUCCCAGGAGUUUACUCCUGUUAUCUCAACAGCUCGCAGUCAAG	204	158	191	164	consensusLoopOnly	177.983	-0.151861	0.188351	-0.806266	0.420089	0.999957
GGUCACGUCUCAAUCAACUCUUUCCCAGGAGUUUUCUCCUGUAUAUUCAACAGCUCGCAGUCAAG	210	130	182	146	consensusLoopOnly	164.514	-0.163064	0.20232	-0.805971	0.420259	0.999957
GGUCACGUCUCAAUCAACUCAACUUCAGGAGUUUCCUCCUGUAAUUUCAACAGCUCGCAGUCAAG	196	118	165	136	consensusLoopOnly	151.413	-0.169033	0.209754	-0.805864	0.420321	0.999957
GGUCACGUCUCAAUCAACUCAAUUUCAGGAGUUUGCUCCUGCAUUCUCAACAGCUCGCAGUCAAG	205	151	218	212	consensusLoopOnly	194.369	0.148544	0.184333	0.805844	0.420333	0.999957
GGUCACGUCUCAAUCAACUCUUUUUCAGGAGUUUACUCCUGCUUUCUCAACAGCUCGCAGUCAAG	198	178	273	190	consensusLoopOnly	207.338	0.151636	0.188177	0.805815	0.420349	0.999957
GGUCACGUCUCAAUCAACUCAUCUUCAGGAGUUUCCUCCUGCAUUCUCAACAGCUCGCAGUCAAG	207	146	209	217	consensusLoopOnly	192.629	0.152105	0.188782	0.805715	0.420407	0.999957
GGUCACGUCUCAAUCAACUCAACUUCAGGAGUUUGCUCCUGUAAAUUCAACAGCUCGCAGUCAAG	189	140	231	171	consensusLoopOnly	179.867	0.154676	0.19199	0.805646	0.420447	0.999957
GGUCACGUCUCAAUCAACUCAUCCUCAGGAGUUUUCUCCUGCUUUUUCAACAGCUCGCAGUCAAG	126	83	140	119	consensusLoopOnly	115.024	0.183502	0.228011	0.804793	0.420939	0.999957
GGUCACGUCUCAAUCAACUCUUCUUCAGGAGUUUCCUCCUGCUUACUCAACAGCUCGCAGUCAAG	266	181	270	264	consensusLoopOnly	242.114	0.138654	0.172444	0.804055	0.421365	0.999957
GGUCACGUCUCAAUCAACUCUUCCGCAGGAGUUUUCUCCUGGAUAUUCAACAGCUCGCAGUCAAG	359	276	329	306	consensusLoopOnly	315.459	-0.122258	0.152178	-0.803386	0.421752	0.999957
GGUCACGUCUCAAUCAACUCAACGCCAGGAGUUUUCUCCUGCUAUCUCAACAGCUCGCAGUCAAG	93	70	99	106	consensusLoopOnly	91.1451	0.202485	0.252186	0.80292	0.422021	0.999957
GGUCACGUCUCAAUCAACUCAGUCUCAGGAGUUUUCUCCUGUUAAUUCAACAGCUCGCAGUCAAG	145	104	141	98	consensusLoopOnly	120.488	-0.182157	0.226901	-0.802807	0.422087	0.999957
GGUCACGUCUCAAUCAACUCAUCGCCAGGAGUUUUCUCCUGCUUUUUCAACAGCUCGCAGUCAAG	147	122	144	117	consensusLoopOnly	131.774	-0.171351	0.213669	-0.801946	0.422584	0.999957
GGUCACGUCUCAAUCAACUCUUCGUCAGGAGUUUACUCCUGUAAUUUCAACAGCUCGCAGUCAAG	128	96	116	98	consensusLoopOnly	108.647	-0.184774	0.230551	-0.801442	0.422876	0.999957
GGUCACGUCUCAAUCAACUCAUCUCCAGGAGUUUACUCCUGCUAUCUCAACAGCUCGCAGUCAAG	147	99	129	106	consensusLoopOnly	118.846	-0.179967	0.224659	-0.801067	0.423093	0.999957
GGUCACGUCUCAAUCAACUCUAUUCCAGGAGUUUACUCCUGUUUAUUCAACAGCUCGCAGUCAAG	119	109	129	91	consensusLoopOnly	111.512	-0.188178	0.234966	-0.800874	0.423205	0.999957
GGUCACGUCUCAAUCAACUCAUCUUCAGGAGUUUCCUCCUGCAUUUUCAACAGCUCGCAGUCAAG	278	177	295	249	consensusLoopOnly	245.435	0.138558	0.173012	0.80086	0.423213	0.999957
GGUCACGUCUCAAUCAACUCUUCCUCAGGAGUUUCCUCCUGUUAUUUCAACAGCUCGCAGUCAAG	297	190	329	254	consensusLoopOnly	262.488	0.137078	0.171309	0.800183	0.423605	0.999957
GGUCACGUCUCAAUCAACUCAAUCCCAGGAGUUUUCUCCUGCAUAGUCAACAGCUCGCAGUCAAG	181	129	186	190	consensusLoopOnly	169.617	0.157464	0.196802	0.800112	0.423646	0.999957
GGUCACGUCUCAAUCAACUCGUUUUCAGGAGUUUUCUCCUGUAUAUUCAACAGCUCGCAGUCAAG	194	180	192	177	consensusLoopOnly	185.706	-0.151847	0.189817	-0.799964	0.423731	0.999957
GGUCACGUCUCAAUCAACUCUACUUCAGGAGUUUCCUCCUGUUUUCUCAACAGCUCGCAGUCAAG	217	142	204	145	consensusLoopOnly	174.306	-0.159735	0.199766	-0.79961	0.423937	0.999957
GGUCACGUCUCAAUCAACUCAAUCUCAGGAGUUUUCUCCUGCAUACUCAACAGCUCGCAGUCAAG	192	137	200	198	consensusLoopOnly	179.668	0.152869	0.191243	0.799347	0.424089	0.999957
GGUCACGUCUCAAUCAACUCAUUCCCAGGAGUUUCCUCCUGUAAACUCAACAGCUCGCAGUCAAG	165	110	172	163	consensusLoopOnly	150.322	0.164185	0.205583	0.79863	0.424505	0.999957
GGUCACGUCUCAAUCAACUCAUUCUCAGGAGUUUCCUCCUGUAUUUUCAACAGCUCGCAGUCAAG	179	126	185	185	consensusLoopOnly	166.773	0.157609	0.197476	0.798117	0.424803	0.999957
GGUCACGUCUCAAUCAACUCAACUCCAGGAGUUUACUCCUGCUAAUUCAACAGCUCGCAGUCAAG	149	116	181	145	consensusLoopOnly	145.812	0.163438	0.20517	0.796596	0.425686	0.999957
GGUCACGUCUCAAUCAACUCAAUCCCAGGAGUUUCCUCCUGCAAUCUCAACAGCUCGCAGUCAAG	128	95	134	141	consensusLoopOnly	123.302	0.177693	0.223222	0.796039	0.426009	0.999957
GGUCACGUCUCAAUCAACUCGUCUUCAGGAGUUUCCUCCUGCAUUUUCAACAGCUCGCAGUCAAG	224	150	240	210	consensusLoopOnly	202.839	0.145101	0.182314	0.795883	0.4261	0.999957
GGUCACGUCUCAAUCAACUCAUCUUCAGGAGUUUUCUCCUGUUUUUUCAACAGCUCGCAGUCAAG	155	116	168	93	consensusLoopOnly	131.065	-0.187269	0.235439	-0.795401	0.42638	0.999957
GGUCACGUCUCAAUCAACUCUUCGUCAGGAGUUUACUCCUGUAUAUUCAACAGCUCGCAGUCAAG	131	105	160	132	consensusLoopOnly	130.43	0.170373	0.2142	0.795392	0.426386	0.999957
GGUCACGUCUCAAUCAACUCUACGCCAGGAGUUUUCUCCUGUUAUCUCAACAGCUCGCAGUCAAG	200	158	193	159	consensusLoopOnly	176.23	-0.150658	0.189508	-0.794994	0.426617	0.999957
GGUCACGUCUCAAUCAACUCAUCUCCAGGAGUUUUCUCCUGCAAACUCAACAGCUCGCAGUCAAG	159	119	184	156	consensusLoopOnly	152.476	0.159587	0.200881	0.794438	0.42694	0.999957
GGUCACGUCUCAAUCAACUCUAUCUCAGGAGUUUUCUCCUGCUUACUCAACAGCUCGCAGUCAAG	201	155	216	214	consensusLoopOnly	194.692	0.146525	0.184441	0.794425	0.426948	0.999957
GGUCACGUCUCAAUCAACUCUUCGCCAGGAGUUUCCUCCUGCUUUUUCAACAGCUCGCAGUCAAG	211	159	192	171	consensusLoopOnly	181.901	-0.148487	0.186934	-0.794329	0.427004	0.999957
GGUCACGUCUCAAUCAACUCUACUCCAGGAGUUUCCUCCUGCUAAUUCAACAGCUCGCAGUCAAG	244	227	264	207	consensusLoopOnly	234.769	-0.139508	0.175742	-0.793822	0.427299	0.999957
GGUCACGUCUCAAUCAACUCUAUCUCAGGAGUUUCCUCCUGUUAUUUCAACAGCUCGCAGUCAAG	258	171	236	185	consensusLoopOnly	209.638	-0.144732	0.182389	-0.793533	0.427467	0.999957
GGUCACGUCUCAAUCAACUCUUCGUCAGGAGUUUCCUCCUGUUUUCUCAACAGCUCGCAGUCAAG	211	119	185	131	consensusLoopOnly	158.341	-0.170934	0.215947	-0.791558	0.428619	0.999957
GGUCACGUCUCAAUCAACUCAACUUCAGGAGUUUUCUCCUGCUAUGUCAACAGCUCGCAGUCAAG	204	157	230	206	consensusLoopOnly	197.047	0.143113	0.181136	0.790087	0.429477	0.999957
GGUCACGUCUCAAUCAACUCAUCUUCAGGAGUUUACUCCUGCAUUCUCAACAGCUCGCAGUCAAG	162	95	152	161	consensusLoopOnly	140.247	0.174754	0.221195	0.790044	0.429502	0.999957
GGUCACGUCUCAAUCAACUCAUUCUCAGGAGUUUGCUCCUGCUUAUUCAACAGCUCGCAGUCAAG	219	166	233	230	consensusLoopOnly	209.95	0.141486	0.179205	0.789519	0.429809	0.999957
GGUCACGUCUCAAUCAACUCUAUGUCAGGAGUUUUCUCCUGUUUUUUCAACAGCUCGCAGUCAAG	143	94	137	89	consensusLoopOnly	113.891	-0.187571	0.237641	-0.789303	0.429935	0.999957
GGUCACGUCUCAAUCAACUCAUUUCCAGGAGUUUACUCCUGCUUAGUCAACAGCUCGCAGUCAAG	157	123	179	163	consensusLoopOnly	153.869	0.157638	0.20008	0.787875	0.43077	0.999957
GGUCACGUCUCAAUCAACUCUUCUUCAGGAGUUUACUCCUGUAAAUUCAACAGCUCGCAGUCAAG	87	68	107	89	consensusLoopOnly	86.6146	0.199539	0.25343	0.787353	0.431075	0.999957
GGUCACGUCUCAAUCAACUCAUUUUCAGGAGUUUUCUCCUGUUUAUUCAACAGCUCGCAGUCAAG	171	137	214	163	consensusLoopOnly	169.011	0.153478	0.195067	0.786796	0.431401	0.999957
GGUCACGUCUCAAUCAACUCAAUCCCAGGAGUUUGCUCCUGUAAAUUCAACAGCUCGCAGUCAAG	177	140	211	175	consensusLoopOnly	173.673	0.150023	0.19068	0.786777	0.431412	0.999957
GGUCACGUCUCAAUCAACUCUAUGUCAGGAGUUUCCUCCUGUUUUCUCAACAGCUCGCAGUCAAG	226	159	220	158	consensusLoopOnly	188.272	-0.150299	0.191046	-0.786719	0.431447	0.999957
GGUCACGUCUCAAUCAACUCAUCCCCAGGAGUUUGCUCCUGCUAUUUCAACAGCUCGCAGUCAAG	126	97	159	118	consensusLoopOnly	123.124	0.174093	0.221941	0.78441	0.432799	0.999957
GGUCACGUCUCAAUCAACUCUAUUUCAGGAGUUUUCUCCUGCUUUCUCAACAGCUCGCAGUCAAG	194	145	252	164	consensusLoopOnly	185.38	0.155266	0.198155	0.78356	0.433298	0.999957
GGUCACGUCUCAAUCAACUCAUCCCCAGGAGUUUACUCCUGUUUAUUCAACAGCUCGCAGUCAAG	151	115	179	147	consensusLoopOnly	146.044	0.160261	0.204639	0.783141	0.433544	0.999957
GGUCACGUCUCAAUCAACUCAAUCUCAGGAGUUUCCUCCUGCAAUCUCAACAGCUCGCAGUCAAG	253	181	276	243	consensusLoopOnly	235.095	0.133271	0.170203	0.783008	0.433623	0.999957
GGUCACGUCUCAAUCAACUCUUUUUCAGGAGUUUACUCCUGCAUUCUCAACAGCUCGCAGUCAAG	160	124	166	180	consensusLoopOnly	156.301	0.160534	0.205035	0.782959	0.433651	0.999957
GGUCACGUCUCAAUCAACUCUUUCUCAGGAGUUUUCUCCUGUAAUUUCAACAGCUCGCAGUCAAG	204	162	212	149	consensusLoopOnly	180.007	-0.151789	0.193878	-0.782909	0.433681	0.999957
GGUCACGUCUCAAUCAACUCAAUCUCAGGAGUUUCCUCCUGCUAAUUCAACAGCUCGCAGUCAAG	248	169	225	185	consensusLoopOnly	204.295	-0.142227	0.181672	-0.782877	0.433699	0.999957
GGUCACGUCUCAAUCAACUCAAUCUCAGGAGUUUACUCCUGCUUACUCAACAGCUCGCAGUCAAG	139	125	165	160	consensusLoopOnly	146.429	0.162527	0.207642	0.782726	0.433788	0.999957
GGUCACGUCUCAAUCAACUCUUCGCCAGGAGUUUACUCCUGUAUUUUCAACAGCUCGCAGUCAAG	115	91	108	89	consensusLoopOnly	100.098	-0.186652	0.238543	-0.782465	0.433941	0.999957
GGUCACGUCUCAAUCAACUCAUUCUCAGGAGUUUCCUCCUGUAUAUUCAACAGCUCGCAGUCAAG	169	129	153	137	consensusLoopOnly	146.016	-0.159706	0.204107	-0.782463	0.433943	0.999957
GGUCACGUCUCAAUCAACUCAUUUUCAGGAGUUUGCUCCUGUAGUCUCAACAGCUCGCAGUCAAG	267	192	276	271	consensusLoopOnly	248.71	0.132107	0.169048	0.781481	0.43452	0.999957
GGUCACGUCUCAAUCAACUCAUCGUCAGGAGUUUUCUCCUGUUAUUUCAACAGCUCGCAGUCAAG	94	75	120	93	consensusLoopOnly	94.205	0.192177	0.245944	0.781383	0.434577	0.999957
GGUCACGUCUCAAUCAACUCAUUCCCAGGAGUUUCCUCCUGUUAUCUCAACAGCUCGCAGUCAAG	245	174	279	224	consensusLoopOnly	227.006	0.135809	0.173816	0.781334	0.434606	0.999957
GGUCACGUCUCAAUCAACUCAAUCCCAGGAGUUUUCUCCUGUUAAUUCAACAGCUCGCAGUCAAG	140	99	121	108	consensusLoopOnly	115.962	-0.175946	0.225281	-0.781005	0.434799	0.999957
GGUCACGUCUCAAUCAACUCAUCCUCAGGAGUUUACUCCUGUUUAUUCAACAGCUCGCAGUCAAG	173	132	184	186	consensusLoopOnly	167.192	0.153369	0.19643	0.780781	0.434932	0.999957
GGUCACGUCUCAAUCAACUCAUUCCCAGGAGUUUUCUCCUGCUUUCUCAACAGCUCGCAGUCAAG	227	152	273	187	consensusLoopOnly	205.592	0.148615	0.190402	0.780535	0.435076	0.999957
GGUCACGUCUCAAUCAACUCUUCGUCAGGAGUUUACUCCUGUUUUUUCAACAGCUCGCAGUCAAG	151	123	154	113	consensusLoopOnly	134.195	-0.167553	0.214706	-0.780383	0.435166	0.999957
GGUCACGUCUCAAUCAACUCUUUUUCAGGAGUUUUCUCCUGCAAAUUCAACAGCUCGCAGUCAAG	222	154	230	221	consensusLoopOnly	204.14	0.141971	0.182034	0.779913	0.435442	0.999957
GGUCACGUCUCAAUCAACUCAUCUCCAGGAGUUUCCUCCUGUAUUUUCAACAGCUCGCAGUCAAG	214	136	169	169	consensusLoopOnly	170.182	-0.155742	0.199928	-0.77899	0.435985	0.999957
GGUCACGUCUCAAUCAACUCUAUCUCAGGAGUUUCCUCCUGCUAUCUCAACAGCUCGCAGUCAAG	208	147	203	224	consensusLoopOnly	193.606	0.149573	0.192146	0.778433	0.436314	0.999957
GGUCACGUCUCAAUCAACUCAAGUCCAGGAGUUUUCUCCUGCAAUUUCAACAGCUCGCAGUCAAG	140	96	160	130	consensusLoopOnly	129.341	0.168783	0.216883	0.77822	0.436439	0.999957
GGUCACGUCUCAAUCAACUCAUUCCCAGGAGUUUCCUCCUGCUAAUUCAACAGCUCGCAGUCAAG	213	177	240	230	consensusLoopOnly	213.368	0.138051	0.177459	0.777936	0.436607	0.999957
GGUCACGUCUCAAUCAACUCUACUUCAGGAGUUUCCUCCUGUUAUUUCAACAGCUCGCAGUCAAG	145	102	157	145	consensusLoopOnly	135.423	0.164937	0.212109	0.777606	0.436801	0.999957
GGUCACGUCUCAAUCAACUCUAUCCCAGGAGUUUUCUCCUGUUUUCUCAACAGCUCGCAGUCAAG	124	94	142	127	consensusLoopOnly	120.293	0.171954	0.22116	0.777509	0.436859	0.999957
GGUCACGUCUCAAUCAACUCAUGUCCAGGAGUUUCCUCCUGUUAAUUCAACAGCUCGCAGUCAAG	160	100	185	134	consensusLoopOnly	141.713	0.168223	0.216441	0.777225	0.437026	0.999957
GGUCACGUCUCAAUCAACUCAGUUUCAGGAGUUUCCUCCUGCUAUCUCAACAGCUCGCAGUCAAG	252	169	268	235	consensusLoopOnly	227.505	0.135568	0.174685	0.776069	0.437708	0.999957
GGUCACGUCUCAAUCAACUCUAUUCCAGGAGUUUUCUCCUGUUUUUUCAACAGCUCGCAGUCAAG	162	122	170	106	consensusLoopOnly	138.21	-0.171848	0.221492	-0.775863	0.43783	0.999957
GGUCACGUCUCAAUCAACUCUAUCCCAGGAGUUUACUCCUGUUAACUCAACAGCUCGCAGUCAAG	178	118	213	149	consensusLoopOnly	161.226	0.159772	0.205957	0.775757	0.437892	0.999957
GGUCACGUCUCAAUCAACUCAAUCUCAGGAGUUUUCUCCUGCAAUGUCAACAGCUCGCAGUCAAG	243	176	239	262	consensusLoopOnly	227.931	0.140147	0.180715	0.775513	0.438036	0.999957
GGUCACGUCUCAAUCAACUCUUCCCCAGGAGUUUUCUCCUGCAUACUCAACAGCUCGCAGUCAAG	131	121	155	156	consensusLoopOnly	140.16	0.165409	0.213303	0.775466	0.438064	0.999957
GGUCACGUCUCAAUCAACUCAUUCUCAGGAGUUUACUCCUGUUAACUCAACAGCUCGCAGUCAAG	168	108	185	151	consensusLoopOnly	150.254	0.160211	0.206733	0.774966	0.43836	0.999957
GGUCACGUCUCAAUCAACUCAUCUCCAGGAGUUUACUCCUGCAUACUCAACAGCUCGCAGUCAAG	174	111	172	173	consensusLoopOnly	155.243	0.160138	0.206694	0.77476	0.438482	0.999957
GGUCACGUCUCAAUCAACUCAAUCUCAGGAGUUUUCUCCUGUUAAUUCAACAGCUCGCAGUCAAG	110	85	126	116	consensusLoopOnly	108.046	0.179169	0.231358	0.774425	0.43868	0.999957
GGUCACGUCUCAAUCAACUCAUCGUCAGGAGUUUGCUCCUGCUUUUUCAACAGCUCGCAGUCAAG	107	104	141	123	consensusLoopOnly	118.08	0.176108	0.227437	0.774315	0.438744	0.999957
GGUCACGUCUCAAUCAACUCUUCUCCAGGAGUUUUCUCCUGUUAACUCAACAGCUCGCAGUCAAG	177	99	179	156	consensusLoopOnly	149.616	0.166212	0.214678	0.774241	0.438788	0.999957
GGUCACGUCUCAAUCAACUCAAUCUCAGGAGUUUUCUCCUGCUAUGUCAACAGCUCGCAGUCAAG	234	181	267	231	consensusLoopOnly	225.651	0.132887	0.171674	0.774064	0.438893	0.999957
GGUCACGUCUCAAUCAACUCUUUCUCAGGAGUUUCCUCCUGUUUUCUCAACAGCUCGCAGUCAAG	266	188	302	241	consensusLoopOnly	245.43	0.130837	0.169225	0.773152	0.439432	0.999957
GGUCACGUCUCAAUCAACUCUUUCUCAGGAGUUUCCUCCUGCUAACUCAACAGCUCGCAGUCAAG	180	141	205	184	consensusLoopOnly	175.622	0.146569	0.189577	0.773137	0.439441	0.999957
GGUCACGUCUCAAUCAACUCUUUUUCAGGAGUUUUCUCCUGUUUAUUCAACAGCUCGCAGUCAAG	197	141	248	165	consensusLoopOnly	184.257	0.152693	0.19752	0.773054	0.43949	0.999957
GGUCACGUCUCAAUCAACUCAUCGCCAGGAGUUUCCUCCUGUUUUCUCAACAGCUCGCAGUCAAG	206	136	180	153	consensusLoopOnly	166.701	-0.152363	0.197181	-0.772705	0.439697	0.999957
GGUCACGUCUCAAUCAACUCAGUUUCAGGAGUUUACUCCUGUUUUCUCAACAGCUCGCAGUCAAG	134	79	142	120	consensusLoopOnly	116.389	0.179047	0.231756	0.772565	0.43978	0.999957
GGUCACGUCUCAAUCAACUCAACUUCAGGAGUUUACUCCUGUUAACUCAACAGCUCGCAGUCAAG	144	129	148	119	consensusLoopOnly	134.546	-0.165109	0.213824	-0.772172	0.440013	0.999957
GGUCACGUCUCAAUCAACUCAAUCCCAGGAGUUUCCUCCUGCAUAUUCAACAGCUCGCAGUCAAG	209	164	213	236	consensusLoopOnly	204.137	0.144715	0.187559	0.771569	0.44037	0.999957
GGUCACGUCUCAAUCAACUCUUCUUCAGGAGUUUACUCCUGCAUACUCAACAGCUCGCAGUCAAG	206	133	173	156	consensusLoopOnly	165.025	-0.153534	0.19906	-0.771297	0.440531	0.999957
GGUCACGUCUCAAUCAACUCAAUCCCAGGAGUUUACUCCUGCUAUUUCAACAGCUCGCAGUCAAG	182	142	174	144	consensusLoopOnly	159.305	-0.151934	0.197222	-0.770369	0.441081	0.999957
GGUCACGUCUCAAUCAACUCUACUCCAGGAGUUUUCUCCUGCAUACUCAACAGCUCGCAGUCAAG	219	172	193	192	consensusLoopOnly	193.16	-0.142164	0.184851	-0.769074	0.441849	0.999957
GGUCACGUCUCAAUCAACUCAAUUUCAGGAGUUUUCUCCUGUUUAUUCAACAGCUCGCAGUCAAG	124	97	109	103	consensusLoopOnly	107.737	-0.177873	0.231737	-0.767564	0.442746	0.999957
GGUCACGUCUCAAUCAACUCAACUUCAGGAGUUUGCUCCUGCAUUCUCAACAGCUCGCAGUCAAG	201	148	171	170	consensusLoopOnly	171.423	-0.148859	0.193989	-0.767356	0.44287	0.999957
GGUCACGUCUCAAUCAACUCAAUUUCAGGAGUUUCCUCCUGCUAUGUCAACAGCUCGCAGUCAAG	195	172	263	186	consensusLoopOnly	201.633	0.144413	0.188203	0.767329	0.442886	0.999957
GGUCACGUCUCAAUCAACUCAAGGUCAGGAGUUUUCUCCUGUUAAUUCAACAGCUCGCAGUCAAG	94	57	99	90	consensusLoopOnly	83.4601	0.201197	0.262235	0.767239	0.442939	0.999957
GGUCACGUCUCAAUCAACUCUACUUCAGGAGUUUCCUCCUGUUUACUCAACAGCUCGCAGUCAAG	194	98	185	168	consensusLoopOnly	157.636	0.168528	0.219765	0.766853	0.443169	0.999957
GGUCACGUCUCAAUCAACUCUACUCCAGGAGUUUUCUCCUGUAAAUUCAACAGCUCGCAGUCAAG	180	119	167	123	consensusLoopOnly	145.145	-0.161919	0.211261	-0.76644	0.443414	0.999957
GGUCACGUCUCAAUCAACUCUUUCGCAGGAGUUUCCUCCUGGUAUUUCAACAGCUCGCAGUCAAG	315	254	361	315	consensusLoopOnly	308.196	0.11707	0.152828	0.766026	0.443661	0.999957
GGUCACGUCUCAAUCAACUCUACGCCAGGAGUUUUCUCCUGUUAUUUCAACAGCUCGCAGUCAAG	222	149	268	182	consensusLoopOnly	201.167	0.147185	0.192299	0.765397	0.444035	0.999957
GGUCACGUCUCAAUCAACUCUUUUUCAGGAGUUUACUCCUGUUUACUCAACAGCUCGCAGUCAAG	141	108	172	134	consensusLoopOnly	136.801	0.16166	0.211239	0.765293	0.444097	0.999957
GGUCACGUCUCAAUCAACUCUUCGCCAGGAGUUUUCUCCUGUAUUCUCAACAGCUCGCAGUCAAG	229	166	203	186	consensusLoopOnly	194.39	-0.140015	0.183031	-0.764978	0.444285	0.999957
GGUCACGUCUCAAUCAACUCUUCUUCAGGAGUUUCCUCCUGUUUAUUCAACAGCUCGCAGUCAAG	239	197	246	189	consensusLoopOnly	216.17	-0.135598	0.17736	-0.764539	0.444546	0.999957
GGUCACGUCUCAAUCAACUCAUGUCCAGGAGUUUACUCCUGCUUUCUCAACAGCUCGCAGUCAAG	125	118	122	114	consensusLoopOnly	119.861	-0.172393	0.225554	-0.76431	0.444683	0.999957
GGUCACGUCUCAAUCAACUCAUCCUCAGGAGUUUGCUCCUGCAAUCUCAACAGCUCGCAGUCAAG	148	122	151	179	consensusLoopOnly	149.353	0.164131	0.2148	0.764111	0.444801	0.999957
GGUCACGUCUCAAUCAACUCUAGUCCAGGAGUUUCCUCCUGUAAUUUCAACAGCUCGCAGUCAAG	190	147	167	163	consensusLoopOnly	165.916	-0.149302	0.195395	-0.7641	0.444807	0.999957
GGUCACGUCUCAAUCAACUCUAUCUCAGGAGUUUACUCCUGCAAUCUCAACAGCUCGCAGUCAAG	176	129	147	149	consensusLoopOnly	149.357	-0.156957	0.205426	-0.764058	0.444833	0.999957
GGUCACGUCUCAAUCAACUCUAUCCCAGGAGUUUCCUCCUGUAUUCUCAACAGCUCGCAGUCAAG	161	123	162	183	consensusLoopOnly	156.112	0.158699	0.207739	0.763933	0.444907	0.999957
GGUCACGUCUCAAUCAACUCAAUGUCAGGAGUUUUCUCCUGUUUACUCAACAGCUCGCAGUCAAG	121	86	143	113	consensusLoopOnly	113.893	0.174111	0.227969	0.763746	0.445019	0.999957
GGUCACGUCUCAAUCAACUCUUUCUCAGGAGUUUACUCCUGUAUUUUCAACAGCUCGCAGUCAAG	168	108	161	105	consensusLoopOnly	133.207	-0.172206	0.225479	-0.763733	0.445026	0.999957
GGUCACGUCUCAAUCAACUCUUUUCCAGGAGUUUACUCCUGUUUUUUCAACAGCUCGCAGUCAAG	189	125	194	110	consensusLoopOnly	151.681	-0.172308	0.225851	-0.762931	0.445505	0.999957
GGUCACGUCUCAAUCAACUCAUCCCCAGGAGUUUACUCCUGCAUUCUCAACAGCUCGCAGUCAAG	118	75	124	114	consensusLoopOnly	105.986	0.18065	0.237054	0.762062	0.446023	0.999957
GGUCACGUCUCAAUCAACUCUUCCCCAGGAGUUUCCUCCUGUAUUCUCAACAGCUCGCAGUCAAG	217	143	213	218	consensusLoopOnly	195.196	0.144485	0.189605	0.762035	0.446039	0.999957
GGUCACGUCUCAAUCAACUCAAGUCCAGGAGUUUUCUCCUGCAAUGUCAACAGCUCGCAGUCAAG	116	85	112	136	consensusLoopOnly	111.417	0.183164	0.240426	0.761828	0.446163	0.999957
GGUCACGUCUCAAUCAACUCUAUCUCAGGAGUUUCCUCCUGUAUACUCAACAGCUCGCAGUCAAG	211	163	225	224	consensusLoopOnly	203.911	0.138156	0.181415	0.76155	0.446329	0.999957
GGUCACGUCUCAAUCAACUCAUUUCCAGGAGUUUGCUCCUGCUUACUCAACAGCUCGCAGUCAAG	242	213	279	267	consensusLoopOnly	248.787	0.128751	0.169192	0.760977	0.446671	0.999957
GGUCACGUCUCAAUCAACUCAUCCUCAGGAGUUUACUCCUGUUAUCUCAACAGCUCGCAGUCAAG	129	108	128	102	consensusLoopOnly	116.106	-0.171464	0.225397	-0.76072	0.446824	0.999957
GGUCACGUCUCAAUCAACUCAAUCUCAGGAGUUUUCUCCUGCUAAGUCAACAGCUCGCAGUCAAG	180	131	200	176	consensusLoopOnly	169.519	0.146656	0.192805	0.760645	0.446869	0.999957
GGUCACGUCUCAAUCAACUCUUCUUCAGGAGUUUUCUCCUGCUAUCUCAACAGCUCGCAGUCAAG	282	200	308	265	consensusLoopOnly	260.116	0.124864	0.164183	0.760516	0.446946	0.999957
GGUCACGUCUCAAUCAACUCUUCUCCAGGAGUUUUCUCCUGCUUACUCAACAGCUCGCAGUCAAG	182	163	222	197	consensusLoopOnly	189.669	0.141566	0.186311	0.759837	0.447352	0.999957
GGUCACGUCUCAAUCAACUCUUCGCCAGGAGUUUUCUCCUGCAUUUUCAACAGCUCGCAGUCAAG	141	105	131	107	consensusLoopOnly	119.932	-0.168461	0.22177	-0.75962	0.447482	0.999957
GGUCACGUCUCAAUCAACUCAUUCCCAGGAGUUUCCUCCUGCAAUCUCAACAGCUCGCAGUCAAG	141	122	153	169	consensusLoopOnly	145.633	0.161267	0.212747	0.758024	0.448437	0.999957
GGUCACGUCUCAAUCAACUCAUCUUCAGGAGUUUUCUCCUGCUUAGUCAACAGCUCGCAGUCAAG	173	104	197	141	consensusLoopOnly	150.345	0.162649	0.214573	0.75801	0.448445	0.999957
GGUCACGUCUCAAUCAACUCAAUCUCAGGAGUUUCCUCCUGCUAUGUCAACAGCUCGCAGUCAAG	187	149	216	190	consensusLoopOnly	183.573	0.140968	0.186189	0.757119	0.448978	0.999957
GGUCACGUCUCAAUCAACUCAUCUCCAGGAGUUUGCUCCUGUAUACUCAACAGCUCGCAGUCAAG	171	132	192	175	consensusLoopOnly	165.705	0.147009	0.194218	0.756929	0.449092	0.999957
GGUCACGUCUCAAUCAACUCAUUUUCAGGAGUUUACUCCUGUUUACUCAACAGCUCGCAGUCAAG	135	110	182	122	consensusLoopOnly	135.169	0.165918	0.219245	0.756769	0.449188	0.999957
GGUCACGUCUCAAUCAACUCAGUCUCAGGAGUUUCCUCCUGCUUUCUCAACAGCUCGCAGUCAAG	195	147	169	166	consensusLoopOnly	168.279	-0.147136	0.194673	-0.755813	0.449761	0.999957
GGUCACGUCUCAAUCAACUCUUCCCCAGGAGUUUCCUCCUGCUAUUUCAACAGCUCGCAGUCAAG	210	148	232	198	consensusLoopOnly	194.181	0.138693	0.183576	0.755506	0.449945	0.999957
GGUCACGUCUCAAUCAACUCUAUGUCAGGAGUUUUCUCCUGUAAAUUCAACAGCUCGCAGUCAAG	127	104	131	93	consensusLoopOnly	112.836	-0.174684	0.231231	-0.755452	0.449978	0.999957
GGUCACGUCUCAAUCAACUCAUCCUCAGGAGUUUACUCCUGUAUUUUCAACAGCUCGCAGUCAAG	125	110	164	127	consensusLoopOnly	130.136	0.163917	0.217147	0.754866	0.450329	0.999957
GGUCACGUCUCAAUCAACUCAUCCCCAGGAGUUUCCUCCUGUUUUCUCAACAGCUCGCAGUCAAG	190	141	212	187	consensusLoopOnly	180.25	0.141695	0.187861	0.754255	0.450696	0.999957
GGUCACGUCUCAAUCAACUCUUCUUCAGGAGUUUACUCCUGCUAUUUCAACAGCUCGCAGUCAAG	165	116	148	125	consensusLoopOnly	137.085	-0.158842	0.210701	-0.753873	0.450925	0.999957
GGUCACGUCUCAAUCAACUCAAUCUCAGGAGUUUCCUCCUGCUUUCUCAACAGCUCGCAGUCAAG	228	160	246	218	consensusLoopOnly	210.087	0.13433	0.178214	0.753755	0.450996	0.999957
GGUCACGUCUCAAUCAACUCAUUCCCAGGAGUUUUCUCCUGCAUAGUCAACAGCUCGCAGUCAAG	168	110	159	177	consensusLoopOnly	151.694	0.159964	0.212442	0.752976	0.451464	0.999957
GGUCACGUCUCAAUCAACUCAUCUCCAGGAGUUUCCUCCUGUAAACUCAACAGCUCGCAGUCAAG	227	168	235	237	consensusLoopOnly	214.616	0.134705	0.178971	0.752664	0.451652	0.999957
GGUCACGUCUCAAUCAACUCAUUCUCAGGAGUUUGCUCCUGUAAUUUCAACAGCUCGCAGUCAAG	174	136	206	170	consensusLoopOnly	169.415	0.144947	0.192625	0.752487	0.451758	0.999957
GGUCACGUCUCAAUCAACUCAUCCUCAGGAGUUUACUCCUGUUUUCUCAACAGCUCGCAGUCAAG	154	110	186	137	consensusLoopOnly	144.267	0.157594	0.209683	0.751581	0.452303	0.999957
GGUCACGUCUCAAUCAACUCAUUUCCAGGAGUUUGCUCCUGUAAUCUCAACAGCUCGCAGUCAAG	202	168	238	208	consensusLoopOnly	202.121	0.135066	0.179724	0.751523	0.452338	0.999957
GGUCACGUCUCAAUCAACUCAACUCCAGGAGUUUGCUCCUGUAAUUUCAACAGCUCGCAGUCAAG	185	120	174	193	consensusLoopOnly	165.982	0.154695	0.206044	0.750783	0.452783	0.999957
GGUCACGUCUCAAUCAACUCAUUCUCAGGAGUUUUCUCCUGUUAACUCAACAGCUCGCAGUCAAG	194	147	222	189	consensusLoopOnly	185.677	0.139202	0.185498	0.750425	0.452998	0.999957
GGUCACGUCUCAAUCAACUCAAUUUCAGGAGUUUACUCCUGUUAACUCAACAGCUCGCAGUCAAG	142	117	185	134	consensusLoopOnly	142.577	0.158135	0.210793	0.750189	0.453141	0.999957
GGUCACGUCUCAAUCAACUCAUUCUCAGGAGUUUGCUCCUGUAUUCUCAACAGCUCGCAGUCAAG	243	188	205	220	consensusLoopOnly	213.227	-0.136559	0.182042	-0.75015	0.453164	0.999957
GGUCACGUCUCAAUCAACUCUACUUCAGGAGUUUCCUCCUGCUAUCUCAACAGCUCGCAGUCAAG	254	162	202	204	consensusLoopOnly	203.345	-0.140999	0.187982	-0.750066	0.453215	0.999957
GGUCACGUCUCAAUCAACUCAUCGUCAGGAGUUUCCUCCUGCAAAUUCAACAGCUCGCAGUCAAG	129	108	132	159	consensusLoopOnly	131.514	0.169485	0.226035	0.749817	0.453365	0.999957
GGUCACGUCUCAAUCAACUCUACUUCAGGAGUUUACUCCUGCAAUUUCAACAGCUCGCAGUCAAG	118	92	140	119	consensusLoopOnly	115.835	0.167849	0.224518	0.747598	0.454703	0.999957
GGUCACGUCUCAAUCAACUCAAUUCCAGGAGUUUUCUCCUGCUUACUCAACAGCUCGCAGUCAAG	245	218	268	287	consensusLoopOnly	253.609	0.130358	0.174384	0.747535	0.454741	0.999957
GGUCACGUCUCAAUCAACUCUAGUCCAGGAGUUUUCUCCUGCAAAUUCAACAGCUCGCAGUCAAG	165	150	157	153	consensusLoopOnly	156.26	-0.151629	0.202948	-0.747132	0.454984	0.999957
GGUCACGUCUCAAUCAACUCUACUUCAGGAGUUUCCUCCUGUUUUUUCAACAGCUCGCAGUCAAG	251	183	257	174	consensusLoopOnly	213.428	-0.138742	0.185706	-0.747102	0.455002	0.999957
GGUCACGUCUCAAUCAACUCAAUUUCAGGAGUUUACUCCUGUAUUCUCAACAGCUCGCAGUCAAG	152	101	156	151	consensusLoopOnly	138.051	0.159206	0.213103	0.747087	0.455011	0.999957
GGUCACGUCUCAAUCAACUCAUCUCCAGGAGUUUUCUCCUGCAUACUCAACAGCUCGCAGUCAAG	177	124	188	175	consensusLoopOnly	163.839	0.147072	0.196884	0.747001	0.455063	0.999957
GGUCACGUCUCAAUCAACUCAAUCUCAGGAGUUUUCUCCUGUUAACUCAACAGCUCGCAGUCAAG	168	132	198	166	consensusLoopOnly	164.052	0.14559	0.194912	0.746951	0.455093	0.999957
GGUCACGUCUCAAUCAACUCUUCUUCAGGAGUUUUCUCCUGUUUUUUCAACAGCUCGCAGUCAAG	190	125	181	126	consensusLoopOnly	153.101	-0.156747	0.210042	-0.746268	0.455506	0.999957
GGUCACGUCUCAAUCAACUCUUCUCCAGGAGUUUUCUCCUGUAAUGUCAACAGCUCGCAGUCAAG	196	132	224	172	consensusLoopOnly	177.821	0.144547	0.193737	0.7461	0.455607	0.999957
GGUCACGUCUCAAUCAACUCUUCUCCAGGAGUUUACUCCUGUUUUCUCAACAGCUCGCAGUCAAG	204	151	189	161	consensusLoopOnly	174.707	-0.141867	0.190184	-0.745947	0.4557	0.999957
GGUCACGUCUCAAUCAACUCAAUUCCAGGAGUUUACUCCUGUAUACUCAACAGCUCGCAGUCAAG	133	130	169	155	consensusLoopOnly	146.135	0.156591	0.210122	0.74524	0.456126	0.999957
GGUCACGUCUCAAUCAACUCAAUCGCAGGAGUUUCCUCCUGGUUUCUCAACAGCUCGCAGUCAAG	238	170	239	247	consensusLoopOnly	221.183	0.133359	0.179025	0.744917	0.456322	0.999957
GGUCACGUCUCAAUCAACUCAAUGUCAGGAGUUUACUCCUGUUAAUUCAACAGCUCGCAGUCAAG	55	75	95	76	consensusLoopOnly	75.3149	0.216707	0.290964	0.744791	0.456398	NA
GGUCACGUCUCAAUCAACUCAUCUCCAGGAGUUUGCUCCUGCAUUUUCAACAGCUCGCAGUCAAG	154	128	178	165	consensusLoopOnly	154.94	0.148999	0.200214	0.744198	0.456756	0.999957
GGUCACGUCUCAAUCAACUCUAUCUCAGGAGUUUACUCCUGCAAACUCAACAGCUCGCAGUCAAG	100	110	142	122	consensusLoopOnly	118.203	0.17423	0.23415	0.744094	0.45682	0.999957
GGUCACGUCUCAAUCAACUCUUCCCCAGGAGUUUUCUCCUGCAUUCUCAACAGCUCGCAGUCAAG	230	168	246	229	consensusLoopOnly	215.714	0.130947	0.176069	0.743726	0.457042	0.999957
GGUCACGUCUCAAUCAACUCUAUUCCAGGAGUUUUCUCCUGUAAAUUCAACAGCUCGCAGUCAAG	154	110	135	121	consensusLoopOnly	128.866	-0.160245	0.215634	-0.743137	0.457399	0.999957
GGUCACGUCUCAAUCAACUCUAGUCCAGGAGUUUCCUCCUGUUUUUUCAACAGCUCGCAGUCAAG	160	122	161	115	consensusLoopOnly	138.042	-0.158555	0.213374	-0.743086	0.45743	0.999957
GGUCACGUCUCAAUCAACUCAUUCCCAGGAGUUUGCUCCUGUAUUCUCAACAGCUCGCAGUCAAG	182	154	211	195	consensusLoopOnly	184.058	0.139132	0.187291	0.742867	0.457562	0.999957
GGUCACGUCUCAAUCAACUCAUCGUCAGGAGUUUUCUCCUGCAUACUCAACAGCUCGCAGUCAAG	167	127	190	166	consensusLoopOnly	160.567	0.145928	0.196479	0.742718	0.457652	0.999957
GGUCACGUCUCAAUCAACUCUACUUCAGGAGUUUUCUCCUGCUAUCUCAACAGCUCGCAGUCAAG	152	113	186	138	consensusLoopOnly	144.946	0.154681	0.208359	0.742376	0.45786	0.999957
GGUCACGUCUCAAUCAACUCAUCGCCAGGAGUUUUCUCCUGCUUAUUCAACAGCUCGCAGUCAAG	115	89	105	91	consensusLoopOnly	99.3505	-0.177342	0.238971	-0.742107	0.458022	0.999957
GGUCACGUCUCAAUCAACUCAUUCCCAGGAGUUUGCUCCUGCAUAUUCAACAGCUCGCAGUCAAG	138	115	146	163	consensusLoopOnly	139.789	0.160232	0.215931	0.74205	0.458057	0.999957
GGUCACGUCUCAAUCAACUCUACUCCAGGAGUUUUCUCCUGCUAUCUCAACAGCUCGCAGUCAAG	224	169	249	221	consensusLoopOnly	213.252	0.130289	0.175688	0.741594	0.458333	0.999957
GGUCACGUCUCAAUCAACUCAAUCCCAGGAGUUUACUCCUGUAAAGUCAACAGCUCGCAGUCAAG	89	61	87	100	consensusLoopOnly	83.3693	0.19685	0.265561	0.741263	0.458534	0.999957
GGUCACGUCUCAAUCAACUCUUUCCCAGGAGUUUACUCCUGCAUACUCAACAGCUCGCAGUCAAG	172	110	150	123	consensusLoopOnly	136.864	-0.158987	0.21454	-0.741059	0.458658	0.999957
GGUCACGUCUCAAUCAACUCGUUUUCAGGAGUUUACUCCUGUUUUUUCAACAGCUCGCAGUCAAG	128	100	132	89	consensusLoopOnly	111.089	-0.173987	0.234796	-0.741014	0.458685	0.999957
GGUCACGUCUCAAUCAACUCAAUCCCAGGAGUUUACUCCUGUAUAUUCAACAGCUCGCAGUCAAG	112	77	123	110	consensusLoopOnly	103.95	0.175027	0.236279	0.740765	0.458836	0.999957
GGUCACGUCUCAAUCAACUCAACUCCAGGAGUUUUCUCCUGUAUAUUCAACAGCUCGCAGUCAAG	178	124	192	172	consensusLoopOnly	164.194	0.145299	0.196367	0.73994	0.459337	0.999957
GGUCACGUCUCAAUCAACUCAUCCUCAGGAGUUUUCUCCUGUUUUUUCAACAGCUCGCAGUCAAG	118	80	114	75	consensusLoopOnly	95.3076	-0.186515	0.25211	-0.739817	0.459411	0.999957
GGUCACGUCUCAAUCAACUCAUCCUCAGGAGUUUUCUCCUGCAAAUUCAACAGCUCGCAGUCAAG	190	154	202	212	consensusLoopOnly	188.238	0.140331	0.189697	0.739768	0.459441	0.999957
GGUCACGUCUCAAUCAACUCUAUCUCAGGAGUUUACUCCUGUUAUCUCAACAGCUCGCAGUCAAG	140	96	164	125	consensusLoopOnly	128.956	0.161776	0.218703	0.739707	0.459478	0.999957
GGUCACGUCUCAAUCAACUCAAUCCCAGGAGUUUUCUCCUGCUUUUUCAACAGCUCGCAGUCAAG	168	134	162	135	consensusLoopOnly	148.751	-0.149937	0.202713	-0.73965	0.459512	0.999957
GGUCACGUCUCAAUCAACUCAAGUCCAGGAGUUUCCUCCUGCAAUGUCAACAGCUCGCAGUCAAG	126	78	133	117	consensusLoopOnly	111.483	0.172323	0.233151	0.739104	0.459844	0.999957
GGUCACGUCUCAAUCAACUCAUCGGCAGGAGUUUUCUCCUGGAUAUUCAACAGCUCGCAGUCAAG	235	162	247	226	consensusLoopOnly	214.554	0.131313	0.177746	0.738768	0.460048	0.999957
GGUCACGUCUCAAUCAACUCAAUCCCAGGAGUUUUCUCCUGCAUACUCAACAGCUCGCAGUCAAG	174	136	188	186	consensusLoopOnly	169.493	0.143581	0.194463	0.738345	0.460305	0.999957
GGUCACGUCUCAAUCAACUCAUCCUCAGGAGUUUCCUCCUGUAUUUUCAACAGCUCGCAGUCAAG	196	136	202	196	consensusLoopOnly	180.231	0.141046	0.191062	0.738219	0.460381	0.999957
GGUCACGUCUCAAUCAACUCUACUCCAGGAGUUUUCUCCUGCAUUCUCAACAGCUCGCAGUCAAG	245	164	199	202	consensusLoopOnly	200.682	-0.137556	0.18656	-0.73733	0.460922	0.999957
GGUCACGUCUCAAUCAACUCAAUCCCAGGAGUUUUCUCCUGUUAUUUCAACAGCUCGCAGUCAAG	168	118	188	158	consensusLoopOnly	155.658	0.147673	0.200408	0.736858	0.461208	0.999957
GGUCACGUCUCAAUCAACUCUAUCUCAGGAGUUUGCUCCUGCUUUUUCAACAGCUCGCAGUCAAG	214	172	199	184	consensusLoopOnly	191.3	-0.135289	0.183603	-0.736855	0.461211	0.999957
GGUCACGUCUCAAUCAACUCAUCUCCAGGAGUUUACUCCUGUUAUUUCAACAGCUCGCAGUCAAG	111	80	137	100	consensusLoopOnly	105.167	0.174755	0.237521	0.735747	0.461885	0.999957
GGUCACGUCUCAAUCAACUCAUCCGCAGGAGUUUUCUCCUGGUAAUUCAACAGCUCGCAGUCAAG	185	152	207	199	consensusLoopOnly	184.291	0.138002	0.18762	0.735541	0.46201	0.999957
GGUCACGUCUCAAUCAACUCAAUUCCAGGAGUUUCCUCCUGUAUUCUCAACAGCUCGCAGUCAAG	225	149	232	214	consensusLoopOnly	202.016	0.135033	0.183589	0.735518	0.462024	0.999957
GGUCACGUCUCAAUCAACUCUUCUCCAGGAGUUUUCUCCUGUAAUCUCAACAGCUCGCAGUCAAG	124	112	159	132	consensusLoopOnly	130.659	0.158935	0.216119	0.735404	0.462093	0.999957
GGUCACGUCUCAAUCAACUCUACUUCAGGAGUUUACUCCUGUAUUUUCAACAGCUCGCAGUCAAG	147	108	126	121	consensusLoopOnly	124.66	-0.160991	0.219038	-0.734992	0.462344	0.999957
GGUCACGUCUCAAUCAACUCAACUUCAGGAGUUUGCUCCUGCUAACUCAACAGCUCGCAGUCAAG	117	77	132	107	consensusLoopOnly	106.339	0.173302	0.235791	0.734984	0.462349	0.999957
GGUCACGUCUCAAUCAACUCUACUUCAGGAGUUUUCUCCUGCUAAUUCAACAGCUCGCAGUCAAG	139	92	111	110	consensusLoopOnly	111.952	-0.17039	0.231977	-0.734515	0.462635	0.999957
GGUCACGUCUCAAUCAACUCUAUUUCAGGAGUUUCCUCCUGCAUUCUCAACAGCUCGCAGUCAAG	243	156	235	239	consensusLoopOnly	215.276	0.13536	0.184315	0.734392	0.46271	0.999957
GGUCACGUCUCAAUCAACUCUAUCCCAGGAGUUUCCUCCUGUAAAUUCAACAGCUCGCAGUCAAG	182	138	161	153	consensusLoopOnly	157.53	-0.145982	0.198846	-0.734146	0.46286	0.999957
GGUCACGUCUCAAUCAACUCAGUUUCAGGAGUUUACUCCUGCAUAUUCAACAGCUCGCAGUCAAG	117	94	142	118	consensusLoopOnly	116.384	0.164221	0.224337	0.732026	0.464153	0.999957
GGUCACGUCUCAAUCAACUCAGUCCCAGGAGUUUUCUCCUGCUAUUUCAACAGCUCGCAGUCAAG	177	138	156	153	consensusLoopOnly	155.264	-0.146911	0.200705	-0.731974	0.464184	0.999957
GGUCACGUCUCAAUCAACUCAUUUUCAGGAGUUUGCUCCUGCAUUCUCAACAGCUCGCAGUCAAG	242	182	267	238	consensusLoopOnly	229.577	0.125019	0.170816	0.731891	0.464235	0.999957
GGUCACGUCUCAAUCAACUCUUUCCCAGGAGUUUUCUCCUGCUUACUCAACAGCUCGCAGUCAAG	225	142	243	196	consensusLoopOnly	197.806	0.137401	0.187921	0.731161	0.464681	0.999957
GGUCACGUCUCAAUCAACUCAACUUCAGGAGUUUCCUCCUGCUUACUCAACAGCUCGCAGUCAAG	237	213	275	264	consensusLoopOnly	245.98	0.124897	0.170843	0.731064	0.46474	0.999957
GGUCACGUCUCAAUCAACUCUUUUUCAGGAGUUUUCUCCUGUUAUGUCAACAGCUCGCAGUCAAG	215	169	247	213	consensusLoopOnly	208.691	0.129203	0.176958	0.730135	0.465308	0.999957
GGUCACGUCUCAAUCAACUCAAUCCCAGGAGUUUGCUCCUGUAUUUUCAACAGCUCGCAGUCAAG	182	135	173	139	consensusLoopOnly	155.742	-0.145911	0.199873	-0.730017	0.46538	0.999957
GGUCACGUCUCAAUCAACUCUAGUCCAGGAGUUUUCUCCUGUAAUUUCAACAGCUCGCAGUCAAG	103	72	88	78	consensusLoopOnly	84.4702	-0.187335	0.256683	-0.729831	0.465494	0.999957
GGUCACGUCUCAAUCAACUCAUUUCCAGGAGUUUCCUCCUGUAUUUUCAACAGCUCGCAGUCAAG	228	177	285	203	consensusLoopOnly	219.948	0.131292	0.180073	0.729102	0.465939	0.999957
GGUCACGUCUCAAUCAACUCAUCUCCAGGAGUUUCCUCCUGUUUACUCAACAGCUCGCAGUCAAG	235	175	237	251	consensusLoopOnly	222.542	0.130652	0.179244	0.728908	0.466058	0.999957
GGUCACGUCUCAAUCAACUCAAUUUCAGGAGUUUUCUCCUGUGUAUUCAACAGCUCGCAGUCAAG	188	171	198	160	consensusLoopOnly	178.663	-0.139929	0.19203	-0.728684	0.466195	0.999957
GGUCACGUCUCAAUCAACUCAUUUCCAGGAGUUUCCUCCUGUUAUUUCAACAGCUCGCAGUCAAG	171	174	188	156	consensusLoopOnly	172.383	-0.146018	0.200455	-0.72843	0.46635	0.999957
GGUCACGUCUCAAUCAACUCAAUCCCAGGAGUUUUCUCCUGCUAUUUCAACAGCUCGCAGUCAAG	177	130	199	171	consensusLoopOnly	167.035	0.140873	0.193795	0.726916	0.467277	0.999957
GGUCACGUCUCAAUCAACUCAUCUUCAGGAGUUUGCUCCUGCUUAUUCAACAGCUCGCAGUCAAG	179	133	211	166	consensusLoopOnly	169.775	0.140862	0.193855	0.726635	0.46745	0.999957
GGUCACGUCUCAAUCAACUCAUCGUCAGGAGUUUUCUCCUGUAAUUUCAACAGCUCGCAGUCAAG	153	156	172	135	consensusLoopOnly	154.006	-0.152514	0.2099	-0.726604	0.467469	0.999957
GGUCACGUCUCAAUCAACUCAUCCUCAGGAGUUUCCUCCUGUAAACUCAACAGCUCGCAGUCAAG	179	129	181	189	consensusLoopOnly	167.79	0.144059	0.198389	0.726146	0.467749	0.999957
GGUCACGUCUCAAUCAACUCAUGUCCAGGAGUUUUCUCCUGUUAUUUCAACAGCUCGCAGUCAAG	117	84	120	73	consensusLoopOnly	97.0812	-0.184092	0.253603	-0.725907	0.467896	0.999957
GGUCACGUCUCAAUCAACUCUAGUCCAGGAGUUUUCUCCUGUAAAUUCAACAGCUCGCAGUCAAG	130	105	128	101	consensusLoopOnly	115.196	-0.163955	0.225915	-0.725739	0.467999	0.999957
GGUCACGUCUCAAUCAACUCUAUCCCAGGAGUUUCCUCCUGUUAUUUCAACAGCUCGCAGUCAAG	211	145	239	188	consensusLoopOnly	192.533	0.13531	0.186533	0.725394	0.468211	0.999957
GGUCACGUCUCAAUCAACUCAUUUUCAGGAGUUUUCUCCUGCAAUCUCAACAGCUCGCAGUCAAG	232	165	200	192	consensusLoopOnly	195.649	-0.133504	0.184056	-0.725342	0.468242	0.999957
GGUCACGUCUCAAUCAACUCUAUCCCAGGAGUUUUCUCCUGUUUUGUCAACAGCUCGCAGUCAAG	189	142	189	138	consensusLoopOnly	162.725	-0.144606	0.199489	-0.72488	0.468526	0.999957
GGUCACGUCUCAAUCAACUCAUUUCCAGGAGUUUUCUCCUGCAUAGUCAACAGCUCGCAGUCAAG	181	148	200	196	consensusLoopOnly	179.867	0.137568	0.189951	0.724229	0.468925	0.999957
GGUCACGUCUCAAUCAACUCUUUCCCAGGAGUUUUCUCCUGUAAUCUCAACAGCUCGCAGUCAAG	210	145	182	167	consensusLoopOnly	174.294	-0.139186	0.192349	-0.72361	0.469305	0.999957
GGUCACGUCUCAAUCAACUCAUCCCCAGGAGUUUUCUCCUGCUAAGUCAACAGCUCGCAGUCAAG	118	83	136	111	consensusLoopOnly	110.25	0.166726	0.230583	0.723063	0.469641	0.999957
GGUCACGUCUCAAUCAACUCUUUCCCAGGAGUUUCCUCCUGCAUACUCAACAGCUCGCAGUCAAG	242	185	266	242	consensusLoopOnly	231.26	0.123193	0.170413	0.722907	0.469737	0.999957
GGUCACGUCUCAAUCAACUCAUCUUCAGGAGUUUUCUCCUGCAUACUCAACAGCUCGCAGUCAAG	223	170	248	221	consensusLoopOnly	213.094	0.126819	0.175669	0.721922	0.470343	0.999957
GGUCACGUCUCAAUCAACUCAUCCUCAGGAGUUUGCUCCUGUAUACUCAACAGCUCGCAGUCAAG	150	94	113	120	consensusLoopOnly	118.075	-0.167243	0.231753	-0.721644	0.470513	0.999957
GGUCACGUCUCAAUCAACUCAUCUCCAGGAGUUUCCUCCUGUAAUCUCAACAGCUCGCAGUCAAG	189	147	199	204	consensusLoopOnly	183.235	0.137098	0.190205	0.720791	0.471038	0.999957
GGUCACGUCUCAAUCAACUCUACUUCAGGAGUUUCCUCCUGUUAACUCAACAGCUCGCAGUCAAG	185	127	191	183	consensusLoopOnly	169.277	0.140885	0.195652	0.72008	0.471476	0.999957
GGUCACGUCUCAAUCAACUCAACUUCAGGAGUUUACUCCUGUAAUCUCAACAGCUCGCAGUCAAG	132	74	107	88	consensusLoopOnly	98.5259	-0.18024	0.250353	-0.719942	0.471561	0.999957
GGUCACGUCUCAAUCAACUCAACGGCAGGAGUUUACUCCUGGAAUUUCAACAGCUCGCAGUCAAG	157	141	162	133	consensusLoopOnly	147.769	-0.148118	0.205805	-0.719698	0.471711	0.999957
GGUCACGUCUCAAUCAACUCAUUUUCAGGAGUUUACUCCUGCUAUCUCAACAGCUCGCAGUCAAG	158	115	184	147	consensusLoopOnly	148.771	0.146865	0.204136	0.719448	0.471865	0.999957
GGUCACGUCUCAAUCAACUCAUUUCCAGGAGUUUCCUCCUGCAUACUCAACAGCUCGCAGUCAAG	203	142	223	190	consensusLoopOnly	186.755	0.134229	0.186588	0.719383	0.471905	0.999957
GGUCACGUCUCAAUCAACUCAACUCCAGGAGUUUACUCCUGCUUACUCAACAGCUCGCAGUCAAG	134	112	166	135	consensusLoopOnly	135.288	0.152112	0.211646	0.718708	0.472321	0.999957
GGUCACGUCUCAAUCAACUCAAUCCCAGGAGUUUCCUCCUGUAUAGUCAACAGCUCGCAGUCAAG	107	80	104	126	consensusLoopOnly	103.538	0.177053	0.246555	0.718106	0.472692	0.999957
GGUCACGUCUCAAUCAACUCUAUUCCAGGAGUUUACUCCUGUAUAUUCAACAGCUCGCAGUCAAG	118	91	109	93	consensusLoopOnly	102.032	-0.169584	0.23639	-0.717391	0.473133	0.999957
GGUCACGUCUCAAUCAACUCUUCUUCAGGAGUUUCCUCCUGCUAACUCAACAGCUCGCAGUCAAG	182	129	191	182	consensusLoopOnly	168.92	0.139606	0.194754	0.71683	0.473479	0.999957
GGUCACGUCUCAAUCAACUCUACUUCAGGAGUUUGCUCCUGCAUUUUCAACAGCUCGCAGUCAAG	264	175	263	256	consensusLoopOnly	236.288	0.125281	0.174933	0.716166	0.473889	0.999957
GGUCACGUCUCAAUCAACUCUUCUUCAGGAGUUUCCUCCUGCAAUUUCAACAGCUCGCAGUCAAG	227	159	215	244	consensusLoopOnly	209.299	0.135406	0.189453	0.714722	0.474781	0.999957
GGUCACGUCUCAAUCAACUCAUUCUCAGGAGUUUCCUCCUGCUAAGUCAACAGCUCGCAGUCAAG	174	116	203	148	consensusLoopOnly	157.236	0.146349	0.205359	0.712649	0.476063	0.999957
GGUCACGUCUCAAUCAACUCUACGCCAGGAGUUUCCUCCUGUAUAUUCAACAGCUCGCAGUCAAG	141	87	134	142	consensusLoopOnly	124.196	0.162566	0.228178	0.71245	0.476186	0.999957
GGUCACGUCUCAAUCAACUCUAUUUCAGGAGUUUCCUCCUGCAUAUUCAACAGCUCGCAGUCAAG	311	197	326	273	consensusLoopOnly	271.963	0.119347	0.167596	0.712109	0.476397	0.999957
GGUCACGUCUCAAUCAACUCUUUUUCAGGAGUUUUCUCCUGUAAUCUCAACAGCUCGCAGUCAAG	190	144	174	156	consensusLoopOnly	164.801	-0.13841	0.194425	-0.711893	0.476531	0.999957
GGUCACGUCUCAAUCAACUCUUUCUCAGGAGUUUUCUCCUGUUUACUCAACAGCUCGCAGUCAAG	202	145	231	185	consensusLoopOnly	187.913	0.132679	0.186472	0.711522	0.476761	0.999957
GGUCACGUCUCAAUCAACUCAUUCCCAGGAGUUUGCUCCUGCUUUCUCAACAGCUCGCAGUCAAG	191	151	213	197	consensusLoopOnly	186.204	0.132045	0.185619	0.711378	0.47685	0.999957
GGUCACGUCUCAAUCAACUCAACUCCAGGAGUUUACUCCUGCAAUUUCAACAGCUCGCAGUCAAG	184	145	239	161	consensusLoopOnly	179.419	0.14043	0.197418	0.711333	0.476878	0.999957
GGUCACGUCUCAAUCAACUCAAUCCCAGGAGUUUUCUCCUGUAUAUUCAACAGCUCGCAGUCAAG	162	139	189	175	consensusLoopOnly	165.028	0.1392	0.195828	0.710828	0.477191	0.999957
GGUCACGUCUCAAUCAACUCUACUCCAGGAGUUUACUCCUGCUAAUUCAACAGCUCGCAGUCAAG	179	112	182	167	consensusLoopOnly	157.386	0.145085	0.204211	0.710464	0.477417	0.999957
GGUCACGUCUCAAUCAACUCUUCCCCAGGAGUUUUCUCCUGCAUAUUCAACAGCUCGCAGUCAAG	161	127	147	136	consensusLoopOnly	141.99	-0.146857	0.206716	-0.710428	0.477439	0.999957
GGUCACGUCUCAAUCAACUCAGUCCCAGGAGUUUCCUCCUGUUUUUUCAACAGCUCGCAGUCAAG	160	129	145	139	consensusLoopOnly	142.67	-0.146864	0.207091	-0.709178	0.478214	0.999957
GGUCACGUCUCAAUCAACUCUACGCCAGGAGUUUUCUCCUGUUUUCUCAACAGCUCGCAGUCAAG	184	152	183	151	consensusLoopOnly	166.503	-0.137686	0.194207	-0.708966	0.478346	0.999957
GGUCACGUCUCAAUCAACUCAGGUCCAGGAGUUUUCUCCUGCAAUUUCAACAGCUCGCAGUCAAG	78	62	82	93	consensusLoopOnly	78.2306	0.191518	0.27021	0.708774	0.478465	NA
GGUCACGUCUCAAUCAACUCUUCGUCAGGAGUUUCCUCCUGUUUUUUCAACAGCUCGCAGUCAAG	222	154	275	179	consensusLoopOnly	203.434	0.137263	0.193743	0.70848	0.478647	0.999957
GGUCACGUCUCAAUCAACUCUAUCCCAGGAGUUUCCUCCUGCUUUCUCAACAGCUCGCAGUCAAG	252	191	221	220	consensusLoopOnly	219.745	-0.124807	0.176267	-0.708053	0.478912	0.999957
GGUCACGUCUCAAUCAACUCAGUCUCAGGAGUUUUCUCCUGCAAUCUCAACAGCUCGCAGUCAAG	133	100	132	151	consensusLoopOnly	128.037	0.158808	0.224304	0.708002	0.478944	0.999957
GGUCACGUCUCAAUCAACUCUUUCCCAGGAGUUUUCUCCUGUAUACUCAACAGCUCGCAGUCAAG	181	136	214	168	consensusLoopOnly	172.299	0.136374	0.192667	0.707821	0.479056	0.999957
GGUCACGUCUCAAUCAACUCUUUCCCAGGAGUUUACUCCUGCAUUUUCAACAGCUCGCAGUCAAG	190	126	198	180	consensusLoopOnly	170.927	0.138142	0.19517	0.707805	0.479066	0.999957
GGUCACGUCUCAAUCAACUCAUUUUCAGGAGUUUCCUCCUGUUUUUUCAACAGCUCGCAGUCAAG	440	275	420	296	consensusLoopOnly	351.533	-0.116265	0.164326	-0.707528	0.479238	0.999957
GGUCACGUCUCAAUCAACUCUUCCGCAGGAGUUUACUCCUGGUAAUUCAACAGCUCGCAGUCAAG	163	131	155	135	consensusLoopOnly	145.156	-0.144662	0.204527	-0.7073	0.47938	0.999957
GGUCACGUCUCAAUCAACUCAUUCUCAGGAGUUUUCUCCUGUAUUUUCAACAGCUCGCAGUCAAG	152	107	187	129	consensusLoopOnly	141.103	0.152057	0.215035	0.707127	0.479487	0.999957
GGUCACGUCUCAAUCAACUCAUCCUCAGGAGUUUACUCCUGCAAAUUCAACAGCUCGCAGUCAAG	121	87	115	86	consensusLoopOnly	101.093	-0.169753	0.240144	-0.706881	0.479641	0.999957
GGUCACGUCUCAAUCAACUCAGUUCCAGGAGUUUACUCCUGCUUUCUCAACAGCUCGCAGUCAAG	142	129	158	110	consensusLoopOnly	134.012	-0.155169	0.219584	-0.706651	0.479783	0.999957
GGUCACGUCUCAAUCAACUCAUCUCCAGGAGUUUUCUCCUGCAAAGUCAACAGCUCGCAGUCAAG	140	116	141	170	consensusLoopOnly	141.219	0.155662	0.220404	0.706257	0.480028	0.999957
GGUCACGUCUCAAUCAACUCAUUCUCAGGAGUUUCCUCCUGCUUUUUCAACAGCUCGCAGUCAAG	170	159	179	149	consensusLoopOnly	163.94	-0.140634	0.199156	-0.706149	0.480096	0.999957
GGUCACGUCUCAAUCAACUCUUUUUCAGGAGUUUUCUCCUGUAUUUUCAACAGCUCGCAGUCAAG	170	145	185	128	consensusLoopOnly	155.787	-0.145687	0.20632	-0.706122	0.480112	0.999957
GGUCACGUCUCAAUCAACUCUACUUCAGGAGUUUUCUCCUGCAUACUCAACAGCUCGCAGUCAAG	203	158	211	220	consensusLoopOnly	196.459	0.131396	0.186186	0.705725	0.480359	0.999957
GGUCACGUCUCAAUCAACUCAUCCCCAGGAGUUUCCUCCUGUAUUUUCAACAGCUCGCAGUCAAG	170	102	174	153	consensusLoopOnly	147.01	0.149037	0.211422	0.704928	0.480855	0.999957
GGUCACGUCUCAAUCAACUCAUUUUCAGGAGUUUUCUCCUGUUUUUUCAACAGCUCGCAGUCAAG	283	208	300	192	consensusLoopOnly	242.338	-0.128883	0.182894	-0.704689	0.481004	0.999957
GGUCACGUCUCAAUCAACUCUUCCCCAGGAGUUUACUCCUGCUUUUUCAACAGCUCGCAGUCAAG	164	102	190	133	consensusLoopOnly	144.083	0.152969	0.217099	0.704605	0.481056	0.999957
GGUCACGUCUCAAUCAACUCAGUUUCAGGAGUUUUCUCCUGUAUAUUCAACAGCUCGCAGUCAAG	151	107	168	144	consensusLoopOnly	140.474	0.146862	0.208436	0.704592	0.481064	0.999957
GGUCACGUCUCAAUCAACUCAUCGCCAGGAGUUUCCUCCUGUAAUCUCAACAGCUCGCAGUCAAG	158	107	162	157	consensusLoopOnly	144.07	0.147236	0.208988	0.704519	0.48111	0.999957
GGUCACGUCUCAAUCAACUCAUUCUCAGGAGUUUUCUCCUGCUAAGUCAACAGCUCGCAGUCAAG	190	164	218	207	consensusLoopOnly	193.471	0.129886	0.184781	0.702921	0.482105	0.999957
GGUCACGUCUCAAUCAACUCUUCUCCAGGAGUUUUCUCCUGUAUAUUCAACAGCUCGCAGUCAAG	177	130	158	144	consensusLoopOnly	151.053	-0.141872	0.201883	-0.702743	0.482216	0.999957
GGUCACGUCUCAAUCAACUCUUUUUCAGGAGUUUACUCCUGUUAUUUCAACAGCUCGCAGUCAAG	101	97	148	100	consensusLoopOnly	110.322	0.168539	0.240013	0.702206	0.482551	0.999957
GGUCACGUCUCAAUCAACUCAACUCCAGGAGUUUUCUCCUGCAUACUCAACAGCUCGCAGUCAAG	138	111	143	159	consensusLoopOnly	136.922	0.152329	0.216971	0.702072	0.482635	0.999957
GGUCACGUCUCAAUCAACUCAAUUUCAGGAGUUUGCUCCUGCUAUCUCAACAGCUCGCAGUCAAG	218	178	233	239	consensusLoopOnly	215.557	0.125882	0.17936	0.701843	0.482777	0.999957
GGUCACGUCUCAAUCAACUCAUUCCCAGGAGUUUCCUCCUGCUAUUUCAACAGCUCGCAGUCAAG	178	150	175	151	consensusLoopOnly	162.75	-0.137516	0.195939	-0.701832	0.482784	0.999957
GGUCACGUCUCAAUCAACUCUAUCCCAGGAGUUUACUCCUGUAUAUUCAACAGCUCGCAGUCAAG	127	83	147	110	consensusLoopOnly	114.517	0.162244	0.231172	0.701831	0.482784	0.999957
GGUCACGUCUCAAUCAACUCAUGUCCAGGAGUUUUCUCCUGCUAAUUCAACAGCUCGCAGUCAAG	112	94	106	94	consensusLoopOnly	101.121	-0.16683	0.237743	-0.701726	0.48285	0.999957
GGUCACGUCUCAAUCAACUCUUCCUCAGGAGUUUACUCCUGUAUACUCAACAGCUCGCAGUCAAG	216	144	191	164	consensusLoopOnly	176.619	-0.134994	0.192388	-0.701678	0.48288	0.999957
GGUCACGUCUCAAUCAACUCAUCUCCAGGAGUUUGCUCCUGCUUUUUCAACAGCUCGCAGUCAAG	200	140	199	137	consensusLoopOnly	166.641	-0.141799	0.202213	-0.701233	0.483158	0.999957
GGUCACGUCUCAAUCAACUCUAUUUCAGGAGUUUACUCCUGCAUAUUCAACAGCUCGCAGUCAAG	173	111	143	133	consensusLoopOnly	138.383	-0.149693	0.213527	-0.701051	0.483271	0.999957
GGUCACGUCUCAAUCAACUCAACUUCAGGAGUUUCCUCCUGCAAUGUCAACAGCUCGCAGUCAAG	206	162	178	186	consensusLoopOnly	182.344	-0.133926	0.19114	-0.70067	0.483509	0.999957
GGUCACGUCUCAAUCAACUCAUCCCCAGGAGUUUCCUCCUGCAUACUCAACAGCUCGCAGUCAAG	146	113	150	163	consensusLoopOnly	141.934	0.148934	0.212679	0.700278	0.483754	0.999957
GGUCACGUCUCAAUCAACUCAACUCCAGGAGUUUGCUCCUGUAAUCUCAACAGCUCGCAGUCAAG	154	133	168	179	consensusLoopOnly	157.763	0.14296	0.204469	0.699175	0.484442	0.999957
GGUCACGUCUCAAUCAACUCAUCCCCAGGAGUUUCCUCCUGUAAUCUCAACAGCUCGCAGUCAAG	178	131	180	190	consensusLoopOnly	168.182	0.138681	0.198399	0.699002	0.484551	0.999957
GGUCACGUCUCAAUCAACUCAACUUCAGGAGUUUGCUCCUGCUAAUUCAACAGCUCGCAGUCAAG	148	116	175	145	consensusLoopOnly	144.249	0.143485	0.205432	0.698452	0.484895	0.999957
GGUCACGUCUCAAUCAACUCAUCUCCAGGAGUUUUCUCCUGUUAUUUCAACAGCUCGCAGUCAAG	139	109	133	110	consensusLoopOnly	121.86	-0.153453	0.219908	-0.697805	0.485299	0.999957
GGUCACGUCUCAAUCAACUCUAUUCCAGGAGUUUUCUCCUGCAUAUUCAACAGCUCGCAGUCAAG	218	158	188	184	consensusLoopOnly	185.645	-0.131086	0.187904	-0.697618	0.485416	0.999957
GGUCACGUCUCAAUCAACUCAAUUUCAGGAGUUUUCUCCUGCUUAGUCAACAGCUCGCAGUCAAG	177	122	196	163	consensusLoopOnly	161.968	0.137921	0.19793	0.696819	0.485916	0.999957
GGUCACGUCUCAAUCAACUCAAUCCCAGGAGUUUACUCCUGCUUAUUCAACAGCUCGCAGUCAAG	126	77	131	116	consensusLoopOnly	110.488	0.163279	0.234551	0.696132	0.486346	0.999957
GGUCACGUCUCAAUCAACUCAUCUUCAGGAGUUUUCUCCUGUUUAUUCAACAGCUCGCAGUCAAG	160	131	194	158	consensusLoopOnly	158.982	0.137835	0.19806	0.695923	0.486477	0.999957
GGUCACGUCUCAAUCAACUCAACUCCAGGAGUUUUCUCCUGCAAAUUCAACAGCUCGCAGUCAAG	223	152	197	174	consensusLoopOnly	184.479	-0.130933	0.188307	-0.695315	0.486858	0.999957
GGUCACGUCUCAAUCAACUCUUCUCCAGGAGUUUCCUCCUGCAAUUUCAACAGCUCGCAGUCAAG	208	148	225	199	consensusLoopOnly	192.419	0.127456	0.183916	0.693014	0.488301	0.999957
GGUCACGUCUCAAUCAACUCAAUCUCAGGAGUUUCCUCCUGCAUUUUCAACAGCUCGCAGUCAAG	250	180	247	183	consensusLoopOnly	212.382	-0.125256	0.18075	-0.692981	0.488322	0.999957
GGUCACGUCUCAAUCAACUCAUCUCCAGGAGUUUACUCCUGUAUACUCAACAGCUCGCAGUCAAG	122	90	132	126	consensusLoopOnly	116.174	0.15612	0.225419	0.692579	0.488574	0.999957
GGUCACGUCUCAAUCAACUCAUCUUCAGGAGUUUACUCCUGCUAACUCAACAGCUCGCAGUCAAG	172	145	191	190	consensusLoopOnly	173.375	0.134109	0.193679	0.692431	0.488667	0.999957
GGUCACGUCUCAAUCAACUCAUUUGCAGGAGUUUUCUCCUGGUAUUUCAACAGCUCGCAGUCAAG	317	257	313	269	consensusLoopOnly	287.167	-0.108585	0.156861	-0.692237	0.488789	0.999957
GGUCACGUCUCAAUCAACUCUUCCUCAGGAGUUUUCUCCUGUAUACUCAACAGCUCGCAGUCAAG	252	161	214	194	consensusLoopOnly	202.706	-0.128091	0.185105	-0.69199	0.488944	0.999957
GGUCACGUCUCAAUCAACUCGUCUUCAGGAGUUUACUCCUGCAUAUUCAACAGCUCGCAGUCAAG	134	106	160	132	consensusLoopOnly	131.419	0.147693	0.213444	0.691952	0.488968	0.999957
GGUCACGUCUCAAUCAACUCAUCGCCAGGAGUUUUCUCCUGUUAUUUCAACAGCUCGCAGUCAAG	143	102	190	112	consensusLoopOnly	133.883	0.159272	0.230305	0.691568	0.489208	0.999957
GGUCACGUCUCAAUCAACUCAAUUCCAGGAGUUUUCUCCUGCAUAUUCAACAGCUCGCAGUCAAG	262	153	268	223	consensusLoopOnly	222.031	0.128232	0.185469	0.691394	0.489318	0.999957
GGUCACGUCUCAAUCAACUCAUUUUCAGGAGUUUGCUCCUGUUUACUCAACAGCUCGCAGUCAAG	257	172	271	236	consensusLoopOnly	230.467	0.120111	0.173948	0.690499	0.48988	0.999957
GGUCACGUCUCAAUCAACUCUUCGCCAGGAGUUUCCUCCUGUAAUCUCAACAGCUCGCAGUCAAG	158	115	160	168	consensusLoopOnly	148.791	0.143356	0.207683	0.690264	0.490028	0.999957
GGUCACGUCUCAAUCAACUCUUCCCCAGGAGUUUCCUCCUGUAUAUUCAACAGCUCGCAGUCAAG	144	111	157	151	consensusLoopOnly	139.379	0.1443	0.209248	0.689611	0.490439	0.999957
GGUCACGUCUCAAUCAACUCUAUUUCAGGAGUUUACUCCUGCAAUCUCAACAGCUCGCAGUCAAG	138	125	169	151	consensusLoopOnly	144.794	0.142993	0.207366	0.68957	0.490465	0.999957
GGUCACGUCUCAAUCAACUCAACUUCAGGAGUUUCCUCCUGCUUUUUCAACAGCUCGCAGUCAAG	165	122	160	123	consensusLoopOnly	141.013	-0.144137	0.209109	-0.689292	0.49064	0.999957
GGUCACGUCUCAAUCAACUCAUCGCCAGGAGUUUACUCCUGCUAUCUCAACAGCUCGCAGUCAAG	69	76	72	67	consensusLoopOnly	71.4437	-0.194882	0.283388	-0.687687	0.49165	NA
GGUCACGUCUCAAUCAACUCAUCCUCAGGAGUUUACUCCUGCAUACUCAACAGCUCGCAGUCAAG	112	97	132	124	consensusLoopOnly	115.423	0.155667	0.226436	0.687467	0.491789	0.999957
GGUCACGUCUCAAUCAACUCUUCUCCAGGAGUUUCCUCCUGCUUUUUCAACAGCUCGCAGUCAAG	190	147	230	175	consensusLoopOnly	182.963	0.129921	0.189131	0.686938	0.492122	0.999957
GGUCACGUCUCAAUCAACUCAUUUCCAGGAGUUUACUCCUGUAAUUUCAACAGCUCGCAGUCAAG	105	75	120	101	consensusLoopOnly	98.7835	0.165038	0.240541	0.68611	0.492644	0.999957
GGUCACGUCUCAAUCAACUCAAUCCCAGGAGUUUACUCCUGUUAUCUCAACAGCUCGCAGUCAAG	119	80	147	98	consensusLoopOnly	108.726	0.164647	0.240103	0.685733	0.492882	0.999957
GGUCACGUCUCAAUCAACUCUUUCCCAGGAGUUUCCUCCUGCAAAUUCAACAGCUCGCAGUCAAG	283	221	319	276	consensusLoopOnly	271.795	0.109565	0.159905	0.685188	0.493225	0.999957
GGUCACGUCUCAAUCAACUCAUUUUCAGGAGUUUACUCCUGCAUUUUCAACAGCUCGCAGUCAAG	189	158	204	143	consensusLoopOnly	172.056	-0.135536	0.197846	-0.685058	0.493307	0.999957
GGUCACGUCUCAAUCAACUCAUCCUCAGGAGUUUGCUCCUGUAUUCUCAACAGCUCGCAGUCAAG	215	125	196	207	consensusLoopOnly	182.839	0.139011	0.202987	0.684826	0.493454	0.999957
GGUCACGUCUCAAUCAACUCAUCGUCAGGAGUUUACUCCUGUAAUUUCAACAGCUCGCAGUCAAG	85	96	128	100	consensusLoopOnly	101.889	0.171236	0.250083	0.684717	0.493522	0.999957
GGUCACGUCUCAAUCAACUCAUCCUCAGGAGUUUACUCCUGCUUAGUCAACAGCUCGCAGUCAAG	174	113	187	157	consensusLoopOnly	155.09	0.139019	0.203404	0.683462	0.494315	0.999957
GGUCACGUCUCAAUCAACUCUACUCCAGGAGUUUGCUCCUGCAUAUUCAACAGCUCGCAGUCAAG	169	119	180	165	consensusLoopOnly	156.19	0.136674	0.200226	0.682597	0.494862	0.999957
GGUCACGUCUCAAUCAACUCAUCCCCAGGAGUUUUCUCCUGCUUAUUCAACAGCUCGCAGUCAAG	160	118	185	150	consensusLoopOnly	151.106	0.138111	0.202349	0.682537	0.494899	0.999957
GGUCACGUCUCAAUCAACUCUUCCUCAGGAGUUUUCUCCUGUUAUGUCAACAGCUCGCAGUCAAG	178	143	206	179	consensusLoopOnly	174.699	0.129476	0.189923	0.681732	0.495408	0.999957
GGUCACGUCUCAAUCAACUCAAUCUCAGGAGUUUCCUCCUGCAUAUUCAACAGCUCGCAGUCAAG	227	129	224	198	consensusLoopOnly	190.718	0.134087	0.196775	0.68142	0.495606	0.999957
GGUCACGUCUCAAUCAACUCUACUCCAGGAGUUUACUCCUGCUAUCUCAACAGCUCGCAGUCAAG	135	86	137	130	consensusLoopOnly	120.125	0.154017	0.226079	0.681252	0.495712	0.999957
GGUCACGUCUCAAUCAACUCUAUCUCAGGAGUUUUCUCCUGUAAAUUCAACAGCUCGCAGUCAAG	125	101	117	104	consensusLoopOnly	111.181	-0.155203	0.228231	-0.680026	0.496488	0.999957
GGUCACGUCUCAAUCAACUCAUCUUCAGGAGUUUACUCCUGCAAUCUCAACAGCUCGCAGUCAAG	199	153	206	213	consensusLoopOnly	191.164	0.127538	0.187653	0.679646	0.496729	0.999957
GGUCACGUCUCAAUCAACUCUACUUCAGGAGUUUACUCCUGUUAACUCAACAGCUCGCAGUCAAG	148	105	121	125	consensusLoopOnly	123.913	-0.15102	0.222319	-0.679292	0.496953	0.999957
GGUCACGUCUCAAUCAACUCAGUCUCAGGAGUUUUCUCCUGCUAUCUCAACAGCUCGCAGUCAAG	163	106	161	161	consensusLoopOnly	145.726	0.142836	0.210539	0.678429	0.4975	0.999957
GGUCACGUCUCAAUCAACUCUACUCCAGGAGUUUCCUCCUGUAUACUCAACAGCUCGCAGUCAAG	195	137	183	212	consensusLoopOnly	180.152	0.136098	0.20067	0.678215	0.497635	0.999957
GGUCACGUCUCAAUCAACUCUUCCCCAGGAGUUUACUCCUGUUAUUUCAACAGCUCGCAGUCAAG	197	132	185	140	consensusLoopOnly	161.24	-0.136659	0.20158	-0.677938	0.497811	0.999957
GGUCACGUCUCAAUCAACUCAACUUCAGGAGUUUACUCCUGUAUAUUCAACAGCUCGCAGUCAAG	151	108	139	115	consensusLoopOnly	126.942	-0.147104	0.217129	-0.677495	0.498092	0.999957
GGUCACGUCUCAAUCAACUCAAGUCCAGGAGUUUCCUCCUGUAAAUUCAACAGCUCGCAGUCAAG	132	116	137	108	consensusLoopOnly	122.69	-0.150122	0.221622	-0.677379	0.498165	0.999957
GGUCACGUCUCAAUCAACUCAUGUCCAGGAGUUUUCUCCUGCAAAUUCAACAGCUCGCAGUCAAG	170	137	165	140	consensusLoopOnly	152.039	-0.135807	0.200826	-0.676244	0.498886	0.999957
GGUCACGUCUCAAUCAACUCUUCUUCAGGAGUUUACUCCUGUUAAUUCAACAGCUCGCAGUCAAG	123	112	168	121	consensusLoopOnly	129.625	0.149516	0.221105	0.676222	0.4989	0.999957
GGUCACGUCUCAAUCAACUCAAUUUCAGGAGUUUGCUCCUGUAUUUUCAACAGCUCGCAGUCAAG	178	132	166	141	consensusLoopOnly	152.887	-0.135411	0.200595	-0.675046	0.499647	0.999957
GGUCACGUCUCAAUCAACUCAUUUUCAGGAGUUUGCUCCUGUUUUCUCAACAGCUCGCAGUCAAG	244	181	271	232	consensusLoopOnly	229.104	0.11548	0.171104	0.67491	0.499733	0.999957
GGUCACGUCUCAAUCAACUCAAUUUCAGGAGUUUUCUCCUGCAUACUCAACAGCUCGCAGUCAAG	275	181	278	258	consensusLoopOnly	244.441	0.115944	0.171828	0.674767	0.499824	0.999957
GGUCACGUCUCAAUCAACUCUUUCUCAGGAGUUUUCUCCUGUUAUUUCAACAGCUCGCAGUCAAG	181	122	159	139	consensusLoopOnly	148.562	-0.138369	0.205212	-0.674275	0.500136	0.999957
GGUCACGUCUCAAUCAACUCUAUUCCAGGAGUUUACUCCUGUUAAUUCAACAGCUCGCAGUCAAG	100	74	118	96	consensusLoopOnly	95.6155	0.164202	0.243695	0.673802	0.500437	0.999957
GGUCACGUCUCAAUCAACUCAAUCUCAGGAGUUUGCUCCUGCAUUUUCAACAGCUCGCAGUCAAG	259	174	277	234	consensusLoopOnly	232.342	0.11683	0.173427	0.673652	0.500532	0.999957
GGUCACGUCUCAAUCAACUCUUCGUCAGGAGUUUUCUCCUGUUUUUUCAACAGCUCGCAGUCAAG	190	162	200	153	consensusLoopOnly	175.128	-0.129874	0.192902	-0.673265	0.500779	0.999957
GGUCACGUCUCAAUCAACUCAUUUUCAGGAGUUUGCUCCUGCUAAUUCAACAGCUCGCAGUCAAG	211	143	194	157	consensusLoopOnly	174.052	-0.130226	0.193512	-0.67296	0.500973	0.999957
GGUCACGUCUCAAUCAACUCAUUUUCAGGAGUUUUCUCCUGUUAACUCAACAGCUCGCAGUCAAG	236	163	225	173	consensusLoopOnly	196.694	-0.124865	0.185558	-0.672912	0.501003	0.999957
GGUCACGUCUCAAUCAACUCUUUCCCAGGAGUUUUCUCCUGCAAUUUCAACAGCUCGCAGUCAAG	257	183	231	209	consensusLoopOnly	217.955	-0.117993	0.175442	-0.67255	0.501234	0.999957
GGUCACGUCUCAAUCAACUCAUCGCCAGGAGUUUCCUCCUGCAAAUUCAACAGCUCGCAGUCAAG	110	76	121	106	consensusLoopOnly	101.73	0.160003	0.238158	0.671834	0.501689	0.999957
GGUCACGUCUCAAUCAACUCAAUUCCAGGAGUUUACUCCUGUUUAUUCAACAGCUCGCAGUCAAG	147	125	157	113	consensusLoopOnly	134.528	-0.144915	0.21593	-0.671121	0.502144	0.999957
GGUCACGUCUCAAUCAACUCAUCGUCAGGAGUUUACUCCUGCAUUUUCAACAGCUCGCAGUCAAG	112	110	122	97	consensusLoopOnly	110.165	-0.157701	0.235182	-0.670548	0.502509	0.999957
GGUCACGUCUCAAUCAACUCUAUUCCAGGAGUUUACUCCUGUUUUUUCAACAGCUCGCAGUCAAG	136	98	131	98	consensusLoopOnly	114.416	-0.153075	0.228501	-0.669908	0.502917	0.999957
GGUCACGUCUCAAUCAACUCAUCGCCAGGAGUUUCCUCCUGUUAUUUCAACAGCUCGCAGUCAAG	196	165	226	205	consensusLoopOnly	196.42	0.12204	0.182206	0.669793	0.50299	0.999957
GGUCACGUCUCAAUCAACUCUUUCCCAGGAGUUUUCUCCUGCAUUCUCAACAGCUCGCAGUCAAG	207	149	226	197	consensusLoopOnly	192.196	0.122967	0.183681	0.669461	0.503202	0.999957
GGUCACGUCUCAAUCAACUCUUCUUCAGGAGUUUGCUCCUGCAUAUUCAACAGCUCGCAGUCAAG	253	198	240	214	consensusLoopOnly	224.735	-0.114938	0.171883	-0.668697	0.503689	0.999957
GGUCACGUCUCAAUCAACUCUUCCUCAGGAGUUUACUCCUGUAUUCUCAACAGCUCGCAGUCAAG	207	128	204	193	consensusLoopOnly	180.088	0.130765	0.195615	0.668482	0.503826	0.999957
GGUCACGUCUCAAUCAACUCAAUCUCAGGAGUUUUCUCCUGCAUAUUCAACAGCUCGCAGUCAAG	233	176	265	220	consensusLoopOnly	220.697	0.115999	0.173686	0.667865	0.50422	0.999957
GGUCACGUCUCAAUCAACUCAUCGCCAGGAGUUUACUCCUGCUUUUUCAACAGCUCGCAGUCAAG	93	53	74	63	consensusLoopOnly	69.6179	-0.189722	0.284299	-0.667333	0.50456	NA
GGUCACGUCUCAAUCAACUCAUCCCCAGGAGUUUCCUCCUGUAUUCUCAACAGCUCGCAGUCAAG	148	106	153	152	consensusLoopOnly	138.192	0.14127	0.211717	0.667259	0.504607	0.999957
GGUCACGUCUCAAUCAACUCUAUCCCAGGAGUUUCCUCCUGCUUACUCAACAGCUCGCAGUCAAG	212	121	195	199	consensusLoopOnly	178.705	0.136218	0.204175	0.667163	0.504668	0.999957
GGUCACGUCUCAAUCAACUCUUUUCCAGGAGUUUUCUCCUGUUAACUCAACAGCUCGCAGUCAAG	238	161	211	186	consensusLoopOnly	196.768	-0.122627	0.184039	-0.666309	0.505214	0.999957
GGUCACGUCUCAAUCAACUCAACGCCAGGAGUUUACUCCUGUUUUUUCAACAGCUCGCAGUCAAG	159	115	147	123	consensusLoopOnly	134.672	-0.140957	0.211666	-0.665942	0.505448	0.999957
GGUCACGUCUCAAUCAACUCAUUCCCAGGAGUUUUCUCCUGUUAAUUCAACAGCUCGCAGUCAAG	157	135	164	127	consensusLoopOnly	144.912	-0.138018	0.207391	-0.665498	0.505732	0.999957
GGUCACGUCUCAAUCAACUCUUCCCCAGGAGUUUUCUCCUGCAUUUUCAACAGCUCGCAGUCAAG	230	154	242	212	consensusLoopOnly	206.36	0.120526	0.181143	0.665364	0.505818	0.999957
GGUCACGUCUCAAUCAACUCAACGCCAGGAGUUUCCUCCUGUAAUCUCAACAGCUCGCAGUCAAG	150	97	145	151	consensusLoopOnly	133.964	0.145718	0.219107	0.665057	0.506014	0.999957
GGUCACGUCUCAAUCAACUCAAUUUCAGGAGUUUACUCCUGCUUUUUCAACAGCUCGCAGUCAAG	204	148	204	147	consensusLoopOnly	173.586	-0.130085	0.195871	-0.664135	0.506604	0.999957
GGUCACGUCUCAAUCAACUCGUCUUCAGGAGUUUUCUCCUGCAAAUUCAACAGCUCGCAGUCAAG	133	96	132	144	consensusLoopOnly	125.073	0.148654	0.224017	0.663585	0.506956	0.999957
GGUCACGUCUCAAUCAACUCUAUUCCAGGAGUUUUCUCCUGUUAUCUCAACAGCUCGCAGUCAAG	164	137	197	165	consensusLoopOnly	164.128	0.129628	0.195412	0.663358	0.507102	0.999957
GGUCACGUCUCAAUCAACUCAAUUCCAGGAGUUUCCUCCUGCAUACUCAACAGCUCGCAGUCAAG	204	126	201	190	consensusLoopOnly	177.374	0.130469	0.196726	0.663202	0.507201	0.999957
GGUCACGUCUCAAUCAACUCAUCCUCAGGAGUUUUCUCCUGUUAUUUCAACAGCUCGCAGUCAAG	184	144	177	150	consensusLoopOnly	162.553	-0.129476	0.19537	-0.662725	0.507507	0.999957
GGUCACGUCUCAAUCAACUCUUUCUCAGGAGUUUACUCCUGCAAUCUCAACAGCUCGCAGUCAAG	128	108	147	139	consensusLoopOnly	129.52	0.14299	0.215763	0.662719	0.50751	0.999957
GGUCACGUCUCAAUCAACUCAUCGCCAGGAGUUUACUCCUGUUUAUUCAACAGCUCGCAGUCAAG	105	92	113	80	consensusLoopOnly	96.9015	-0.163453	0.246676	-0.662622	0.507572	0.999957
GGUCACGUCUCAAUCAACUCAAUCCCAGGAGUUUACUCCUGUAAUCUCAACAGCUCGCAGUCAAG	113	79	111	122	consensusLoopOnly	105.164	0.15917	0.24039	0.662135	0.507885	0.999957
GGUCACGUCUCAAUCAACUCAUCCCCAGGAGUUUCCUCCUGCUAUCUCAACAGCUCGCAGUCAAG	159	116	162	167	consensusLoopOnly	149.507	0.136663	0.206399	0.662129	0.507889	0.999957
GGUCACGUCUCAAUCAACUCAUCUUCAGGAGUUUACUCCUGCUUACUCAACAGCUCGCAGUCAAG	167	156	179	145	consensusLoopOnly	161.342	-0.132801	0.20072	-0.661624	0.508212	0.999957
GGUCACGUCUCAAUCAACUCUACUCCAGGAGUUUACUCCUGUAUUUUCAACAGCUCGCAGUCAAG	95	97	130	108	consensusLoopOnly	106.977	0.158008	0.238865	0.661494	0.508296	0.999957
GGUCACGUCUCAAUCAACUCAAUUCCAGGAGUUUUCUCCUGCAUUCUCAACAGCUCGCAGUCAAG	174	151	153	169	consensusLoopOnly	161.821	-0.135145	0.204323	-0.66143	0.508336	0.999957
GGUCACGUCUCAAUCAACUCAGUCUCAGGAGUUUUCUCCUGCAUAUUCAACAGCUCGCAGUCAAG	121	103	150	123	consensusLoopOnly	123.017	0.145465	0.220105	0.660892	0.508681	0.999957
GGUCACGUCUCAAUCAACUCAUUCCCAGGAGUUUCCUCCUGCAAUUUCAACAGCUCGCAGUCAAG	248	172	205	212	consensusLoopOnly	207.618	-0.121441	0.18379	-0.660762	0.508765	0.999957
GGUCACGUCUCAAUCAACUCUAUGUCAGGAGUUUUCUCCUGCUAAUUCAACAGCUCGCAGUCAAG	136	93	118	105	consensusLoopOnly	111.836	-0.151425	0.229393	-0.660112	0.509182	0.999957
GGUCACGUCUCAAUCAACUCUACUCCAGGAGUUUUCUCCUGCUAUUUCAACAGCUCGCAGUCAAG	183	146	219	175	consensusLoopOnly	178.608	0.124908	0.189318	0.65978	0.509395	0.999957
GGUCACGUCUCAAUCAACUCAUCGUCAGGAGUUUCCUCCUGUAAUUUCAACAGCUCGCAGUCAAG	164	118	198	142	consensusLoopOnly	152.879	0.135962	0.206159	0.6595	0.509575	0.999957
GGUCACGUCUCAAUCAACUCAUCUCCAGGAGUUUCCUCCUGCUUUCUCAACAGCUCGCAGUCAAG	209	151	195	164	consensusLoopOnly	177.958	-0.124867	0.189341	-0.659482	0.509586	0.999957
GGUCACGUCUCAAUCAACUCAUCCUCAGGAGUUUCCUCCUGUUAUUUCAACAGCUCGCAGUCAAG	168	131	191	167	consensusLoopOnly	162.457	0.128779	0.195439	0.658922	0.509946	0.999957
GGUCACGUCUCAAUCAACUCAGUUCCAGGAGUUUCCUCCUGCAUUUUCAACAGCUCGCAGUCAAG	231	174	230	177	consensusLoopOnly	200.918	-0.119706	0.182011	-0.657685	0.510741	0.999957
GGUCACGUCUCAAUCAACUCAUUUCCAGGAGUUUGCUCCUGUAUUCUCAACAGCUCGCAGUCAAG	250	202	250	207	consensusLoopOnly	225.661	-0.113204	0.172134	-0.657648	0.510765	0.999957
GGUCACGUCUCAAUCAACUCUUCCUCAGGAGUUUCCUCCUGUAUAUUCAACAGCUCGCAGUCAAG	174	149	214	174	consensusLoopOnly	176.05	0.12563	0.191032	0.657639	0.51077	0.999957
GGUCACGUCUCAAUCAACUCAUUCGCAGGAGUUUACUCCUGGUAUUUCAACAGCUCGCAGUCAAG	161	107	145	118	consensusLoopOnly	131.053	-0.142475	0.216665	-0.657582	0.510807	0.999957
GGUCACGUCUCAAUCAACUCUACUUCAGGAGUUUCCUCCUGUAUAUUCAACAGCUCGCAGUCAAG	213	174	199	189	consensusLoopOnly	192.933	-0.120728	0.183731	-0.65709	0.511123	0.999957
GGUCACGUCUCAAUCAACUCUUCCUCAGGAGUUUACUCCUGUUAUGUCAACAGCUCGCAGUCAAG	189	140	212	180	consensusLoopOnly	177.941	0.124099	0.188906	0.656936	0.511222	0.999957
GGUCACGUCUCAAUCAACUCAUUCCCAGGAGUUUGCUCCUGCUAUUUCAACAGCUCGCAGUCAAG	153	116	129	135	consensusLoopOnly	132.641	-0.141782	0.216058	-0.656222	0.511681	0.999957
GGUCACGUCUCAAUCAACUCAAUCGCAGGAGUUUUCUCCUGGUAACUCAACAGCUCGCAGUCAAG	238	176	237	251	consensusLoopOnly	223.53	0.117398	0.179043	0.655696	0.51202	0.999957
GGUCACGUCUCAAUCAACUCAUCCCCAGGAGUUUACUCCUGUUUUCUCAACAGCUCGCAGUCAAG	112	79	137	97	consensusLoopOnly	104.338	0.157201	0.239794	0.655565	0.512104	0.999957
GGUCACGUCUCAAUCAACUCAUCGCCAGGAGUUUUCUCCUGUAAUCUCAACAGCUCGCAGUCAAG	154	101	123	125	consensusLoopOnly	124.561	-0.146545	0.223617	-0.655342	0.512247	0.999957
GGUCACGUCUCAAUCAACUCAAUCCCAGGAGUUUUCUCCUGUUAUGUCAACAGCUCGCAGUCAAG	175	119	191	160	consensusLoopOnly	158.745	0.130912	0.199831	0.655116	0.512393	0.999957
GGUCACGUCUCAAUCAACUCAGUCUCAGGAGUUUUCUCCUGUAAAUUCAACAGCUCGCAGUCAAG	145	98	138	100	consensusLoopOnly	118.559	-0.149315	0.227973	-0.654967	0.512489	0.999957
GGUCACGUCUCAAUCAACUCAUCCCCAGGAGUUUCCUCCUGCUUAUUCAACAGCUCGCAGUCAAG	156	101	150	157	consensusLoopOnly	139.171	0.141581	0.216197	0.654868	0.512552	0.999957
GGUCACGUCUCAAUCAACUCAUUCCCAGGAGUUUACUCCUGCAUACUCAACAGCUCGCAGUCAAG	160	138	160	198	consensusLoopOnly	163.689	0.139091	0.212538	0.654432	0.512834	0.999957
GGUCACGUCUCAAUCAACUCAACUUCAGGAGUUUACUCCUGUUUAUUCAACAGCUCGCAGUCAAG	159	123	160	120	consensusLoopOnly	139.158	-0.13784	0.21066	-0.654325	0.512902	0.999957
GGUCACGUCUCAAUCAACUCAUCCUCAGGAGUUUUCUCCUGUAUUCUCAACAGCUCGCAGUCAAG	158	118	159	171	consensusLoopOnly	150.219	0.135957	0.207803	0.654256	0.512947	0.999957
GGUCACGUCUCAAUCAACUCAUCCCCAGGAGUUUUCUCCUGUAAUUUCAACAGCUCGCAGUCAAG	149	108	137	116	consensusLoopOnly	126.291	-0.141827	0.217123	-0.653209	0.513622	0.999957
GGUCACGUCUCAAUCAACUCAAUCCCAGGAGUUUCCUCCUGUUAUUUCAACAGCUCGCAGUCAAG	164	133	199	158	consensusLoopOnly	161.607	0.128696	0.197227	0.652528	0.51406	0.999957
GGUCACGUCUCAAUCAACUCUUUCCCAGGAGUUUACUCCUGUUAUUUCAACAGCUCGCAGUCAAG	137	110	158	140	consensusLoopOnly	134.887	0.13761	0.210897	0.652497	0.514081	0.999957
GGUCACGUCUCAAUCAACUCAUCUCCAGGAGUUUCCUCCUGCUAACUCAACAGCUCGCAGUCAAG	172	114	190	152	consensusLoopOnly	154.316	0.132936	0.203751	0.652441	0.514117	0.999957
GGUCACGUCUCAAUCAACUCAAUCUCAGGAGUUUUCUCCUGCAUGUUCAACAGCUCGCAGUCAAG	221	137	206	216	consensusLoopOnly	192.283	0.127263	0.195071	0.652391	0.514149	0.999957
GGUCACGUCUCAAUCAACUCGUUUUCAGGAGUUUUCUCCUGUUUUUUCAACAGCUCGCAGUCAAG	167	125	201	150	consensusLoopOnly	158.343	0.131061	0.200984	0.652093	0.514341	0.999957
GGUCACGUCUCAAUCAACUCAUCCCCAGGAGUUUUCUCCUGUAAACUCAACAGCUCGCAGUCAAG	197	143	202	201	consensusLoopOnly	183.803	0.123465	0.189374	0.651966	0.514423	0.999957
GGUCACGUCUCAAUCAACUCAUUUUCAGGAGUUUACUCCUGCUUUCUCAACAGCUCGCAGUCAAG	210	153	237	194	consensusLoopOnly	195.749	0.119118	0.182732	0.651871	0.514485	0.999957
GGUCACGUCUCAAUCAACUCAACUCCAGGAGUUUGCUCCUGCUAUCUCAACAGCUCGCAGUCAAG	120	73	111	122	consensusLoopOnly	105.008	0.15972	0.245027	0.651849	0.514499	0.999957
GGUCACGUCUCAAUCAACUCAUCGCCAGGAGUUUGCUCCUGCUUAUUCAACAGCUCGCAGUCAAG	102	81	122	102	consensusLoopOnly	100.562	0.155038	0.23813	0.651065	0.515005	0.999957
GGUCACGUCUCAAUCAACUCAAUCUCAGGAGUUUACUCCUGCUAUGUCAACAGCUCGCAGUCAAG	136	91	159	116	consensusLoopOnly	123.152	0.146406	0.224943	0.650859	0.515138	0.999957
GGUCACGUCUCAAUCAACUCAAUCUCAGGAGUUUGCUCCUGCUUUCUCAACAGCUCGCAGUCAAG	228	181	256	228	consensusLoopOnly	221.058	0.112619	0.173108	0.650573	0.515322	0.999957
GGUCACGUCUCAAUCAACUCAUCCCCAGGAGUUUUCUCCUGUUAUCUCAACAGCUCGCAGUCAAG	163	125	172	172	consensusLoopOnly	156.584	0.130719	0.200983	0.6504	0.515434	0.999957
GGUCACGUCUCAAUCAACUCUUUUCCAGGAGUUUCCUCCUGUAUUUUCAACAGCUCGCAGUCAAG	221	179	201	200	consensusLoopOnly	199.504	-0.118774	0.182791	-0.64978	0.515834	0.999957
GGUCACGUCUCAAUCAACUCAACGGCAGGAGUUUUCUCCUGGAAUCUCAACAGCUCGCAGUCAAG	267	198	254	215	consensusLoopOnly	231.332	-0.11076	0.17049	-0.649655	0.515915	0.999957
GGUCACGUCUCAAUCAACUCUUUUUCAGGAGUUUUCUCCUGCAUACUCAACAGCUCGCAGUCAAG	243	173	215	201	consensusLoopOnly	206.177	-0.116751	0.179738	-0.64956	0.515976	0.999957
GGUCACGUCUCAAUCAACUCUUUUCCAGGAGUUUUCUCCUGCAUUUUCAACAGCUCGCAGUCAAG	251	171	226	196	consensusLoopOnly	208.603	-0.116637	0.179732	-0.648951	0.51637	0.999957
GGUCACGUCUCAAUCAACUCUAGUCCAGGAGUUUUCUCCUGUAUAUUCAACAGCUCGCAGUCAAG	131	128	140	118	consensusLoopOnly	129.217	-0.142882	0.220184	-0.64892	0.51639	0.999957
GGUCACGUCUCAAUCAACUCUUCUUCAGGAGUUUCCUCCUGUUAUCUCAACAGCUCGCAGUCAAG	335	217	329	314	consensusLoopOnly	294.525	0.105795	0.163055	0.648832	0.516447	0.999957
GGUCACGUCUCAAUCAACUCAAUGUCAGGAGUUUUCUCCUGUUUUCUCAACAGCUCGCAGUCAAG	157	108	147	114	consensusLoopOnly	129.85	-0.140939	0.217338	-0.648481	0.516674	0.999957
GGUCACGUCUCAAUCAACUCUUCUUCAGGAGUUUACUCCUGCAAACUCAACAGCUCGCAGUCAAG	181	120	190	168	consensusLoopOnly	162.242	0.128971	0.198889	0.648457	0.51669	0.999957
GGUCACGUCUCAAUCAACUCAAUCUCAGGAGUUUACUCCUGCAUUUUCAACAGCUCGCAGUCAAG	172	112	199	142	consensusLoopOnly	153.176	0.135655	0.209304	0.648124	0.516905	0.999957
GGUCACGUCUCAAUCAACUCUAUUCCAGGAGUUUACUCCUGUUUACUCAACAGCUCGCAGUCAAG	159	98	122	127	consensusLoopOnly	125.117	-0.147002	0.226841	-0.648039	0.516959	0.999957
GGUCACGUCUCAAUCAACUCAUCGUCAGGAGUUUCCUCCUGCUUAUUCAACAGCUCGCAGUCAAG	133	93	141	131	consensusLoopOnly	122.873	0.143003	0.220753	0.647798	0.517116	0.999957
GGUCACGUCUCAAUCAACUCAACGCCAGGAGUUUUCUCCUGCUUAUUCAACAGCUCGCAGUCAAG	147	117	151	111	consensusLoopOnly	130.323	-0.140531	0.216956	-0.647739	0.517154	0.999957
GGUCACGUCUCAAUCAACUCAUCCUCAGGAGUUUUCUCCUGCAUAUUCAACAGCUCGCAGUCAAG	165	108	155	170	consensusLoopOnly	147.739	0.13818	0.213542	0.647085	0.517577	0.999957
GGUCACGUCUCAAUCAACUCAAGUCCAGGAGUUUACUCCUGCUUAUUCAACAGCUCGCAGUCAAG	75	62	88	82	consensusLoopOnly	76.068	0.1732	0.267778	0.646804	0.517759	NA
GGUCACGUCUCAAUCAACUCAGUUCCAGGAGUUUUCUCCUGCAUAUUCAACAGCUCGCAGUCAAG	124	102	114	108	consensusLoopOnly	111.599	-0.147903	0.228711	-0.646681	0.517838	0.999957
GGUCACGUCUCAAUCAACUCUUCUCCAGGAGUUUACUCCUGUAAUCUCAACAGCUCGCAGUCAAG	154	141	182	173	consensusLoopOnly	161.707	0.129235	0.199938	0.646377	0.518035	0.999957
GGUCACGUCUCAAUCAACUCAAUUCCAGGAGUUUCCUCCUGUUUUCUCAACAGCUCGCAGUCAAG	227	169	251	217	consensusLoopOnly	213.37	0.113412	0.175753	0.645293	0.518737	0.999957
GGUCACGUCUCAAUCAACUCUUCUCCAGGAGUUUUCUCCUGUAAAUUCAACAGCUCGCAGUCAAG	140	105	174	123	consensusLoopOnly	133.325	0.140216	0.217317	0.645216	0.518787	0.999957
GGUCACGUCUCAAUCAACUCAACUCCAGGAGUUUACUCCUGUAUACUCAACAGCUCGCAGUCAAG	154	116	165	158	consensusLoopOnly	146.726	0.132219	0.204984	0.645021	0.518913	0.999957
GGUCACGUCUCAAUCAACUCUAUUUCAGGAGUUUACUCCUGCUAAUUCAACAGCUCGCAGUCAAG	138	104	125	113	consensusLoopOnly	119.139	-0.143099	0.221936	-0.644777	0.519072	0.999957
GGUCACGUCUCAAUCAACUCUUUUUCAGGAGUUUUCUCCUGCUUUCUCAACAGCUCGCAGUCAAG	235	149	247	206	consensusLoopOnly	205.619	0.11892	0.18446	0.644693	0.519126	0.999957
GGUCACGUCUCAAUCAACUCUUUUCCAGGAGUUUUCUCCUGUUUAUUCAACAGCUCGCAGUCAAG	207	150	219	121	consensusLoopOnly	171.577	-0.196849	0.305366	-0.644632	0.519166	0.999957
GGUCACGUCUCAAUCAACUCAUCUUCAGGAGUUUACUCCUGUAAAUUCAACAGCUCGCAGUCAAG	150	129	150	128	consensusLoopOnly	138.669	-0.134919	0.209417	-0.644257	0.519409	0.999957
GGUCACGUCUCAAUCAACUCUUCCCCAGGAGUUUACUCCUGUAUUUUCAACAGCUCGCAGUCAAG	135	107	158	134	consensusLoopOnly	132.01	0.136951	0.212761	0.643684	0.51978	0.999957
GGUCACGUCUCAAUCAACUCAUCGUCAGGAGUUUCCUCCUGCUAUCUCAACAGCUCGCAGUCAAG	137	131	140	127	consensusLoopOnly	133.782	-0.139167	0.216272	-0.643484	0.51991	0.999957
GGUCACGUCUCAAUCAACUCUAGUCCAGGAGUUUCCUCCUGCUUAUUCAACAGCUCGCAGUCAAG	120	111	116	112	consensusLoopOnly	114.796	-0.147436	0.229188	-0.643296	0.520032	0.999957
GGUCACGUCUCAAUCAACUCUUUUUCAGGAGUUUACUCCUGCAUACUCAACAGCUCGCAGUCAAG	177	130	185	180	consensusLoopOnly	166.219	0.125973	0.195838	0.64325	0.520062	0.999957
GGUCACGUCUCAAUCAACUCAAUCUCAGGAGUUUGCUCCUGUUUAUUCAACAGCUCGCAGUCAAG	230	152	218	163	consensusLoopOnly	187.957	-0.123074	0.191587	-0.642394	0.520618	0.999957
GGUCACGUCUCAAUCAACUCAUCCUCAGGAGUUUCCUCCUGCUAACUCAACAGCUCGCAGUCAAG	164	105	150	170	consensusLoopOnly	145.512	0.139575	0.217601	0.641427	0.521245	0.999957
GGUCACGUCUCAAUCAACUCAUCGUCAGGAGUUUCCUCCUGCUUUUUCAACAGCUCGCAGUCAAG	147	92	159	128	consensusLoopOnly	129.045	0.141418	0.22057	0.641149	0.521426	0.999957
GGUCACGUCUCAAUCAACUCUUUUUCAGGAGUUUCCUCCUGUUAAUUCAACAGCUCGCAGUCAAG	173	130	207	156	consensusLoopOnly	164.067	0.126579	0.197801	0.639932	0.522217	0.999957
GGUCACGUCUCAAUCAACUCUUUUCCAGGAGUUUUCUCCUGUUUACUCAACAGCUCGCAGUCAAG	285	200	256	232	consensusLoopOnly	240.855	-0.10844	0.169484	-0.639825	0.522287	0.999957
GGUCACGUCUCAAUCAACUCGUCUUCAGGAGUUUUCUCCUGCAUUCUCAACAGCUCGCAGUCAAG	199	136	214	183	consensusLoopOnly	180.277	0.121387	0.189875	0.639299	0.522629	0.999957
GGUCACGUCUCAAUCAACUCAAUCUCAGGAGUUUUCUCCUGCUUACUCAACAGCUCGCAGUCAAG	208	168	238	208	consensusLoopOnly	203.507	0.114123	0.178822	0.638194	0.523347	0.999957
GGUCACGUCUCAAUCAACUCUAUCCCAGGAGUUUCCUCCUGUAUACUCAACAGCUCGCAGUCAAG	215	144	210	213	consensusLoopOnly	193.089	0.12072	0.189178	0.638129	0.523389	0.999957
GGUCACGUCUCAAUCAACUCUUCUCCAGGAGUUUUCUCCUGCUAUUUCAACAGCUCGCAGUCAAG	237	181	223	198	consensusLoopOnly	208.167	-0.112733	0.177126	-0.636458	0.524478	0.999957
GGUCACGUCUCAAUCAACUCAUCGCCAGGAGUUUCCUCCUGUAAACUCAACAGCUCGCAGUCAAG	147	130	171	162	consensusLoopOnly	151.596	0.129618	0.20372	0.636255	0.52461	0.999957
GGUCACGUCUCAAUCAACUCUUCGUCAGGAGUUUUCUCCUGCUAAUUCAACAGCUCGCAGUCAAG	107	95	137	110	consensusLoopOnly	111.221	0.146481	0.230515	0.635451	0.525135	0.999957
GGUCACGUCUCAAUCAACUCUAUCUCAGGAGUUUCCUCCUGCUUACUCAACAGCUCGCAGUCAAG	207	179	230	228	consensusLoopOnly	209.843	0.114798	0.180708	0.635266	0.525255	0.999957
GGUCACGUCUCAAUCAACUCUUCCCCAGGAGUUUCCUCCUGCAUUCUCAACAGCUCGCAGUCAAG	163	107	155	166	consensusLoopOnly	145.963	0.135222	0.213007	0.634826	0.525542	0.999957
GGUCACGUCUCAAUCAACUCAAUUUCAGGAGUUUCCUCCUGUUUACUCAACAGCUCGCAGUCAAG	230	193	271	230	consensusLoopOnly	228.905	0.10891	0.171576	0.634762	0.525584	0.999957
GGUCACGUCUCAAUCAACUCAAUCUCAGGAGUUUUCUCCUGUAUAUUCAACAGCUCGCAGUCAAG	115	93	131	121	consensusLoopOnly	113.948	0.143687	0.226421	0.634601	0.525689	0.999957
GGUCACGUCUCAAUCAACUCUAUCCCAGGAGUUUACUCCUGUAUUUUCAACAGCUCGCAGUCAAG	160	95	129	119	consensusLoopOnly	123.979	-0.143728	0.226549	-0.634424	0.525804	0.999957
GGUCACGUCUCAAUCAACUCAAUCUCAGGAGUUUUCUCCUGCAAUCUCAACAGCUCGCAGUCAAG	246	142	191	190	consensusLoopOnly	189.58	-0.126102	0.19883	-0.634222	0.525936	0.999957
GGUCACGUCUCAAUCAACUCUAUGUCAGGAGUUUACUCCUGCUUUUUCAACAGCUCGCAGUCAAG	102	82	115	109	consensusLoopOnly	101.086	0.150907	0.238217	0.633486	0.526416	0.999957
GGUCACGUCUCAAUCAACUCUUCGUCAGGAGUUUUCUCCUGCAUAUUCAACAGCUCGCAGUCAAG	160	105	168	148	consensusLoopOnly	142.981	0.13253	0.209274	0.633288	0.526546	0.999957
GGUCACGUCUCAAUCAACUCUUCUUCAGGAGUUUUCUCCUGCAAUUUCAACAGCUCGCAGUCAAG	230	151	244	205	consensusLoopOnly	204.134	0.115647	0.183	0.631949	0.52742	0.999957
GGUCACGUCUCAAUCAACUCAUCGCCAGGAGUUUGCUCCUGCUUUUUCAACAGCUCGCAGUCAAG	125	109	126	106	consensusLoopOnly	116.053	-0.142329	0.22548	-0.631229	0.527891	0.999957
GGUCACGUCUCAAUCAACUCAACUCCAGGAGUUUUCUCCUGCUUACUCAACAGCUCGCAGUCAAG	237	161	197	199	consensusLoopOnly	196.739	-0.117981	0.187047	-0.630755	0.528201	0.999957
GGUCACGUCUCAAUCAACUCUUUUCCAGGAGUUUUCUCCUGCAUAUUCAACAGCUCGCAGUCAAG	239	188	226	205	consensusLoopOnly	213.146	-0.110754	0.175621	-0.630643	0.528274	0.999957
GGUCACGUCUCAAUCAACUCAUUCUCAGGAGUUUGCUCCUGCUUACUCAACAGCUCGCAGUCAAG	227	195	254	245	consensusLoopOnly	228.849	0.109585	0.173822	0.630447	0.528402	0.999957
GGUCACGUCUCAAUCAACUCUACUCCAGGAGUUUCCUCCUGUUUUUUCAACAGCUCGCAGUCAAG	187	132	187	131	consensusLoopOnly	157.082	-0.129423	0.205357	-0.630237	0.528539	0.999957
GGUCACGUCUCAAUCAACUCAACUUCAGGAGUUUUCUCCUGCUUUCUCAACAGCUCGCAGUCAAG	242	190	227	209	consensusLoopOnly	215.67	-0.110301	0.175041	-0.630143	0.528601	0.999957
GGUCACGUCUCAAUCAACUCUAUCGCAGGAGUUUUCUCCUGGUAUCUCAACAGCUCGCAGUCAAG	355	226	324	350	consensusLoopOnly	309.863	0.106283	0.168783	0.629704	0.528888	0.999957
GGUCACGUCUCAAUCAACUCUUCGUCAGGAGUUUUCUCCUGUAAAUUCAACAGCUCGCAGUCAAG	120	96	153	110	consensusLoopOnly	118.072	0.14286	0.226879	0.629676	0.528907	0.999957
GGUCACGUCUCAAUCAACUCUACUCCAGGAGUUUACUCCUGCAUUCUCAACAGCUCGCAGUCAAG	160	132	150	141	consensusLoopOnly	145.176	-0.129292	0.205473	-0.629242	0.529191	0.999957
GGUCACGUCUCAAUCAACUCUUUCCCAGGAGUUUACUCCUGCAAUUUCAACAGCUCGCAGUCAAG	172	131	171	189	consensusLoopOnly	164.543	0.127271	0.202316	0.629068	0.529304	0.999957
GGUCACGUCUCAAUCAACUCAAUUUCAGGAGUUUGCUCCUGUUUUUUCAACAGCUCGCAGUCAAG	74	57	105	60	consensusLoopOnly	72.5311	0.179892	0.286707	0.627442	0.53037	NA
GGUCACGUCUCAAUCAACUCUUCCCCAGGAGUUUCCUCCUGUAUACUCAACAGCUCGCAGUCAAG	198	139	177	239	consensusLoopOnly	186.981	0.189973	0.302904	0.627173	0.530546	0.999957
GGUCACGUCUCAAUCAACUCAAUGUCAGGAGUUUACUCCUGUUUUUUCAACAGCUCGCAGUCAAG	87	68	115	77	consensusLoopOnly	85.3343	0.163594	0.261033	0.62672	0.530843	0.999957
GGUCACGUCUCAAUCAACUCUAGUCCAGGAGUUUUCUCCUGUAAUCUCAACAGCUCGCAGUCAAG	108	78	112	113	consensusLoopOnly	101.643	0.149966	0.239652	0.625766	0.531469	0.999957
GGUCACGUCUCAAUCAACUCUUCGUCAGGAGUUUACUCCUGCUAUUUCAACAGCUCGCAGUCAAG	112	81	99	89	consensusLoopOnly	94.4524	-0.153049	0.244633	-0.625627	0.53156	0.999957
GGUCACGUCUCAAUCAACUCUUCUUCAGGAGUUUCCUCCUGUAUUUUCAACAGCUCGCAGUCAAG	214	132	193	150	consensusLoopOnly	169.49	-0.12583	0.201131	-0.625612	0.53157	0.999957
GGUCACGUCUCAAUCAACUCAUGUCCAGGAGUUUCCUCCUGCAAAUUCAACAGCUCGCAGUCAAG	129	83	119	135	consensusLoopOnly	115.129	0.147811	0.236324	0.625457	0.531671	0.999957
GGUCACGUCUCAAUCAACUCAAUUUCAGGAGUUUUCUCCUGUUAAUUCAACAGCUCGCAGUCAAG	181	128	199	168	consensusLoopOnly	166.604	0.121865	0.194855	0.625413	0.5317	0.999957
GGUCACGUCUCAAUCAACUCAGUCCCAGGAGUUUACUCCUGCAUUUUCAACAGCUCGCAGUCAAG	104	94	104	91	consensusLoopOnly	98.0647	-0.151444	0.242266	-0.625114	0.531896	0.999957
GGUCACGUCUCAAUCAACUCUACUUCAGGAGUUUCCUCCUGCAAAUUCAACAGCUCGCAGUCAAG	230	164	236	227	consensusLoopOnly	211.802	0.111623	0.178719	0.624571	0.532253	0.999957
GGUCACGUCUCAAUCAACUCAGUUUCAGGAGUUUGCUCCUGUAUAUUCAACAGCUCGCAGUCAAG	166	132	146	150	consensusLoopOnly	147.966	-0.128779	0.20623	-0.624443	0.532337	0.999957
GGUCACGUCUCAAUCAACUCUUUUCCAGGAGUUUUCUCCUGUUUUUUCAACAGCUCGCAGUCAAG	156	98	172	132	consensusLoopOnly	136.802	0.135242	0.216747	0.623962	0.532653	0.999957
GGUCACGUCUCAAUCAACUCUUCUCCAGGAGUUUUCUCCUGUAAACUCAACAGCUCGCAGUCAAG	250	154	217	185	consensusLoopOnly	198.549	-0.11767	0.188592	-0.623937	0.532669	0.999957
GGUCACGUCUCAAUCAACUCUUUCGCAGGAGUUUCCUCCUGGUAAUUCAACAGCUCGCAGUCAAG	305	248	298	266	consensusLoopOnly	277.642	-0.099092	0.158933	-0.623483	0.532967	0.999957
GGUCACGUCUCAAUCAACUCUUCGCCAGGAGUUUCCUCCUGUAAUUUCAACAGCUCGCAGUCAAG	212	169	244	207	consensusLoopOnly	205.804	0.11098	0.178053	0.623296	0.53309	0.999957
GGUCACGUCUCAAUCAACUCAAGUCCAGGAGUUUACUCCUGCUAUUUCAACAGCUCGCAGUCAAG	95	77	106	62	consensusLoopOnly	84.021	-0.167766	0.269278	-0.623022	0.53327	0.999957
GGUCACGUCUCAAUCAACUCAUCUCCAGGAGUUUCCUCCUGCAUAUUCAACAGCUCGCAGUCAAG	260	197	243	219	consensusLoopOnly	227.996	-0.106635	0.171185	-0.622923	0.533335	0.999957
GGUCACGUCUCAAUCAACUCUUCUUCAGGAGUUUACUCCUGUAUACUCAACAGCUCGCAGUCAAG	189	151	206	197	consensusLoopOnly	184.188	0.116549	0.187206	0.622571	0.533567	0.999957
GGUCACGUCUCAAUCAACUCUUUCGCAGGAGUUUUCUCCUGGUUAUUCAACAGCUCGCAGUCAAG	312	253	335	243	consensusLoopOnly	283.093	-0.101923	0.16385	-0.622052	0.533908	0.999957
GGUCACGUCUCAAUCAACUCAACGCCAGGAGUUUACUCCUGUAUUUUCAACAGCUCGCAGUCAAG	90	78	110	96	consensusLoopOnly	92.7108	0.153583	0.247	0.621796	0.534076	0.999957
GGUCACGUCUCAAUCAACUCAUUUCCAGGAGUUUCCUCCUGUUUUCUCAACAGCUCGCAGUCAAG	243	140	253	198	consensusLoopOnly	204.103	0.11991	0.193121	0.620909	0.53466	0.999957
GGUCACGUCUCAAUCAACUCAGUUCCAGGAGUUUUCUCCUGCAAAUUCAACAGCUCGCAGUCAAG	130	86	105	105	consensusLoopOnly	105.495	-0.14751	0.237686	-0.620607	0.534858	0.999957
GGUCACGUCUCAAUCAACUCAUCCUCAGGAGUUUUCUCCUGUUAUCUCAACAGCUCGCAGUCAAG	167	112	168	163	consensusLoopOnly	150.486	0.127686	0.205835	0.620333	0.535038	0.999957
GGUCACGUCUCAAUCAACUCAACUCCAGGAGUUUCCUCCUGUUUACUCAACAGCUCGCAGUCAAG	194	138	212	181	consensusLoopOnly	178.759	0.11743	0.189303	0.620329	0.535041	0.999957
GGUCACGUCUCAAUCAACUCAUGUCCAGGAGUUUGCUCCUGCUUUUUCAACAGCUCGCAGUCAAG	133	98	128	100	consensusLoopOnly	113.567	-0.141181	0.227673	-0.620105	0.535189	0.999957
GGUCACGUCUCAAUCAACUCAUGUCCAGGAGUUUCCUCCUGUAAUUUCAACAGCUCGCAGUCAAG	97	75	123	88	consensusLoopOnly	94.2905	0.153849	0.248178	0.619915	0.535314	0.999957
GGUCACGUCUCAAUCAACUCAUUUUCAGGAGUUUUCUCCUGCAUAGUCAACAGCUCGCAGUCAAG	193	165	232	194	consensusLoopOnly	194.257	0.113609	0.183356	0.619608	0.535516	0.999957
GGUCACGUCUCAAUCAACUCAUCCCCAGGAGUUUUCUCCUGUAUAUUCAACAGCUCGCAGUCAAG	122	115	166	123	consensusLoopOnly	130.345	0.136682	0.220684	0.619353	0.535684	0.999957
GGUCACGUCUCAAUCAACUCAACUUCAGGAGUUUCCUCCUGCAUUUUCAACAGCUCGCAGUCAAG	200	143	230	177	consensusLoopOnly	184.601	0.117018	0.189072	0.618908	0.535977	0.999957
GGUCACGUCUCAAUCAACUCAAUCUCAGGAGUUUCCUCCUGCUUUUUCAACAGCUCGCAGUCAAG	159	152	210	165	consensusLoopOnly	170.291	0.122791	0.198448	0.618759	0.536075	0.999957
GGUCACGUCUCAAUCAACUCAUCCUCAGGAGUUUCCUCCUGCUUUCUCAACAGCUCGCAGUCAAG	226	158	230	221	consensusLoopOnly	206.245	0.111899	0.181052	0.618049	0.536543	0.999957
GGUCACGUCUCAAUCAACUCAUCCCCAGGAGUUUUCUCCUGCAAUUUCAACAGCUCGCAGUCAAG	176	144	183	197	consensusLoopOnly	174.01	0.121592	0.196773	0.617929	0.536622	0.999957
GGUCACGUCUCAAUCAACUCAUCGUCAGGAGUUUGCUCCUGCUAUCUCAACAGCUCGCAGUCAAG	100	66	88	113	consensusLoopOnly	90.9206	0.163443	0.264527	0.617868	0.536662	0.999957
GGUCACGUCUCAAUCAACUCAUCGUCAGGAGUUUCCUCCUGCAUUCUCAACAGCUCGCAGUCAAG	96	102	119	124	consensusLoopOnly	110.317	0.149087	0.241402	0.61759	0.536846	0.999957
GGUCACGUCUCAAUCAACUCAUCUUCAGGAGUUUUCUCCUGCAUAUUCAACAGCUCGCAGUCAAG	210	131	204	197	consensusLoopOnly	182.686	0.120213	0.194658	0.617559	0.536866	0.999957
GGUCACGUCUCAAUCAACUCUUCGCCAGGAGUUUUCUCCUGUAAAUUCAACAGCUCGCAGUCAAG	144	100	146	145	consensusLoopOnly	132.159	0.133271	0.21613	0.616625	0.537482	0.999957
GGUCACGUCUCAAUCAACUCAUUUUCAGGAGUUUACUCCUGUAAUUUCAACAGCUCGCAGUCAAG	114	82	116	76	consensusLoopOnly	95.6734	-0.154523	0.250754	-0.616234	0.53774	0.999957
GGUCACGUCUCAAUCAACUCUACUUCAGGAGUUUUCUCCUGCUUUUUCAACAGCUCGCAGUCAAG	176	132	206	161	consensusLoopOnly	166.402	0.120432	0.195438	0.616218	0.537751	0.999957
GGUCACGUCUCAAUCAACUCUACUUCAGGAGUUUCCUCCUGUAUUUUCAACAGCUCGCAGUCAAG	161	113	155	117	consensusLoopOnly	134.791	-0.132112	0.21444	-0.61608	0.537842	0.999957
GGUCACGUCUCAAUCAACUCUAUUCCAGGAGUUUACUCCUGCAAACUCAACAGCUCGCAGUCAAG	177	154	203	191	consensusLoopOnly	180.108	0.116896	0.189904	0.615552	0.53819	0.999957
GGUCACGUCUCAAUCAACUCAUGUCCAGGAGUUUUCUCCUGCUAUUUCAACAGCUCGCAGUCAAG	147	111	159	149	consensusLoopOnly	140.007	0.128266	0.208385	0.615522	0.53821	0.999957
GGUCACGUCUCAAUCAACUCUACUCCAGGAGUUUUCUCCUGUAUUUUCAACAGCUCGCAGUCAAG	150	133	158	126	consensusLoopOnly	141.117	-0.129027	0.209654	-0.615428	0.538272	0.999957
GGUCACGUCUCAAUCAACUCUUUCCCAGGAGUUUUCUCCUGCAUACUCAACAGCUCGCAGUCAAG	189	112	179	176	consensusLoopOnly	161.322	0.127493	0.207164	0.615418	0.538279	0.999957
GGUCACGUCUCAAUCAACUCGUCUUCAGGAGUUUACUCCUGUAUUUUCAACAGCUCGCAGUCAAG	98	52	93	89	consensusLoopOnly	81.3198	0.16717	0.271829	0.614981	0.538567	NA
GGUCACGUCUCAAUCAACUCUUCGUCAGGAGUUUCCUCCUGCAAUUUCAACAGCUCGCAGUCAAG	185	107	180	165	consensusLoopOnly	156.341	0.128742	0.209437	0.614704	0.53875	0.999957
GGUCACGUCUCAAUCAACUCUUCUUCAGGAGUUUCCUCCUGUAAUCUCAACAGCUCGCAGUCAAG	212	146	214	207	consensusLoopOnly	192.347	0.114601	0.186552	0.614309	0.539011	0.999957
GGUCACGUCUCAAUCAACUCAGUCCCAGGAGUUUACUCCUGCUAUCUCAACAGCUCGCAGUCAAG	37	23	45	33	consensusLoopOnly	33.7395	0.229429	0.373547	0.61419	0.53909	NA
GGUCACGUCUCAAUCAACUCUUUUCCAGGAGUUUCCUCCUGCUAAUUCAACAGCUCGCAGUCAAG	199	147	228	182	consensusLoopOnly	186.381	0.114537	0.186575	0.613892	0.539287	0.999957
GGUCACGUCUCAAUCAACUCAACUCCAGGAGUUUACUCCUGUUUAUUCAACAGCUCGCAGUCAAG	105	77	135	88	consensusLoopOnly	99.3939	0.152013	0.247848	0.613332	0.539657	0.999957
GGUCACGUCUCAAUCAACUCUAUCUCAGGAGUUUUCUCCUGUUAUCUCAACAGCUCGCAGUCAAG	145	131	152	179	consensusLoopOnly	151.54	0.131933	0.215199	0.613073	0.539828	0.999957
GGUCACGUCUCAAUCAACUCAUUUUCAGGAGUUUUCUCCUGCAUACUCAACAGCUCGCAGUCAAG	239	188	274	229	consensusLoopOnly	229.919	0.10457	0.17069	0.612633	0.540119	0.999957
GGUCACGUCUCAAUCAACUCUAUUCCAGGAGUUUUCUCCUGCAAAUUCAACAGCUCGCAGUCAAG	212	160	204	234	consensusLoopOnly	201.14	0.117165	0.191254	0.612615	0.540131	0.999957
GGUCACGUCUCAAUCAACUCUUCUCCAGGAGUUUCCUCCUGUAAUUUCAACAGCUCGCAGUCAAG	215	165	237	211	consensusLoopOnly	204.779	0.10914	0.178345	0.611961	0.540563	0.999957
GGUCACGUCUCAAUCAACUCAUUCUCAGGAGUUUUCUCCUGCAUUUUCAACAGCUCGCAGUCAAG	222	169	264	199	consensusLoopOnly	210.517	0.110007	0.179832	0.611723	0.540721	0.999957
GGUCACGUCUCAAUCAACUCUAUUCCAGGAGUUUUCUCCUGUUAUUUCAACAGCUCGCAGUCAAG	204	124	189	136	consensusLoopOnly	160.363	-0.127835	0.209003	-0.611642	0.540775	0.999957
GGUCACGUCUCAAUCAACUCAAUCCCAGGAGUUUUCUCCUGCUUAUUCAACAGCUCGCAGUCAAG	164	138	199	162	consensusLoopOnly	164.103	0.119673	0.195968	0.610676	0.541414	0.999957
GGUCACGUCUCAAUCAACUCAGUUUCAGGAGUUUGCUCCUGCUUUUUCAACAGCUCGCAGUCAAG	194	126	219	161	consensusLoopOnly	171.674	0.121797	0.19956	0.61033	0.541643	0.999957
GGUCACGUCUCAAUCAACUCAAUUCCAGGAGUUUUCUCCUGCAUACUCAACAGCUCGCAGUCAAG	261	187	274	250	consensusLoopOnly	240.054	0.103187	0.169158	0.610002	0.54186	0.999957
GGUCACGUCUCAAUCAACUCAUCUCCAGGAGUUUCCUCCUGCUUACUCAACAGCUCGCAGUCAAG	168	132	172	184	consensusLoopOnly	162.863	0.122571	0.201042	0.609679	0.542074	0.999957
GGUCACGUCUCAAUCAACUCGUCUUCAGGAGUUUCCUCCUGCAUAUUCAACAGCUCGCAGUCAAG	183	110	180	166	consensusLoopOnly	157.02	0.125962	0.206715	0.609349	0.542293	0.999957
GGUCACGUCUCAAUCAACUCAGUUUCAGGAGUUUGCUCCUGCUUAUUCAACAGCUCGCAGUCAAG	204	177	252	201	consensusLoopOnly	206.567	0.109948	0.180467	0.609243	0.542363	0.999957
GGUCACGUCUCAAUCAACUCAUUCCCAGGAGUUUGCUCCUGCAUUUUCAACAGCUCGCAGUCAAG	256	194	285	243	consensusLoopOnly	241.627	0.101962	0.167402	0.609086	0.542467	0.999957
GGUCACGUCUCAAUCAACUCAUCGCCAGGAGUUUCCUCCUGUAUAUUCAACAGCUCGCAGUCAAG	137	87	129	138	consensusLoopOnly	121.143	0.139671	0.229405	0.608841	0.54263	0.999957
GGUCACGUCUCAAUCAACUCAUUCCCAGGAGUUUCCUCCUGUAGUCUCAACAGCUCGCAGUCAAG	167	150	191	187	consensusLoopOnly	172.933	0.118672	0.195025	0.608495	0.542859	0.999957
GGUCACGUCUCAAUCAACUCAACUUCAGGAGUUUACUCCUGUAAAUUCAACAGCUCGCAGUCAAG	111	108	160	109	consensusLoopOnly	120.838	0.14129	0.232205	0.608469	0.542876	0.999957
GGUCACGUCUCAAUCAACUCUUCUCCAGGAGUUUACUCCUGUUUUUUCAACAGCUCGCAGUCAAG	153	114	156	110	consensusLoopOnly	131.678	-0.132657	0.218098	-0.608244	0.543026	0.999957
GGUCACGUCUCAAUCAACUCAACUCCAGGAGUUUGCUCCUGCAUUCUCAACAGCUCGCAGUCAAG	150	113	147	166	consensusLoopOnly	142.956	0.130432	0.214477	0.608142	0.543093	0.999957
GGUCACGUCUCAAUCAACUCAACUUCAGGAGUUUUCUCCUGUAAACUCAACAGCUCGCAGUCAAG	160	105	152	162	consensusLoopOnly	142.994	0.130282	0.214364	0.60776	0.543347	0.999957
GGUCACGUCUCAAUCAACUCAUCUUCAGGAGUUUCCUCCUGUAAUCUCAACAGCUCGCAGUCAAG	231	144	236	204	consensusLoopOnly	200.266	0.113513	0.186922	0.607273	0.54367	0.999957
GGUCACGUCUCAAUCAACUCAACUUCAGGAGUUUGCUCCUGUAUACUCAACAGCUCGCAGUCAAG	177	133	208	161	consensusLoopOnly	167.373	0.118546	0.195281	0.607054	0.543815	0.999957
GGUCACGUCUCAAUCAACUCAACUCCAGGAGUUUCCUCCUGUUAUUUCAACAGCUCGCAGUCAAG	184	140	166	158	consensusLoopOnly	160.966	-0.119646	0.197148	-0.606884	0.543928	0.999957
GGUCACGUCUCAAUCAACUCAUCUCCAGGAGUUUCCUCCUGCAAAUUCAACAGCUCGCAGUCAAG	209	162	203	234	consensusLoopOnly	200.816	0.116275	0.19163	0.606768	0.544005	0.999957
GGUCACGUCUCAAUCAACUCUUUUCCAGGAGUUUACUCCUGCUAAUUCAACAGCUCGCAGUCAAG	161	134	173	178	consensusLoopOnly	160.531	0.121588	0.200643	0.605991	0.544521	0.999957
GGUCACGUCUCAAUCAACUCUAUCCCAGGAGUUUUCUCCUGUUAUUUCAACAGCUCGCAGUCAAG	149	114	165	97	consensusLoopOnly	129.441	-0.139945	0.231167	-0.605382	0.544925	0.999957
GGUCACGUCUCAAUCAACUCAUCCCCAGGAGUUUACUCCUGCUAACUCAACAGCUCGCAGUCAAG	85	76	97	100	consensusLoopOnly	89.0972	0.153886	0.25437	0.604968	0.5452	0.999957
GGUCACGUCUCAAUCAACUCUAUUUCAGGAGUUUUCUCCUGCUAAUUCAACAGCUCGCAGUCAAG	163	125	195	149	consensusLoopOnly	155.832	0.121588	0.201121	0.604549	0.545479	0.999957
GGUCACGUCUCAAUCAACUCAAUUCCAGGAGUUUCCUCCUGCAUAGUCAACAGCUCGCAGUCAAG	243	156	224	242	consensusLoopOnly	213.598	0.113726	0.188241	0.604154	0.545742	0.999957
GGUCACGUCUCAAUCAACUCUAUCUCAGGAGUUUUCUCCUGCUAUCUCAACAGCUCGCAGUCAAG	172	128	175	180	consensusLoopOnly	162.253	0.120425	0.199622	0.603264	0.546333	0.999957
GGUCACGUCUCAAUCAACUCAUGUCCAGGAGUUUCCUCCUGCUAUUUCAACAGCUCGCAGUCAAG	194	117	163	144	consensusLoopOnly	152.249	-0.12594	0.208767	-0.603259	0.546336	0.999957
GGUCACGUCUCAAUCAACUCUUUCUCAGGAGUUUACUCCUGCAAUUUCAACAGCUCGCAGUCAAG	202	148	209	203	consensusLoopOnly	188.499	0.112456	0.1865	0.602983	0.54652	0.999957
GGUCACGUCUCAAUCAACUCAAUUCCAGGAGUUUACUCCUGCAUAGUCAACAGCUCGCAGUCAAG	134	116	131	169	consensusLoopOnly	137.358	0.137967	0.228816	0.602958	0.546537	0.999957
GGUCACGUCUCAAUCAACUCUAGGUCAGGAGUUUCCUCCUGUAAUUUCAACAGCUCGCAGUCAAG	128	82	101	103	consensusLoopOnly	102.454	-0.145873	0.242119	-0.602486	0.54685	0.999957
GGUCACGUCUCAAUCAACUCAGUUUCAGGAGUUUUCUCCUGUAUUUUCAACAGCUCGCAGUCAAG	117	76	132	101	consensusLoopOnly	104.515	0.143979	0.239029	0.60235	0.546941	0.999957
GGUCACGUCUCAAUCAACUCUUUUUCAGGAGUUUUCUCCUGUUUUGUCAACAGCUCGCAGUCAAG	367	245	353	269	consensusLoopOnly	304.054	-0.097144	0.161457	-0.601671	0.547393	0.999957
GGUCACGUCUCAAUCAACUCAUCUUCAGGAGUUUUCUCCUGUAUUCUCAACAGCUCGCAGUCAAG	198	133	208	182	consensusLoopOnly	177.573	0.115009	0.191568	0.600353	0.548271	0.999957
GGUCACGUCUCAAUCAACUCUUCUUCAGGAGUUUUCUCCUGCAUUCUCAACAGCUCGCAGUCAAG	306	200	308	280	consensusLoopOnly	269.48	0.0997384	0.166136	0.600342	0.548278	0.999957
GGUCACGUCUCAAUCAACUCAACGCCAGGAGUUUCCUCCUGUAUACUCAACAGCUCGCAGUCAAG	138	117	150	155	consensusLoopOnly	139.23	0.127526	0.212452	0.600257	0.548335	0.999957
GGUCACGUCUCAAUCAACUCUAUUCCAGGAGUUUACUCCUGCAUACUCAACAGCUCGCAGUCAAG	220	123	173	164	consensusLoopOnly	167.342	-0.124965	0.208286	-0.59997	0.548526	0.999957
GGUCACGUCUCAAUCAACUCAUCGCCAGGAGUUUGCUCCUGUAAUUUCAACAGCUCGCAGUCAAG	116	88	110	91	consensusLoopOnly	100.396	-0.142886	0.238235	-0.599769	0.54866	0.999957
GGUCACGUCUCAAUCAACUCAUCCCCAGGAGUUUGCUCCUGUAUUUUCAACAGCUCGCAGUCAAG	157	107	171	143	consensusLoopOnly	142.271	0.125061	0.208559	0.599645	0.548743	0.999957
GGUCACGUCUCAAUCAACUCUAUCUCAGGAGUUUACUCCUGCUUUCUCAACAGCUCGCAGUCAAG	175	144	185	193	consensusLoopOnly	173.204	0.117171	0.195448	0.599499	0.54884	0.999957
GGUCACGUCUCAAUCAACUCUAUUCCAGGAGUUUCCUCCUGCUUACUCAACAGCUCGCAGUCAAG	201	173	212	230	consensusLoopOnly	203.197	0.112442	0.18758	0.599434	0.548883	0.999957
GGUCACGUCUCAAUCAACUCAAUUCCAGGAGUUUACUCCUGUUAUCUCAACAGCUCGCAGUCAAG	141	103	152	139	consensusLoopOnly	132.156	0.1277	0.213311	0.598659	0.549401	0.999957
GGUCACGUCUCAAUCAACUCAACGCCAGGAGUUUUCUCCUGUUUUCUCAACAGCUCGCAGUCAAG	174	138	180	134	consensusLoopOnly	155.061	-0.121057	0.202215	-0.598654	0.549404	0.999957
GGUCACGUCUCAAUCAACUCUUUUCCAGGAGUUUCCUCCUGUAUUCUCAACAGCUCGCAGUCAAG	168	122	165	178	consensusLoopOnly	156.826	0.122695	0.205016	0.598466	0.549529	0.999957
GGUCACGUCUCAAUCAACUCUUCGUCAGGAGUUUACUCCUGCAAAUUCAACAGCUCGCAGUCAAG	139	104	129	112	consensusLoopOnly	120.004	-0.132322	0.221189	-0.598233	0.549684	0.999957
GGUCACGUCUCAAUCAACUCUUCUUCAGGAGUUUUCUCCUGUAAUGUCAACAGCUCGCAGUCAAG	247	173	222	201	consensusLoopOnly	208.655	-0.106854	0.178889	-0.597323	0.550292	0.999957
GGUCACGUCUCAAUCAACUCUACGCCAGGAGUUUACUCCUGUAUAUUCAACAGCUCGCAGUCAAG	144	115	150	109	consensusLoopOnly	128.307	-0.130432	0.218763	-0.596226	0.551024	0.999957
GGUCACGUCUCAAUCAACUCAAUCCCAGGAGUUUUCUCCUGCUAAUUCAACAGCUCGCAGUCAAG	196	159	197	162	consensusLoopOnly	177.254	-0.112791	0.189264	-0.595946	0.551211	0.999957
GGUCACGUCUCAAUCAACUCUUUUUCAGGAGUUUGCUCCUGCAUAUUCAACAGCUCGCAGUCAAG	195	151	193	156	consensusLoopOnly	172.243	-0.114151	0.191565	-0.595887	0.551251	0.999957
GGUCACGUCUCAAUCAACUCAUCUCCAGGAGUUUACUCCUGUAUUUUCAACAGCUCGCAGUCAAG	144	108	144	107	consensusLoopOnly	124.398	-0.131498	0.220736	-0.595728	0.551357	0.999957
GGUCACGUCUCAAUCAACUCAAUCUCAGGAGUUUCCUCCUGCUAUCUCAACAGCUCGCAGUCAAG	175	136	189	179	consensusLoopOnly	168.163	0.115187	0.193711	0.594632	0.552089	0.999957
GGUCACGUCUCAAUCAACUCUAGUCCAGGAGUUUUCUCCUGCUUUUUCAACAGCUCGCAGUCAAG	166	125	156	135	consensusLoopOnly	144.298	-0.12191	0.205083	-0.594441	0.552217	0.999957
GGUCACGUCUCAAUCAACUCAGUCUCAGGAGUUUUCUCCUGUUUUUUCAACAGCUCGCAGUCAAG	124	95	122	95	consensusLoopOnly	107.996	-0.137861	0.232131	-0.593895	0.552583	0.999957
GGUCACGUCUCAAUCAACUCAAUCCCAGGAGUUUUCUCCUGCUUAGUCAACAGCUCGCAGUCAAG	213	144	220	199	consensusLoopOnly	191.282	0.110548	0.186172	0.593795	0.552649	0.999957
GGUCACGUCUCAAUCAACUCAUCCCCAGGAGUUUACUCCUGCUAAUUCAACAGCUCGCAGUCAAG	137	83	136	126	consensusLoopOnly	118.459	0.135988	0.229149	0.59345	0.55288	0.999957
GGUCACGUCUCAAUCAACUCUUCCUCAGGAGUUUACUCCUGUAAAUUCAACAGCUCGCAGUCAAG	111	90	115	84	consensusLoopOnly	99.1596	-0.143716	0.242205	-0.593366	0.552936	0.999957
GGUCACGUCUCAAUCAACUCAAUUUCAGGAGUUUGCUCCUGCUAAUUCAACAGCUCGCAGUCAAG	238	164	275	199	consensusLoopOnly	215.178	0.108424	0.18273	0.593356	0.552943	0.999957
GGUCACGUCUCAAUCAACUCUUCGCCAGGAGUUUUCUCCUGUAAACUCAACAGCUCGCAGUCAAG	168	108	166	160	consensusLoopOnly	148.327	0.123664	0.208486	0.593153	0.553079	0.999957
GGUCACGUCUCAAUCAACUCUUUCUCAGGAGUUUUCUCCUGUUUUGUCAACAGCUCGCAGUCAAG	218	140	265	162	consensusLoopOnly	191.823	0.122157	0.206	0.592992	0.553186	0.999957
GGUCACGUCUCAAUCAACUCAUCUCCAGGAGUUUCCUCCUGUAUACUCAACAGCUCGCAGUCAAG	198	130	189	196	consensusLoopOnly	176.033	0.117005	0.197478	0.592497	0.553518	0.999957
GGUCACGUCUCAAUCAACUCAAUCUCAGGAGUUUCCUCCUGUUAUCUCAACAGCUCGCAGUCAAG	278	215	292	283	consensusLoopOnly	264.655	0.0969321	0.163607	0.592468	0.553537	0.999957
GGUCACGUCUCAAUCAACUCAAUCUCAGGAGUUUGCUCCUGCAUAGUCAACAGCUCGCAGUCAAG	157	117	143	182	consensusLoopOnly	148.942	0.13081	0.2208	0.592435	0.553559	0.999957
GGUCACGUCUCAAUCAACUCUUCCCCAGGAGUUUUCUCCUGUAUACUCAACAGCUCGCAGUCAAG	164	110	165	159	consensusLoopOnly	147.518	0.122762	0.207224	0.592411	0.553575	0.999957
GGUCACGUCUCAAUCAACUCUAUUUCAGGAGUUUGCUCCUGCUUUUUCAACAGCUCGCAGUCAAG	198	164	205	162	consensusLoopOnly	180.969	-0.111868	0.188877	-0.592281	0.553662	0.999957
GGUCACGUCUCAAUCAACUCAAUUCCAGGAGUUUACUCCUGCAAAUUCAACAGCUCGCAGUCAAG	162	121	189	148	consensusLoopOnly	152.833	0.119621	0.202081	0.591944	0.553888	0.999957
GGUCACGUCUCAAUCAACUCUUCCCCAGGAGUUUUCUCCUGUAAUGUCAACAGCUCGCAGUCAAG	204	138	213	189	consensusLoopOnly	183.329	0.111832	0.189017	0.59165	0.554085	0.999957
GGUCACGUCUCAAUCAACUCUUCCUCAGGAGUUUUCUCCUGCAUUUUCAACAGCUCGCAGUCAAG	281	179	290	246	consensusLoopOnly	244.844	0.102399	0.173082	0.59162	0.554105	0.999957
GGUCACGUCUCAAUCAACUCUAUUCCAGGAGUUUACUCCUGCAUUUUCAACAGCUCGCAGUCAAG	151	91	149	138	consensusLoopOnly	130	0.130988	0.221494	0.591383	0.554264	0.999957
GGUCACGUCUCAAUCAACUCAGUUCCAGGAGUUUCCUCCUGUAUUUUCAACAGCUCGCAGUCAAG	135	96	130	145	consensusLoopOnly	125.345	0.133133	0.225244	0.591061	0.55448	0.999957
GGUCACGUCUCAAUCAACUCAUUUUCAGGAGUUUACUCCUGUUAUCUCAACAGCUCGCAGUCAAG	126	110	134	102	consensusLoopOnly	117.337	-0.133705	0.226308	-0.590812	0.554646	0.999957
GGUCACGUCUCAAUCAACUCAUCUUCAGGAGUUUACUCCUGUAUUCUCAACAGCUCGCAGUCAAG	129	96	140	129	consensusLoopOnly	122.104	0.130024	0.220161	0.590585	0.554799	0.999957
GGUCACGUCUCAAUCAACUCAAUUUCAGGAGUUUACUCCUGUAUAUUCAACAGCUCGCAGUCAAG	134	120	163	142	consensusLoopOnly	138.768	0.12425	0.210416	0.590495	0.554859	0.999957
GGUCACGUCUCAAUCAACUCAUUCUCAGGAGUUUUCUCCUGCUUUGUCAACAGCUCGCAGUCAAG	170	172	235	177	consensusLoopOnly	187.348	0.116101	0.196653	0.590386	0.554932	0.999957
GGUCACGUCUCAAUCAACUCUUUUUCAGGAGUUUCCUCCUGUAUACUCAACAGCUCGCAGUCAAG	174	120	178	169	consensusLoopOnly	158.216	0.118316	0.200416	0.590352	0.554955	0.999957
GGUCACGUCUCAAUCAACUCAUCGUCAGGAGUUUCCUCCUGUUUUCUCAACAGCUCGCAGUCAAG	146	99	161	131	consensusLoopOnly	132.09	0.126993	0.215319	0.589792	0.55533	0.999957
GGUCACGUCUCAAUCAACUCAUCGCCAGGAGUUUUCUCCUGCUAAUUCAACAGCUCGCAGUCAAG	147	121	157	112	consensusLoopOnly	133.091	-0.12776	0.216713	-0.589535	0.555502	0.999957
GGUCACGUCUCAAUCAACUCUUUUUCAGGAGUUUACUCCUGCAAAUUCAACAGCUCGCAGUCAAG	105	95	118	81	consensusLoopOnly	99.1528	-0.14506	0.246548	-0.588364	0.556288	0.999957
GGUCACGUCUCAAUCAACUCAUCCUCAGGAGUUUCCUCCUGUAAUCUCAACAGCUCGCAGUCAAG	272	175	222	225	consensusLoopOnly	221.134	-0.10724	0.182358	-0.58807	0.556485	0.999957
GGUCACGUCUCAAUCAACUCAAUCCCAGGAGUUUGCUCCUGCAUUCUCAACAGCUCGCAGUCAAG	139	115	151	152	consensusLoopOnly	138.328	0.124367	0.211577	0.587807	0.556662	0.999957
GGUCACGUCUCAAUCAACUCAUUUCCAGGAGUUUCCUCCUGCUAACUCAACAGCUCGCAGUCAAG	176	117	185	161	consensusLoopOnly	157.308	0.118143	0.201134	0.587384	0.556946	0.999957
GGUCACGUCUCAAUCAACUCUUCUUCAGGAGUUUUCUCCUGCAAUCUCAACAGCUCGCAGUCAAG	298	188	294	270	consensusLoopOnly	258.431	0.100318	0.170937	0.58687	0.557291	0.999957
GGUCACGUCUCAAUCAACUCAUCUUCAGGAGUUUCCUCCUGUAUAUUCAACAGCUCGCAGUCAAG	161	96	160	144	consensusLoopOnly	137.758	0.127297	0.217038	0.586519	0.557527	0.999957
GGUCACGUCUCAAUCAACUCAUCCUCAGGAGUUUUCUCCUGCAUUCUCAACAGCUCGCAGUCAAG	233	150	239	209	consensusLoopOnly	204.44	0.107715	0.183701	0.586358	0.557635	0.999957
GGUCACGUCUCAAUCAACUCAGUUUCAGGAGUUUACUCCUGCAUUCUCAACAGCUCGCAGUCAAG	111	101	104	106	consensusLoopOnly	105.57	-0.139286	0.237755	-0.585837	0.557985	0.999957
GGUCACGUCUCAAUCAACUCUUCUUCAGGAGUUUUCUCCUGUAAUCUCAACAGCUCGCAGUCAAG	179	117	201	150	consensusLoopOnly	158.752	0.119708	0.204351	0.585794	0.558014	0.999957
GGUCACGUCUCAAUCAACUCUACGCCAGGAGUUUCCUCCUGUAAUCUCAACAGCUCGCAGUCAAG	135	97	129	147	consensusLoopOnly	125.928	0.132344	0.225929	0.585777	0.558026	0.999957
GGUCACGUCUCAAUCAACUCUAGUCCAGGAGUUUCCUCCUGUAAAUUCAACAGCUCGCAGUCAAG	151	127	148	131	consensusLoopOnly	138.629	-0.122402	0.208958	-0.585772	0.558029	0.999957
GGUCACGUCUCAAUCAACUCUAUUUCAGGAGUUUUCUCCUGUUUUGUCAACAGCUCGCAGUCAAG	244	152	252	211	consensusLoopOnly	210.968	0.107642	0.183821	0.585578	0.558159	0.999957
GGUCACGUCUCAAUCAACUCUACUUCAGGAGUUUCCUCCUGCAUUCUCAACAGCUCGCAGUCAAG	271	183	227	229	consensusLoopOnly	225.395	-0.104443	0.178412	-0.585402	0.558278	0.999957
GGUCACGUCUCAAUCAACUCUUUCCCAGGAGUUUUCUCCUGUUUUUUCAACAGCUCGCAGUCAAG	189	141	238	156	consensusLoopOnly	177.896	0.117184	0.200224	0.585267	0.558368	0.999957
GGUCACGUCUCAAUCAACUCAAUCUCAGGAGUUUCCUCCUGCAAACUCAACAGCUCGCAGUCAAG	140	126	159	159	consensusLoopOnly	145.368	0.122402	0.209166	0.585194	0.558418	0.999957
GGUCACGUCUCAAUCAACUCAAUCCCAGGAGUUUUCUCCUGUAAACUCAACAGCUCGCAGUCAAG	128	123	155	147	consensusLoopOnly	137.765	0.12556	0.214603	0.585082	0.558493	0.999957
GGUCACGUCUCAAUCAACUCUUCUCCAGGAGUUUUCUCCUGUUAAUUCAACAGCUCGCAGUCAAG	155	124	154	126	consensusLoopOnly	138.725	-0.122077	0.208769	-0.584749	0.558717	0.999957
GGUCACGUCUCAAUCAACUCUUCUCCAGGAGUUUCCUCCUGCAUACUCAACAGCUCGCAGUCAAG	205	139	190	213	consensusLoopOnly	184.861	0.115467	0.197504	0.584634	0.558794	0.999957
GGUCACGUCUCAAUCAACUCAAUUCCAGGAGUUUCCUCCUGCAAAUUCAACAGCUCGCAGUCAAG	218	161	247	199	consensusLoopOnly	203.455	0.105306	0.180126	0.584622	0.558802	0.999957
GGUCACGUCUCAAUCAACUCAACUUCAGGAGUUUCCUCCUGUUUACUCAACAGCUCGCAGUCAAG	206	154	193	170	consensusLoopOnly	179.236	-0.109816	0.188052	-0.583963	0.559245	0.999957
GGUCACGUCUCAAUCAACUCAUCGUCAGGAGUUUGCUCCUGUAUUCUCAACAGCUCGCAGUCAAG	173	133	147	158	consensusLoopOnly	152.138	-0.120366	0.206131	-0.583931	0.559267	0.999957
GGUCACGUCUCAAUCAACUCUAUUCCAGGAGUUUUCUCCUGCUUAUUCAACAGCUCGCAGUCAAG	196	131	168	158	consensusLoopOnly	161.523	-0.116555	0.199689	-0.583681	0.559435	0.999957
GGUCACGUCUCAAUCAACUCUACUCCAGGAGUUUUCUCCUGCAAUGUCAACAGCUCGCAGUCAAG	158	113	168	153	consensusLoopOnly	146.156	0.119574	0.205127	0.582926	0.559943	0.999957
GGUCACGUCUCAAUCAACUCUAUUUCAGGAGUUUCCUCCUGCUAAUUCAACAGCUCGCAGUCAAG	297	200	284	220	consensusLoopOnly	246.788	-0.100142	0.171818	-0.582841	0.56	0.999957
GGUCACGUCUCAAUCAACUCUAUUUCAGGAGUUUUCUCCUGCUAUGUCAACAGCUCGCAGUCAAG	240	191	265	240	consensusLoopOnly	231.839	0.0991199	0.170131	0.582609	0.560157	0.999957
GGUCACGUCUCAAUCAACUCAGUCCCAGGAGUUUCCUCCUGCAUUUUCAACAGCUCGCAGUCAAG	144	103	142	151	consensusLoopOnly	133.685	0.126497	0.217237	0.582301	0.560364	0.999957
GGUCACGUCUCAAUCAACUCUUUUCCAGGAGUUUUCUCCUGUAUACUCAACAGCUCGCAGUCAAG	172	121	162	131	consensusLoopOnly	144.816	-0.12011	0.206642	-0.581246	0.561075	0.999957
GGUCACGUCUCAAUCAACUCAACUUCAGGAGUUUCCUCCUGCAUACUCAACAGCUCGCAGUCAAG	260	173	260	244	consensusLoopOnly	231.05	0.101686	0.174993	0.581086	0.561182	0.999957
GGUCACGUCUCAAUCAACUCUACUCCAGGAGUUUACUCCUGUUUAUUCAACAGCUCGCAGUCAAG	128	93	149	116	consensusLoopOnly	119.674	0.129773	0.223372	0.580971	0.56126	0.999957
GGUCACGUCUCAAUCAACUCUUCGCCAGGAGUUUCCUCCUGCUUAUUCAACAGCUCGCAGUCAAG	134	124	142	167	consensusLoopOnly	141.654	0.128326	0.220946	0.580802	0.561374	0.999957
GGUCACGUCUCAAUCAACUCAUUCCCAGGAGUUUGCUCCUGCAUUCUCAACAGCUCGCAGUCAAG	164	100	144	167	consensusLoopOnly	141.938	0.129641	0.223314	0.580533	0.561555	0.999957
GGUCACGUCUCAAUCAACUCAUGUCCAGGAGUUUUCUCCUGCUUUCUCAACAGCUCGCAGUCAAG	167	113	155	124	consensusLoopOnly	137.96	-0.122994	0.212004	-0.580148	0.561815	0.999957
GGUCACGUCUCAAUCAACUCUACUCCAGGAGUUUACUCCUGCUUUCUCAACAGCUCGCAGUCAAG	212	168	220	166	consensusLoopOnly	189.734	-0.108152	0.186618	-0.579541	0.562224	0.999957
GGUCACGUCUCAAUCAACUCAUCUCCAGGAGUUUUCUCCUGUAUAUUCAACAGCUCGCAGUCAAG	184	137	177	146	consensusLoopOnly	159.466	-0.114385	0.197474	-0.579241	0.562427	0.999957
GGUCACGUCUCAAUCAACUCUAUUCCAGGAGUUUACUCCUGCAUUCUCAACAGCUCGCAGUCAAG	149	100	163	133	consensusLoopOnly	134.032	0.124107	0.214357	0.578974	0.562607	0.999957
GGUCACGUCUCAAUCAACUCUUCUUCAGGAGUUUCCUCCUGCUUUUUCAACAGCUCGCAGUCAAG	271	220	285	218	consensusLoopOnly	246.403	-0.0978222	0.169003	-0.578818	0.562712	0.999957
GGUCACGUCUCAAUCAACUCUAUUCCAGGAGUUUUCUCCUGCUUUCUCAACAGCUCGCAGUCAAG	234	157	222	172	consensusLoopOnly	193.539	-0.108529	0.187543	-0.57869	0.562798	0.999957
GGUCACGUCUCAAUCAACUCAUCCCCAGGAGUUUCCUCCUGCUUUCUCAACAGCUCGCAGUCAAG	184	137	194	184	consensusLoopOnly	172.921	0.110973	0.191913	0.578247	0.563097	0.999957
GGUCACGUCUCAAUCAACUCUACGCCAGGAGUUUCCUCCUGUAAAUUCAACAGCUCGCAGUCAAG	145	114	130	128	consensusLoopOnly	128.642	-0.125153	0.216458	-0.578186	0.563138	0.999957
GGUCACGUCUCAAUCAACUCAGUCCCAGGAGUUUUCUCCUGUAAAUUCAACAGCUCGCAGUCAAG	120	83	112	88	consensusLoopOnly	99.5232	-0.139262	0.24119	-0.577397	0.563671	0.999957
GGUCACGUCUCAAUCAACUCAUCCCCAGGAGUUUUCUCCUGUAUUCUCAACAGCUCGCAGUCAAG	168	126	196	153	consensusLoopOnly	158.524	0.114978	0.199226	0.577125	0.563855	0.999957
GGUCACGUCUCAAUCAACUCAUCUCCAGGAGUUUUCUCCUGCUAUCUCAACAGCUCGCAGUCAAG	194	163	217	204	consensusLoopOnly	193.114	0.105947	0.183993	0.575819	0.564737	0.999957
GGUCACGUCUCAAUCAACUCAGUUCCAGGAGUUUCCUCCUGCAAAUUCAACAGCUCGCAGUCAAG	155	146	157	147	consensusLoopOnly	151.24	-0.118637	0.206046	-0.57578	0.564764	0.999957
GGUCACGUCUCAAUCAACUCAUCCCCAGGAGUUUUCUCCUGCUUUUUCAACAGCUCGCAGUCAAG	122	89	140	113	consensusLoopOnly	114.344	0.130524	0.226694	0.575772	0.564769	0.999957
GGUCACGUCUCAAUCAACUCAUUCUCAGGAGUUUUCUCCUGUUUUCUCAACAGCUCGCAGUCAAG	178	128	202	160	consensusLoopOnly	164.54	0.113152	0.196562	0.575653	0.564849	0.999957
GGUCACGUCUCAAUCAACUCAAUCCCAGGAGUUUACUCCUGCUAAUUCAACAGCUCGCAGUCAAG	124	106	148	128	consensusLoopOnly	125.425	0.125485	0.217996	0.57563	0.564865	0.999957
GGUCACGUCUCAAUCAACUCAUCGCCAGGAGUUUCCUCCUGUAAAUUCAACAGCUCGCAGUCAAG	151	113	122	139	consensusLoopOnly	130.757	-0.127562	0.221694	-0.575398	0.565022	0.999957
GGUCACGUCUCAAUCAACUCAUCGCCAGGAGUUUUCUCCUGUUUUUUCAACAGCUCGCAGUCAAG	145	116	151	111	consensusLoopOnly	129.565	-0.124883	0.217481	-0.574221	0.565818	0.999957
GGUCACGUCUCAAUCAACUCUUUCCCAGGAGUUUCCUCCUGUUUUCUCAACAGCUCGCAGUCAAG	270	186	273	257	consensusLoopOnly	243.398	0.0977768	0.1703	0.574146	0.565869	0.999957
GGUCACGUCUCAAUCAACUCAUUUCCAGGAGUUUACUCCUGUUUUCUCAACAGCUCGCAGUCAAG	108	87	127	108	consensusLoopOnly	106.359	0.133532	0.232583	0.574126	0.565882	0.999957
GGUCACGUCUCAAUCAACUCUUUUUCAGGAGUUUUCUCCUGCAUUCUCAACAGCUCGCAGUCAAG	255	170	210	216	consensusLoopOnly	210.773	-0.105702	0.184168	-0.57394	0.566009	0.999957
GGUCACGUCUCAAUCAACUCAAUUUCAGGAGUUUUCUCCUGUUUACUCAACAGCUCGCAGUCAAG	177	137	199	172	consensusLoopOnly	169.358	0.11028	0.192193	0.573801	0.566102	0.999957
GGUCACGUCUCAAUCAACUCAAUCUCAGGAGUUUACUCCUGCUAUUUCAACAGCUCGCAGUCAAG	149	118	150	118	consensusLoopOnly	132.641	-0.122358	0.213316	-0.573603	0.566237	0.999957
GGUCACGUCUCAAUCAACUCUAUUUCAGGAGUUUUCUCCUGCAUACUCAACAGCUCGCAGUCAAG	254	169	250	242	consensusLoopOnly	225.752	0.101721	0.17736	0.573529	0.566287	0.999957
GGUCACGUCUCAAUCAACUCUAUCUCAGGAGUUUCCUCCUGCAAAUUCAACAGCUCGCAGUCAAG	264	161	233	260	consensusLoopOnly	226.509	0.109047	0.190267	0.573126	0.566559	0.999957
GGUCACGUCUCAAUCAACUCUUCUCCAGGAGUUUUCUCCUGUAUUUUCAACAGCUCGCAGUCAAG	200	115	162	149	consensusLoopOnly	154.096	-0.121168	0.211439	-0.573061	0.566603	0.999957
GGUCACGUCUCAAUCAACUCUUCUUCAGGAGUUUUCUCCUGUAAACUCAACAGCUCGCAGUCAAG	175	112	179	159	consensusLoopOnly	153.758	0.117145	0.204585	0.572596	0.566918	0.999957
GGUCACGUCUCAAUCAACUCAACUCCAGGAGUUUUCUCCUGUAAUCUCAACAGCUCGCAGUCAAG	171	112	146	135	consensusLoopOnly	139.392	-0.121236	0.21191	-0.572111	0.567247	0.999957
GGUCACGUCUCAAUCAACUCAAUCUCAGGAGUUUUCUCCUGCUAAUUCAACAGCUCGCAGUCAAG	196	124	205	171	consensusLoopOnly	170.984	0.112839	0.197378	0.571689	0.567533	0.999957
GGUCACGUCUCAAUCAACUCAGUUUCAGGAGUUUACUCCUGCUAUCUCAACAGCUCGCAGUCAAG	186	128	203	167	consensusLoopOnly	168.393	0.111468	0.195137	0.571228	0.567845	0.999957
GGUCACGUCUCAAUCAACUCUUUUCCAGGAGUUUCCUCCUGCAUACUCAACAGCUCGCAGUCAAG	211	135	197	207	consensusLoopOnly	185.092	0.111909	0.195943	0.571129	0.567912	0.999957
GGUCACGUCUCAAUCAACUCUUUUUCAGGAGUUUCCUCCUGUUUUUUCAACAGCUCGCAGUCAAG	297	190	319	248	consensusLoopOnly	258.739	0.0980433	0.171791	0.570713	0.568194	0.999957
GGUCACGUCUCAAUCAACUCAUCCCCAGGAGUUUCCUCCUGCUUUUUCAACAGCUCGCAGUCAAG	141	108	165	132	consensusLoopOnly	134.737	0.120855	0.211801	0.570605	0.568267	0.999957
GGUCACGUCUCAAUCAACUCAUUCGCAGGAGUUUCCUCCUGGUUUCUCAACAGCUCGCAGUCAAG	341	237	368	302	consensusLoopOnly	307.422	0.0890142	0.15608	0.570313	0.568466	0.999957
GGUCACGUCUCAAUCAACUCAUCGUCAGGAGUUUUCUCCUGCAAACUCAACAGCUCGCAGUCAAG	159	109	153	163	consensusLoopOnly	144.421	0.120931	0.212068	0.570247	0.56851	0.999957
GGUCACGUCUCAAUCAACUCAACUCCAGGAGUUUUCUCCUGCAUUUUCAACAGCUCGCAGUCAAG	192	138	216	173	consensusLoopOnly	177.148	0.108744	0.190711	0.5702	0.568542	0.999957
GGUCACGUCUCAAUCAACUCUUCCUCAGGAGUUUACUCCUGCUAUCUCAACAGCUCGCAGUCAAG	217	161	217	225	consensusLoopOnly	203.185	0.104836	0.183925	0.569991	0.568684	0.999957
GGUCACGUCUCAAUCAACUCAAGGUCAGGAGUUUUCUCCUGUUUAUUCAACAGCUCGCAGUCAAG	80	67	89	90	consensusLoopOnly	80.9598	0.149647	0.26265	0.569759	0.568841	NA
GGUCACGUCUCAAUCAACUCAAUUCCAGGAGUUUCCUCCUGUAUACUCAACAGCUCGCAGUCAAG	229	142	239	195	consensusLoopOnly	197.587	0.107545	0.188805	0.569606	0.568945	0.999957
GGUCACGUCUCAAUCAACUCAGUCCCAGGAGUUUUCUCCUGUUAAUUCAACAGCUCGCAGUCAAG	141	108	127	121	consensusLoopOnly	123.496	-0.124838	0.219314	-0.569222	0.569205	0.999957
GGUCACGUCUCAAUCAACUCAUCCGCAGGAGUUUCCUCCUGGUAAUUCAACAGCUCGCAGUCAAG	143	112	158	145	consensusLoopOnly	138.137	0.118955	0.209048	0.569031	0.569335	0.999957
GGUCACGUCUCAAUCAACUCAUCGCCAGGAGUUUUCUCCUGCUUUCUCAACAGCUCGCAGUCAAG	162	104	176	139	consensusLoopOnly	142.631	0.120388	0.211603	0.568935	0.5694	0.999957
GGUCACGUCUCAAUCAACUCGUCUUCAGGAGUUUUCUCCUGCUUAUUCAACAGCUCGCAGUCAAG	183	144	199	132	consensusLoopOnly	162.622	-0.116475	0.204861	-0.568554	0.569659	0.999957
GGUCACGUCUCAAUCAACUCUUCCCCAGGAGUUUCCUCCUGCUUAUUCAACAGCUCGCAGUCAAG	150	133	177	160	consensusLoopOnly	153.998	0.114659	0.201779	0.568239	0.569873	0.999957
GGUCACGUCUCAAUCAACUCUUCUUCAGGAGUUUACUCCUGCAAAUUCAACAGCUCGCAGUCAAG	218	151	241	192	consensusLoopOnly	197.385	0.104562	0.184125	0.567884	0.570114	0.999957
GGUCACGUCUCAAUCAACUCAUCGUCAGGAGUUUCCUCCUGUAAUCUCAACAGCUCGCAGUCAAG	187	101	151	207	consensusLoopOnly	159.289	0.210758	0.371358	0.567534	0.570352	0.999957
GGUCACGUCUCAAUCAACUCAGUCCCAGGAGUUUGCUCCUGUAUUUUCAACAGCUCGCAGUCAAG	116	100	143	117	consensusLoopOnly	117.893	0.127214	0.224175	0.567473	0.570393	0.999957
GGUCACGUCUCAAUCAACUCUACUCCAGGAGUUUACUCCUGUAUAUUCAACAGCUCGCAGUCAAG	142	93	151	128	consensusLoopOnly	126.409	0.124707	0.219784	0.567407	0.570438	0.999957
GGUCACGUCUCAAUCAACUCAGUUCCAGGAGUUUGCUCCUGCUUUUUCAACAGCUCGCAGUCAAG	205	145	170	180	consensusLoopOnly	173.786	-0.111503	0.196622	-0.567094	0.57065	0.999957
GGUCACGUCUCAAUCAACUCUUUCUCAGGAGUUUUCUCCUGCUUUUUCAACAGCUCGCAGUCAAG	274	203	285	202	consensusLoopOnly	237.999	-0.099507	0.175577	-0.566741	0.57089	0.999957
GGUCACGUCUCAAUCAACUCAUCCUCAGGAGUUUUCUCCUGUAAUCUCAACAGCUCGCAGUCAAG	181	141	191	188	consensusLoopOnly	173.763	0.108984	0.192347	0.566601	0.570985	0.999957
GGUCACGUCUCAAUCAACUCAAUGUCAGGAGUUUUCUCCUGCUUUUUCAACAGCUCGCAGUCAAG	109	56	108	90	consensusLoopOnly	88.6279	0.149963	0.264791	0.566343	0.571161	0.999957
GGUCACGUCUCAAUCAACUCAAUCCCAGGAGUUUACUCCUGUUAACUCAACAGCUCGCAGUCAAG	115	97	111	100	consensusLoopOnly	105.339	-0.132437	0.2339	-0.566212	0.57125	0.999957
GGUCACGUCUCAAUCAACUCAAGUCCAGGAGUUUUCUCCUGCAAUCUCAACAGCUCGCAGUCAAG	151	128	134	145	consensusLoopOnly	139.382	-0.12108	0.214186	-0.565302	0.571868	0.999957
GGUCACGUCUCAAUCAACUCAGUCUCAGGAGUUUCCUCCUGUUUUUUCAACAGCUCGCAGUCAAG	144	77	150	113	consensusLoopOnly	118.101	0.134975	0.238865	0.56507	0.572026	0.999957
GGUCACGUCUCAAUCAACUCAUCCUCAGGAGUUUGCUCCUGUAAUCUCAACAGCUCGCAGUCAAG	186	108	164	180	consensusLoopOnly	157.135	0.121675	0.215397	0.564889	0.572149	0.999957
GGUCACGUCUCAAUCAACUCAUUCCCAGGAGUUUACUCCUGCAAAUUCAACAGCUCGCAGUCAAG	152	134	187	154	consensusLoopOnly	155.447	0.113609	0.201117	0.564888	0.57215	0.999957
GGUCACGUCUCAAUCAACUCUUCUCCAGGAGUUUUCUCCUGUAUUCUCAACAGCUCGCAGUCAAG	202	142	198	149	consensusLoopOnly	170.528	-0.110603	0.195975	-0.564373	0.5725	0.999957
GGUCACGUCUCAAUCAACUCAUUCCCAGGAGUUUGCUCCUGUAAUCUCAACAGCUCGCAGUCAAG	194	137	211	178	consensusLoopOnly	177.478	0.107284	0.190108	0.564331	0.572529	0.999957
GGUCACGUCUCAAUCAACUCAACUUCAGGAGUUUUCUCCUGUUUACUCAACAGCUCGCAGUCAAG	228	137	229	197	consensusLoopOnly	194.168	0.10801	0.191443	0.564191	0.572624	0.999957
GGUCACGUCUCAAUCAACUCUAUUUCAGGAGUUUCCUCCUGCUAUCUCAACAGCUCGCAGUCAAG	212	167	239	206	consensusLoopOnly	203.848	0.100743	0.178563	0.564186	0.572627	0.999957
GGUCACGUCUCAAUCAACUCUAUUUCAGGAGUUUACUCCUGCUUACUCAACAGCUCGCAGUCAAG	180	144	218	166	consensusLoopOnly	174.81	0.108375	0.192457	0.563109	0.57336	0.999957
GGUCACGUCUCAAUCAACUCUACUUCAGGAGUUUACUCCUGUAAAUUCAACAGCUCGCAGUCAAG	109	69	111	102	consensusLoopOnly	96.1911	0.13871	0.246415	0.562914	0.573494	0.999957
GGUCACGUCUCAAUCAACUCUUCCUCAGGAGUUUCCUCCUGUUUUCUCAACAGCUCGCAGUCAAG	301	234	303	246	consensusLoopOnly	268.598	-0.0908698	0.161445	-0.562853	0.573535	0.999957
GGUCACGUCUCAAUCAACUCUAUCUCAGGAGUUUUCUCCUGUAAACUCAACAGCUCGCAGUCAAG	193	135	205	180	consensusLoopOnly	175.833	0.107439	0.190916	0.562754	0.573602	0.999957
GGUCACGUCUCAAUCAACUCUUCUUCAGGAGUUUUCUCCUGCUUUCUCAACAGCUCGCAGUCAAG	192	131	184	194	consensusLoopOnly	173.323	0.111068	0.197925	0.561162	0.574687	0.999957
GGUCACGUCUCAAUCAACUCAAUCUCAGGAGUUUCCUCCUGCAAAUUCAACAGCUCGCAGUCAAG	262	208	251	229	consensusLoopOnly	236.031	-0.0947103	0.168971	-0.560512	0.57513	0.999957
GGUCACGUCUCAAUCAACUCAACUUCAGGAGUUUCCUCCUGCUAUCUCAACAGCUCGCAGUCAAG	217	159	216	223	consensusLoopOnly	201.862	0.103288	0.184336	0.560325	0.575258	0.999957
GGUCACGUCUCAAUCAACUCAUCUUCAGGAGUUUCCUCCUGUAUUUUCAACAGCUCGCAGUCAAG	220	184	218	194	consensusLoopOnly	202.997	-0.100461	0.179495	-0.559685	0.575695	0.999957
GGUCACGUCUCAAUCAACUCAAUCCCAGGAGUUUUCUCCUGUUUAUUCAACAGCUCGCAGUCAAG	178	122	171	130	consensusLoopOnly	148.241	-0.115911	0.207109	-0.559665	0.575708	0.999957
GGUCACGUCUCAAUCAACUCAAUUCCAGGAGUUUACUCCUGUAUUUUCAACAGCUCGCAGUCAAG	135	97	137	138	consensusLoopOnly	125.412	0.123081	0.220357	0.558553	0.576467	0.999957
GGUCACGUCUCAAUCAACUCUUUCUCAGGAGUUUGCUCCUGCAUAUUCAACAGCUCGCAGUCAAG	279	204	296	265	consensusLoopOnly	257.94	0.0915642	0.163932	0.558548	0.57647	0.999957
GGUCACGUCUCAAUCAACUCUUCUUCAGGAGUUUACUCCUGCUUUUUCAACAGCUCGCAGUCAAG	188	130	185	135	consensusLoopOnly	157.297	-0.113762	0.203827	-0.558129	0.576756	0.999957
GGUCACGUCUCAAUCAACUCUUUUCCAGGAGUUUCCUCCUGUAUAUUCAACAGCUCGCAGUCAAG	229	179	230	186	consensusLoopOnly	204.226	-0.0999139	0.179179	-0.557621	0.577103	0.999957
GGUCACGUCUCAAUCAACUCUUCUCCAGGAGUUUACUCCUGUUAUUUCAACAGCUCGCAGUCAAG	167	114	192	141	consensusLoopOnly	150.803	0.115635	0.207389	0.557578	0.577133	0.999957
GGUCACGUCUCAAUCAACUCUAUUCCAGGAGUUUCCUCCUGCUUUUUCAACAGCUCGCAGUCAAG	274	218	270	234	consensusLoopOnly	247.25	-0.092375	0.165676	-0.557565	0.577141	0.999957
GGUCACGUCUCAAUCAACUCUACUUCAGGAGUUUACUCCUGCUAACUCAACAGCUCGCAGUCAAG	175	143	174	148	consensusLoopOnly	159.003	-0.109988	0.197338	-0.557359	0.577282	0.999957
GGUCACGUCUCAAUCAACUCAUCCCCAGGAGUUUUCUCCUGUUAACUCAACAGCUCGCAGUCAAG	140	93	162	116	consensusLoopOnly	125.333	0.125087	0.224429	0.557354	0.577285	0.999957
GGUCACGUCUCAAUCAACUCAAUCUCAGGAGUUUCCUCCUGCUAAGUCAACAGCUCGCAGUCAAG	214	142	171	184	consensusLoopOnly	176.22	-0.110767	0.19875	-0.557319	0.577309	0.999957
GGUCACGUCUCAAUCAACUCAAUCCCAGGAGUUUACUCCUGCUUUUUCAACAGCUCGCAGUCAAG	131	99	122	151	consensusLoopOnly	125.059	0.129081	0.231645	0.557235	0.577367	0.999957
GGUCACGUCUCAAUCAACUCAGUUCCAGGAGUUUUCUCCUGUUUUCUCAACAGCUCGCAGUCAAG	184	133	170	149	consensusLoopOnly	157.494	-0.110526	0.198547	-0.556675	0.577749	0.999957
GGUCACGUCUCAAUCAACUCUUCGCCAGGAGUUUACUCCUGUAAUUUCAACAGCUCGCAGUCAAG	134	120	139	117	consensusLoopOnly	127.07	-0.121385	0.21807	-0.556634	0.577778	0.999957
GGUCACGUCUCAAUCAACUCAAUCCCAGGAGUUUUCUCCUGUUAACUCAACAGCUCGCAGUCAAG	191	151	211	191	consensusLoopOnly	184.232	0.103558	0.186045	0.556627	0.577782	0.999957
GGUCACGUCUCAAUCAACUCUUCUCCAGGAGUUUCCUCCUGUUAUCUCAACAGCUCGCAGUCAAG	208	163	187	188	consensusLoopOnly	185.609	-0.104703	0.188107	-0.556615	0.57779	0.999957
GGUCACGUCUCAAUCAACUCAUCUCCAGGAGUUUACUCCUGCAAUCUCAACAGCUCGCAGUCAAG	123	88	127	124	consensusLoopOnly	114.195	0.126813	0.227894	0.556458	0.577898	0.999957
GGUCACGUCUCAAUCAACUCAAGGUCAGGAGUUUACUCCUGCAAAUUCAACAGCUCGCAGUCAAG	67	61	68	57	consensusLoopOnly	63.1151	-0.161301	0.290031	-0.556152	0.578107	NA
GGUCACGUCUCAAUCAACUCAUUCUCAGGAGUUUCCUCCUGCUUAUUCAACAGCUCGCAGUCAAG	260	212	245	237	consensusLoopOnly	237.456	-0.0944085	0.170316	-0.554315	0.579363	0.999957
GGUCACGUCUCAAUCAACUCAAUUCCAGGAGUUUACUCCUGCUAACUCAACAGCUCGCAGUCAAG	174	148	195	185	consensusLoopOnly	174.338	0.106337	0.191925	0.554056	0.579541	0.999957
GGUCACGUCUCAAUCAACUCAAUUUCAGGAGUUUUCUCCUGCAAUCUCAACAGCUCGCAGUCAAG	241	196	258	252	consensusLoopOnly	235.05	0.0948361	0.171426	0.553218	0.580114	0.999957
GGUCACGUCUCAAUCAACUCAUUCCCAGGAGUUUACUCCUGCUUAUUCAACAGCUCGCAGUCAAG	142	123	161	107	consensusLoopOnly	132.142	-0.122613	0.22193	-0.552486	0.580616	0.999957
GGUCACGUCUCAAUCAACUCUACUCCAGGAGUUUUCUCCUGCAAUCUCAACAGCUCGCAGUCAAG	230	192	237	195	consensusLoopOnly	212.144	-0.0977182	0.176877	-0.552464	0.58063	0.999957
GGUCACGUCUCAAUCAACUCAUGUCCAGGAGUUUUCUCCUGCUUAUUCAACAGCUCGCAGUCAAG	126	142	161	112	consensusLoopOnly	135.333	-0.127705	0.231272	-0.552186	0.580821	0.999957
GGUCACGUCUCAAUCAACUCAAUUCCAGGAGUUUGCUCCUGCAUAUUCAACAGCUCGCAGUCAAG	210	173	197	192	consensusLoopOnly	192.265	-0.102062	0.184846	-0.552146	0.580848	0.999957
GGUCACGUCUCAAUCAACUCUAUUUCAGGAGUUUCCUCCUGUUUUUUCAACAGCUCGCAGUCAAG	232	165	245	158	consensusLoopOnly	196.982	-0.107778	0.195203	-0.552136	0.580855	0.999957
GGUCACGUCUCAAUCAACUCAUCUCCAGGAGUUUACUCCUGCUAAUUCAACAGCUCGCAGUCAAG	135	106	165	123	consensusLoopOnly	130.467	0.11954	0.21659	0.551916	0.581006	0.999957
GGUCACGUCUCAAUCAACUCAUUCUCAGGAGUUUUCUCCUGUUUACUCAACAGCUCGCAGUCAAG	168	151	186	139	consensusLoopOnly	160.122	-0.111375	0.202056	-0.551208	0.581491	0.999957
GGUCACGUCUCAAUCAACUCAUUUUCAGGAGUUUACUCCUGCAAUCUCAACAGCUCGCAGUCAAG	213	145	221	197	consensusLoopOnly	191.29	0.102343	0.185764	0.550931	0.581681	0.999957
GGUCACGUCUCAAUCAACUCAAGUCCAGGAGUUUACUCCUGCAUAUUCAACAGCUCGCAGUCAAG	99	89	98	89	consensusLoopOnly	93.591	-0.135964	0.246894	-0.550697	0.581841	0.999957
GGUCACGUCUCAAUCAACUCAAUUCCAGGAGUUUUCUCCUGUAAACUCAACAGCUCGCAGUCAAG	216	136	211	199	consensusLoopOnly	187.613	0.1055	0.191664	0.550444	0.582015	0.999957
GGUCACGUCUCAAUCAACUCUUUUGCAGGAGUUUCCUCCUGGUAUUUCAACAGCUCGCAGUCAAG	291	231	308	229	consensusLoopOnly	262.182	-0.0916376	0.166514	-0.55033	0.582093	0.999957
GGUCACGUCUCAAUCAACUCUACUUCAGGAGUUUACUCCUGCUUAUUCAACAGCUCGCAGUCAAG	121	88	141	109	consensusLoopOnly	113.021	0.125856	0.22874	0.550217	0.582171	0.999957
GGUCACGUCUCAAUCAACUCAGUUCCAGGAGUUUACUCCUGUUUAUUCAACAGCUCGCAGUCAAG	103	93	99	96	consensusLoopOnly	97.7017	-0.134042	0.243659	-0.55012	0.582237	0.999957
GGUCACGUCUCAAUCAACUCUUUCUCAGGAGUUUUCUCCUGCUAACUCAACAGCUCGCAGUCAAG	244	174	223	201	consensusLoopOnly	208.48	-0.0980616	0.178341	-0.549855	0.582419	0.999957
GGUCACGUCUCAAUCAACUCAUUCUCAGGAGUUUACUCCUGUAUAUUCAACAGCUCGCAGUCAAG	140	108	142	107	consensusLoopOnly	123.03	-0.121516	0.221074	-0.549663	0.58255	0.999957
GGUCACGUCUCAAUCAACUCAUCGUCAGGAGUUUACUCCUGUUUUUUCAACAGCUCGCAGUCAAG	113	102	125	91	consensusLoopOnly	107.17	-0.130168	0.236876	-0.549518	0.58265	0.999957
GGUCACGUCUCAAUCAACUCUUCCUCAGGAGUUUUCUCCUGUUAUUUCAACAGCUCGCAGUCAAG	204	128	208	180	consensusLoopOnly	176.972	0.107149	0.195055	0.549328	0.58278	0.999957
GGUCACGUCUCAAUCAACUCGUCUUCAGGAGUUUUCUCCUGUUUAUUCAACAGCUCGCAGUCAAG	104	83	114	72	consensusLoopOnly	92.1961	-0.140406	0.255688	-0.54913	0.582917	0.999957
GGUCACGUCUCAAUCAACUCUUUCCCAGGAGUUUACUCCUGUUUUUUCAACAGCUCGCAGUCAAG	182	126	189	121	consensusLoopOnly	152.051	-0.117535	0.214086	-0.549009	0.582999	0.999957
GGUCACGUCUCAAUCAACUCUUUCCCAGGAGUUUUCUCCUGUUAACUCAACAGCUCGCAGUCAAG	152	127	179	152	consensusLoopOnly	151.094	0.110767	0.201845	0.548775	0.58316	0.999957
GGUCACGUCUCAAUCAACUCAAUCUCAGGAGUUUGCUCCUGUAAAUUCAACAGCUCGCAGUCAAG	179	139	197	177	consensusLoopOnly	171.24	0.10496	0.191452	0.548233	0.583532	0.999957
GGUCACGUCUCAAUCAACUCAAUUCCAGGAGUUUCCUCCUGUAAACUCAACAGCUCGCAGUCAAG	197	145	216	185	consensusLoopOnly	183.427	0.102271	0.186665	0.547883	0.583773	0.999957
GGUCACGUCUCAAUCAACUCAUCGCCAGGAGUUUCCUCCUGCUAAUUCAACAGCUCGCAGUCAAG	147	107	120	132	consensusLoopOnly	125.834	-0.122234	0.223317	-0.547358	0.584133	0.999957
GGUCACGUCUCAAUCAACUCAGUCUCAGGAGUUUUCUCCUGUAUUUUCAACAGCUCGCAGUCAAG	106	88	103	90	consensusLoopOnly	96.2775	-0.13267	0.242402	-0.547314	0.584163	0.999957
GGUCACGUCUCAAUCAACUCAACUUCAGGAGUUUACUCCUGCUAACUCAACAGCUCGCAGUCAAG	158	111	167	150	consensusLoopOnly	144.579	0.112897	0.206278	0.547303	0.584171	0.999957
GGUCACGUCUCAAUCAACUCAUUCUCAGGAGUUUACUCCUGCUUAGUCAACAGCUCGCAGUCAAG	123	101	149	119	consensusLoopOnly	121.647	0.120828	0.221016	0.546693	0.58459	0.999957
GGUCACGUCUCAAUCAACUCUUUUCCAGGAGUUUUCUCCUGUUUUCUCAACAGCUCGCAGUCAAG	257	211	275	206	consensusLoopOnly	235.234	-0.0945535	0.173013	-0.546511	0.584715	0.999957
GGUCACGUCUCAAUCAACUCAUCCCCAGGAGUUUACUCCUGCAAAUUCAACAGCUCGCAGUCAAG	127	100	113	113	consensusLoopOnly	112.752	-0.124995	0.228718	-0.546504	0.58472	0.999957
GGUCACGUCUCAAUCAACUCUAGUCCAGGAGUUUUCUCCUGUUAUUUCAACAGCUCGCAGUCAAG	191	140	189	146	consensusLoopOnly	164.634	-0.107515	0.196744	-0.546473	0.584741	0.999957
GGUCACGUCUCAAUCAACUCAAUCUCAGGAGUUUACUCCUGUAUGUUCAACAGCUCGCAGUCAAG	176	125	192	162	consensusLoopOnly	161.48	0.107722	0.197159	0.546374	0.584809	0.999957
GGUCACGUCUCAAUCAACUCUUUCCCAGGAGUUUACUCCUGUAAUUUCAACAGCUCGCAGUCAAG	170	130	184	169	consensusLoopOnly	161.578	0.107101	0.196274	0.545673	0.58529	0.999957
GGUCACGUCUCAAUCAACUCAACUUCAGGAGUUUUCUCCUGUUAUCUCAACAGCUCGCAGUCAAG	198	145	217	185	consensusLoopOnly	183.88	0.101805	0.186596	0.545592	0.585346	0.999957
GGUCACGUCUCAAUCAACUCUUCCUCAGGAGUUUUCUCCUGUAUUUUCAACAGCUCGCAGUCAAG	124	96	155	109	consensusLoopOnly	119.186	0.123738	0.226956	0.545205	0.585612	0.999957
GGUCACGUCUCAAUCAACUCAUUUUCAGGAGUUUUCUCCUGCUUUCUCAACAGCUCGCAGUCAAG	177	132	208	157	consensusLoopOnly	166.059	0.107319	0.196865	0.54514	0.585657	0.999957
GGUCACGUCUCAAUCAACUCAAUCUCAGGAGUUUGCUCCUGCUAAUUCAACAGCUCGCAGUCAAG	227	193	229	201	consensusLoopOnly	211.498	-0.0964689	0.176993	-0.545045	0.585723	0.999957
GGUCACGUCUCAAUCAACUCAUCCUCAGGAGUUUGCUCCUGCAAUUUCAACAGCUCGCAGUCAAG	237	150	227	222	consensusLoopOnly	206.011	0.101338	0.186207	0.544225	0.586287	0.999957
GGUCACGUCUCAAUCAACUCUAUUCCAGGAGUUUCCUCCUGCUAAUUCAACAGCUCGCAGUCAAG	165	121	148	139	consensusLoopOnly	142.128	-0.112735	0.20734	-0.54372	0.586634	0.999957
GGUCACGUCUCAAUCAACUCUUCCUCAGGAGUUUUCUCCUGCUAUCUCAACAGCUCGCAGUCAAG	197	163	226	197	consensusLoopOnly	194.022	0.0991903	0.18249	0.543538	0.586759	0.999957
GGUCACGUCUCAAUCAACUCUUCUUCAGGAGUUUACUCCUGUUUAUUCAACAGCUCGCAGUCAAG	179	113	203	142	consensusLoopOnly	155.977	0.11431	0.210435	0.543209	0.586986	0.999957
GGUCACGUCUCAAUCAACUCAUUUUCAGGAGUUUCCUCCUGCUUACUCAACAGCUCGCAGUCAAG	305	210	312	283	consensusLoopOnly	273.856	0.0882756	0.162514	0.543187	0.587001	0.999957
GGUCACGUCUCAAUCAACUCAAUCCCAGGAGUUUACUCCUGUUAAUUCAACAGCUCGCAGUCAAG	101	82	103	79	consensusLoopOnly	90.5481	-0.13554	0.249883	-0.542414	0.587533	0.999957
GGUCACGUCUCAAUCAACUCUUUCGCAGGAGUUUACUCCUGGUAUCUCAACAGCUCGCAGUCAAG	255	191	279	240	consensusLoopOnly	238.413	0.0912573	0.168329	0.542135	0.587725	0.999957
GGUCACGUCUCAAUCAACUCUAUCCCAGGAGUUUUCUCCUGUAUAUUCAACAGCUCGCAGUCAAG	117	88	124	120	consensusLoopOnly	111.124	0.124437	0.229587	0.542003	0.587817	0.999957
GGUCACGUCUCAAUCAACUCUUUCCCAGGAGUUUACUCCUGUUUAUUCAACAGCUCGCAGUCAAG	131	87	157	104	consensusLoopOnly	117.314	0.126876	0.234138	0.541887	0.587897	0.999957
GGUCACGUCUCAAUCAACUCAUUUUCAGGAGUUUUCUCCUGUUUAGUCAACAGCUCGCAGUCAAG	186	123	216	149	consensusLoopOnly	165.217	0.110993	0.204983	0.541477	0.588179	0.999957
GGUCACGUCUCAAUCAACUCAUCCUCAGGAGUUUUCUCCUGUAAAGUCAACAGCUCGCAGUCAAG	113	98	119	133	consensusLoopOnly	115.355	0.125935	0.232676	0.541244	0.588339	0.999957
GGUCACGUCUCAAUCAACUCAUCUUCAGGAGUUUACUCCUGUUAUCUCAACAGCUCGCAGUCAAG	177	130	184	176	consensusLoopOnly	164.978	0.106016	0.195896	0.541185	0.58838	0.999957
GGUCACGUCUCAAUCAACUCUAUUCCAGGAGUUUCCUCCUGCAUUCUCAACAGCUCGCAGUCAAG	211	152	210	213	consensusLoopOnly	194.529	0.100825	0.186324	0.54113	0.588418	0.999957
GGUCACGUCUCAAUCAACUCUUUUCCAGGAGUUUCCUCCUGCAAUUUCAACAGCUCGCAGUCAAG	326	199	308	296	consensusLoopOnly	277.88	0.0921947	0.17067	0.540194	0.589063	0.999957
GGUCACGUCUCAAUCAACUCAACUCCAGGAGUUUACUCCUGUUAUCUCAACAGCUCGCAGUCAAG	127	112	133	108	consensusLoopOnly	119.465	-0.120711	0.223514	-0.54006	0.589156	0.999957
GGUCACGUCUCAAUCAACUCUAUCCCAGGAGUUUACUCCUGUUAUUUCAACAGCUCGCAGUCAAG	173	105	160	117	consensusLoopOnly	136.31	-0.119128	0.220611	-0.539992	0.589203	0.999957
GGUCACGUCUCAAUCAACUCUUCCGCAGGAGUUUUCUCCUGGUAUCUCAACAGCUCGCAGUCAAG	215	154	221	209	consensusLoopOnly	197.467	0.0987564	0.182892	0.539972	0.589217	0.999957
GGUCACGUCUCAAUCAACUCUAUCCCAGGAGUUUUCUCCUGUUUACUCAACAGCUCGCAGUCAAG	155	128	167	167	consensusLoopOnly	153.238	0.109595	0.202967	0.539965	0.589221	0.999957
GGUCACGUCUCAAUCAACUCUUCCUCAGGAGUUUUCUCCUGCAAUGUCAACAGCUCGCAGUCAAG	182	150	198	192	consensusLoopOnly	179.226	0.102501	0.18991	0.539734	0.58938	0.999957
GGUCACGUCUCAAUCAACUCAUUCUCAGGAGUUUGCUCCUGUAUAUUCAACAGCUCGCAGUCAAG	159	114	164	157	consensusLoopOnly	146.813	0.110844	0.205595	0.539138	0.589792	0.999957
GGUCACGUCUCAAUCAACUCAAUGUCAGGAGUUUGCUCCUGCUAAUUCAACAGCUCGCAGUCAAG	134	102	150	130	consensusLoopOnly	127.507	0.116272	0.215738	0.53895	0.589921	0.999957
GGUCACGUCUCAAUCAACUCAAUUCCAGGAGUUUUCUCCUGUUAACUCAACAGCUCGCAGUCAAG	213	157	207	169	consensusLoopOnly	184.593	-0.10059	0.186675	-0.538853	0.589988	0.999957
GGUCACGUCUCAAUCAACUCAAUCUCAGGAGUUUACUCCUGCAUACUCAACAGCUCGCAGUCAAG	221	165	197	194	consensusLoopOnly	192.952	-0.0995726	0.184855	-0.538652	0.590127	0.999957
GGUCACGUCUCAAUCAACUCAUCUCCAGGAGUUUUCUCCUGUUUAGUCAACAGCUCGCAGUCAAG	150	96	156	134	consensusLoopOnly	131.781	0.116762	0.217065	0.537913	0.590637	0.999957
GGUCACGUCUCAAUCAACUCUUUUUCAGGAGUUUUCUCCUGCAAACUCAACAGCUCGCAGUCAAG	273	204	280	209	consensusLoopOnly	238.736	-0.0925069	0.172221	-0.537141	0.591171	0.999957
GGUCACGUCUCAAUCAACUCUUUCUCAGGAGUUUUCUCCUGCAUUCUCAACAGCUCGCAGUCAAG	268	197	318	226	consensusLoopOnly	248.282	0.0930618	0.173339	0.536877	0.591353	0.999957
GGUCACGUCUCAAUCAACUCGUCUUCAGGAGUUUACUCCUGCUUUUUCAACAGCUCGCAGUCAAG	131	118	168	130	consensusLoopOnly	135.538	0.115054	0.214311	0.536854	0.591369	0.999957
GGUCACGUCUCAAUCAACUCAUCCUCAGGAGUUUACUCCUGCAUAGUCAACAGCUCGCAGUCAAG	151	110	145	162	consensusLoopOnly	140.838	0.11559	0.215341	0.536779	0.59142	0.999957
GGUCACGUCUCAAUCAACUCAUUCCCAGGAGUUUGCUCCUGCUAAUUCAACAGCUCGCAGUCAAG	168	138	203	159	consensusLoopOnly	165.151	0.105152	0.196025	0.536421	0.591668	0.999957
GGUCACGUCUCAAUCAACUCUUCUCCAGGAGUUUACUCCUGCAUACUCAACAGCUCGCAGUCAAG	116	98	124	131	consensusLoopOnly	116.649	0.122537	0.228489	0.536292	0.591757	0.999957
GGUCACGUCUCAAUCAACUCAACGCCAGGAGUUUUCUCCUGUUAUUUCAACAGCUCGCAGUCAAG	176	126	179	126	consensusLoopOnly	149.718	-0.111783	0.208477	-0.536187	0.591829	0.999957
GGUCACGUCUCAAUCAACUCAAUGUCAGGAGUUUCCUCCUGCUAAUUCAACAGCUCGCAGUCAAG	170	132	172	134	consensusLoopOnly	150.588	-0.108782	0.202975	-0.535935	0.592003	0.999957
GGUCACGUCUCAAUCAACUCUACUUCAGGAGUUUCCUCCUGCAAUCUCAACAGCUCGCAGUCAAG	223	130	214	196	consensusLoopOnly	187.359	0.105171	0.196279	0.535825	0.592079	0.999957
GGUCACGUCUCAAUCAACUCAAUCUCAGGAGUUUUCUCCUGCUUAGUCAACAGCUCGCAGUCAAG	198	142	205	192	consensusLoopOnly	182.112	0.100951	0.188425	0.535762	0.592123	0.999957
GGUCACGUCUCAAUCAACUCAUCCCCAGGAGUUUCCUCCUGUUAACUCAACAGCUCGCAGUCAAG	166	118	145	188	consensusLoopOnly	153.289	0.118466	0.221176	0.535618	0.592223	0.999957
GGUCACGUCUCAAUCAACUCAUGUCCAGGAGUUUCCUCCUGUUUUUUCAACAGCUCGCAGUCAAG	182	125	168	141	consensusLoopOnly	152.187	-0.108542	0.202787	-0.535253	0.592475	0.999957
GGUCACGUCUCAAUCAACUCUAUCCCAGGAGUUUUCUCCUGUAUUUUCAACAGCUCGCAGUCAAG	153	102	146	109	consensusLoopOnly	125.658	-0.118975	0.222282	-0.535242	0.592482	0.999957
GGUCACGUCUCAAUCAACUCAUCCUCAGGAGUUUCCUCCUGCUAUUUCAACAGCUCGCAGUCAAG	247	199	265	254	consensusLoopOnly	239.386	0.0906896	0.169476	0.535117	0.592569	0.999957
GGUCACGUCUCAAUCAACUCAACUCCAGGAGUUUCCUCCUGUUUUCUCAACAGCUCGCAGUCAAG	210	156	192	179	consensusLoopOnly	182.821	-0.100139	0.187297	-0.534652	0.592891	0.999957
GGUCACGUCUCAAUCAACUCUUUCUCAGGAGUUUGCUCCUGCAAUUUCAACAGCUCGCAGUCAAG	259	194	278	248	consensusLoopOnly	242.039	0.0894748	0.167428	0.534409	0.593059	0.999957
GGUCACGUCUCAAUCAACUCUUUUUCAGGAGUUUCCUCCUGCAAUCUCAACAGCUCGCAGUCAAG	263	166	289	211	consensusLoopOnly	227.709	0.0978124	0.183054	0.534337	0.593108	0.999957
GGUCACGUCUCAAUCAACUCAUCUCCAGGAGUUUACUCCUGCUUACUCAACAGCUCGCAGUCAAG	168	124	168	127	consensusLoopOnly	145.092	-0.110777	0.207332	-0.534301	0.593133	0.999957
GGUCACGUCUCAAUCAACUCUACUCCAGGAGUUUUCUCCUGUUAACUCAACAGCUCGCAGUCAAG	245	180	243	191	consensusLoopOnly	212.377	-0.0950388	0.177881	-0.534284	0.593145	0.999957
GGUCACGUCUCAAUCAACUCUUUCUCAGGAGUUUCCUCCUGUUAUGUCAACAGCUCGCAGUCAAG	272	193	298	242	consensusLoopOnly	247.659	0.0896061	0.168011	0.533333	0.593803	0.999957
GGUCACGUCUCAAUCAACUCUACUCCAGGAGUUUCCUCCUGUUAUCUCAACAGCUCGCAGUCAAG	245	174	249	237	consensusLoopOnly	223.655	0.0932405	0.174899	0.53311	0.593958	0.999957
GGUCACGUCUCAAUCAACUCUAUCUCAGGAGUUUACUCCUGCUUAUUCAACAGCUCGCAGUCAAG	138	87	145	121	consensusLoopOnly	120.597	0.120203	0.22553	0.532981	0.594047	0.999957
GGUCACGUCUCAAUCAACUCUAUUUCAGGAGUUUACUCCUGUUUUGUCAACAGCUCGCAGUCAAG	131	107	168	117	consensusLoopOnly	128.977	0.117634	0.220823	0.532707	0.594236	0.999957
GGUCACGUCUCAAUCAACUCUUCCCCAGGAGUUUACUCCUGUAUACUCAACAGCUCGCAGUCAAG	154	105	149	155	consensusLoopOnly	139.159	0.11389	0.214078	0.532002	0.594725	0.999957
GGUCACGUCUCAAUCAACUCAUCCCCAGGAGUUUACUCCUGUAGUCUCAACAGCUCGCAGUCAAG	102	60	97	96	consensusLoopOnly	87.2783	0.138407	0.260231	0.531863	0.594821	0.999957
GGUCACGUCUCAAUCAACUCAUUCUCAGGAGUUUUCUCCUGCUUUUUCAACAGCUCGCAGUCAAG	158	122	185	146	consensusLoopOnly	150.806	0.10775	0.202696	0.531586	0.595012	0.999957
GGUCACGUCUCAAUCAACUCAACGCCAGGAGUUUUCUCCUGUAUACUCAACAGCUCGCAGUCAAG	67	63	81	78	consensusLoopOnly	71.9422	0.146976	0.276614	0.53134	0.595183	NA
GGUCACGUCUCAAUCAACUCAUUCUCAGGAGUUUACUCCUGCAUUUUCAACAGCUCGCAGUCAAG	175	119	170	126	consensusLoopOnly	145.421	-0.111358	0.20982	-0.530731	0.595605	0.999957
GGUCACGUCUCAAUCAACUCAUCGCCAGGAGUUUCCUCCUGCUAUCUCAACAGCUCGCAGUCAAG	117	97	143	113	consensusLoopOnly	116.218	0.119572	0.22548	0.530302	0.595903	0.999957
GGUCACGUCUCAAUCAACUCAAUCUCAGGAGUUUUCUCCUGCUUAUUCAACAGCUCGCAGUCAAG	166	121	187	151	consensusLoopOnly	154.077	0.10657	0.200995	0.53021	0.595966	0.999957
GGUCACGUCUCAAUCAACUCAUUUCCAGGAGUUUUCUCCUGCUUACUCAACAGCUCGCAGUCAAG	209	164	232	204	consensusLoopOnly	200.205	0.0953132	0.17981	0.530076	0.596059	0.999957
GGUCACGUCUCAAUCAACUCAAUUCCAGGAGUUUGCUCCUGCUUAUUCAACAGCUCGCAGUCAAG	189	135	211	169	consensusLoopOnly	173.439	0.101947	0.192418	0.529818	0.596238	0.999957
GGUCACGUCUCAAUCAACUCAUUUUCAGGAGUUUGCUCCUGCUAACUCAACAGCUCGCAGUCAAG	172	127	187	164	consensusLoopOnly	160.546	0.104231	0.19674	0.529792	0.596256	0.999957
GGUCACGUCUCAAUCAACUCAUCCUCAGGAGUUUACUCCUGCAUUUUCAACAGCUCGCAGUCAAG	189	135	171	156	consensusLoopOnly	161.245	-0.104429	0.197217	-0.529514	0.596449	0.999957
GGUCACGUCUCAAUCAACUCUUUCGCAGGAGUUUACUCCUGGUUUUUCAACAGCUCGCAGUCAAG	230	193	258	177	consensusLoopOnly	212.518	-0.0979765	0.185137	-0.529211	0.596659	0.999957
GGUCACGUCUCAAUCAACUCAUCGUCAGGAGUUUUCUCCUGUUUACUCAACAGCUCGCAGUCAAG	191	126	212	160	consensusLoopOnly	169.172	0.105174	0.198784	0.529086	0.596746	0.999957
GGUCACGUCUCAAUCAACUCAAUCCCAGGAGUUUCCUCCUGUUUACUCAACAGCUCGCAGUCAAG	235	173	215	200	consensusLoopOnly	204.074	-0.0949848	0.179558	-0.528992	0.596811	0.999957
GGUCACGUCUCAAUCAACUCUUCUUCAGGAGUUUUCUCCUGCUAUUUCAACAGCUCGCAGUCAAG	262	178	250	198	consensusLoopOnly	219.051	-0.0941655	0.178044	-0.528888	0.596883	0.999957
GGUCACGUCUCAAUCAACUCAUUUCCAGGAGUUUUCUCCUGCAAUUUCAACAGCUCGCAGUCAAG	224	159	227	218	consensusLoopOnly	204.648	0.0957681	0.181093	0.528833	0.596921	0.999957
GGUCACGUCUCAAUCAACUCAAUCCCAGGAGUUUCCUCCUGCAAUGUCAACAGCUCGCAGUCAAG	160	108	133	181	consensusLoopOnly	144.501	0.122135	0.231273	0.528099	0.59743	0.999957
GGUCACGUCUCAAUCAACUCUAUUCCAGGAGUUUACUCCUGUAAAUUCAACAGCUCGCAGUCAAG	103	97	110	91	consensusLoopOnly	100.052	-0.127663	0.241847	-0.527868	0.597591	0.999957
GGUCACGUCUCAAUCAACUCAACGCCAGGAGUUUUCUCCUGUAAUUUCAACAGCUCGCAGUCAAG	116	95	146	107	consensusLoopOnly	114.534	0.120816	0.228945	0.527707	0.597702	0.999957
GGUCACGUCUCAAUCAACUCUUUUCCAGGAGUUUACUCCUGUUAUUUCAACAGCUCGCAGUCAAG	191	152	206	144	consensusLoopOnly	171.444	-0.104311	0.197737	-0.527525	0.597829	0.999957
GGUCACGUCUCAAUCAACUCAAUGUCAGGAGUUUCCUCCUGCUUUUUCAACAGCUCGCAGUCAAG	129	81	146	104	consensusLoopOnly	112.637	0.124454	0.235956	0.527444	0.597886	0.999957
GGUCACGUCUCAAUCAACUCAUCCCCAGGAGUUUGCUCCUGCUUUUUCAACAGCUCGCAGUCAAG	149	102	162	134	consensusLoopOnly	134.655	0.112335	0.213142	0.527045	0.598162	0.999957
GGUCACGUCUCAAUCAACUCAACGGCAGGAGUUUACUCCUGGAAAUUCAACAGCUCGCAGUCAAG	98	100	90	107	consensusLoopOnly	99.4181	-0.134171	0.254657	-0.526868	0.598286	0.999957
GGUCACGUCUCAAUCAACUCAAUUUCAGGAGUUUUCUCCUGCUAUUUCAACAGCUCGCAGUCAAG	234	189	270	224	consensusLoopOnly	226.897	0.0905113	0.171817	0.526788	0.598341	0.999957
GGUCACGUCUCAAUCAACUCAUUCUCAGGAGUUUCCUCCUGUUUUCUCAACAGCUCGCAGUCAAG	203	144	233	174	consensusLoopOnly	185.491	0.100144	0.190143	0.526677	0.598418	0.999957
GGUCACGUCUCAAUCAACUCAUCGUCAGGAGUUUACUCCUGUAUACUCAACAGCUCGCAGUCAAG	91	81	116	92	consensusLoopOnly	94.1415	0.129849	0.24682	0.526087	0.598828	0.999957
GGUCACGUCUCAAUCAACUCAGUUUCAGGAGUUUUCUCCUGCAUUCUCAACAGCUCGCAGUCAAG	209	186	225	181	consensusLoopOnly	199.29	-0.0965302	0.183508	-0.526028	0.598869	0.999957
GGUCACGUCUCAAUCAACUCUUCGUCAGGAGUUUCCUCCUGCUAUUUCAACAGCUCGCAGUCAAG	194	156	195	162	consensusLoopOnly	175.461	-0.0998238	0.189793	-0.525963	0.598914	0.999957
GGUCACGUCUCAAUCAACUCUAUUUCAGGAGUUUCCUCCUGCAUACUCAACAGCUCGCAGUCAAG	283	194	257	229	consensusLoopOnly	238.079	-0.0898615	0.170945	-0.525675	0.599114	0.999957
GGUCACGUCUCAAUCAACUCAUCCUCAGGAGUUUCCUCCUGUAAAUUCAACAGCUCGCAGUCAAG	209	136	206	195	consensusLoopOnly	183.867	0.100626	0.191449	0.525601	0.599165	0.999957
GGUCACGUCUCAAUCAACUCAACUCCAGGAGUUUACUCCUGUAAUUUCAACAGCUCGCAGUCAAG	82	80	97	65	consensusLoopOnly	80.6702	-0.141834	0.270195	-0.524933	0.59963	NA
GGUCACGUCUCAAUCAACUCUAUUCCAGGAGUUUCCUCCUGCUAACUCAACAGCUCGCAGUCAAG	200	152	215	196	consensusLoopOnly	188.768	0.0967264	0.184435	0.524447	0.599968	0.999957
GGUCACGUCUCAAUCAACUCUAUUCCAGGAGUUUCCUCCUGCUUUCUCAACAGCUCGCAGUCAAG	266	207	309	242	consensusLoopOnly	252.852	0.0872214	0.166364	0.524282	0.600083	0.999957
GGUCACGUCUCAAUCAACUCUAUUUCAGGAGUUUCCUCCUGUUAAUUCAACAGCUCGCAGUCAAG	215	162	205	179	consensusLoopOnly	188.635	-0.0964664	0.184176	-0.523773	0.600436	0.999957
GGUCACGUCUCAAUCAACUCAUUUUCAGGAGUUUUCUCCUGCUUUGUCAACAGCUCGCAGUCAAG	235	183	251	235	consensusLoopOnly	223.939	0.0905828	0.172972	0.523684	0.600498	0.999957
GGUCACGUCUCAAUCAACUCUUCCUCAGGAGUUUCCUCCUGCUUUCUCAACAGCUCGCAGUCAAG	301	216	277	252	consensusLoopOnly	259.035	-0.0860429	0.164322	-0.523624	0.60054	0.999957
GGUCACGUCUCAAUCAACUCAGUCCCAGGAGUUUACUCCUGCUAUUUCAACAGCUCGCAGUCAAG	93	67	92	66	consensusLoopOnly	78.515	-0.139712	0.266994	-0.523279	0.60078	NA
GGUCACGUCUCAAUCAACUCUUCCUCAGGAGUUUCCUCCUGUAAUUUCAACAGCUCGCAGUCAAG	219	165	264	187	consensusLoopOnly	205.586	0.0967409	0.184887	0.523242	0.600806	0.999957
GGUCACGUCUCAAUCAACUCAAUUCCAGGAGUUUACUCCUGUUUUCUCAACAGCUCGCAGUCAAG	158	109	179	136	consensusLoopOnly	143.086	0.109823	0.209896	0.523227	0.600816	0.999957
GGUCACGUCUCAAUCAACUCUAUUUCAGGAGUUUGCUCCUGCUUAUUCAACAGCUCGCAGUCAAG	196	129	189	139	consensusLoopOnly	160.756	-0.106491	0.203645	-0.522924	0.601027	0.999957
GGUCACGUCUCAAUCAACUCAACUUCAGGAGUUUACUCCUGUUUUUUCAACAGCUCGCAGUCAAG	90	81	101	70	consensusLoopOnly	84.9753	-0.136524	0.261113	-0.522856	0.601075	0.999957
GGUCACGUCUCAAUCAACUCAACUCCAGGAGUUUUCUCCUGUAUUCUCAACAGCUCGCAGUCAAG	166	100	171	141	consensusLoopOnly	141.773	0.112096	0.214426	0.522771	0.601134	0.999957
GGUCACGUCUCAAUCAACUCAAUCGCAGGAGUUUACUCCUGGUAAUUCAACAGCUCGCAGUCAAG	150	118	167	149	consensusLoopOnly	144.544	0.107127	0.204949	0.522701	0.601182	0.999957
GGUCACGUCUCAAUCAACUCAUUCUCAGGAGUUUACUCCUGCUAAGUCAACAGCUCGCAGUCAAG	171	127	144	155	consensusLoopOnly	148.474	-0.108924	0.20841	-0.522643	0.601222	0.999957
GGUCACGUCUCAAUCAACUCUUUCUCAGGAGUUUUCUCCUGCAAUCUCAACAGCUCGCAGUCAAG	274	188	265	268	consensusLoopOnly	245.939	0.0902154	0.17263	0.522594	0.601257	0.999957
GGUCACGUCUCAAUCAACUCAAUUCCAGGAGUUUUCUCCUGCAAACUCAACAGCUCGCAGUCAAG	210	170	235	209	consensusLoopOnly	204.148	0.0933327	0.178665	0.522389	0.601399	0.999957
GGUCACGUCUCAAUCAACUCAUCUUCAGGAGUUUUCUCCUGUAAAUUCAACAGCUCGCAGUCAAG	177	121	204	147	consensusLoopOnly	159.374	0.106536	0.203979	0.52229	0.601468	0.999957
GGUCACGUCUCAAUCAACUCAACUUCAGGAGUUUUCUCCUGUUUUUUCAACAGCUCGCAGUCAAG	157	100	157	100	consensusLoopOnly	126.141	-0.120981	0.231727	-0.522083	0.601613	0.999957
GGUCACGUCUCAAUCAACUCAGUCUCAGGAGUUUACUCCUGCAUUUUCAACAGCUCGCAGUCAAG	119	95	124	91	consensusLoopOnly	106.266	-0.122783	0.235345	-0.521715	0.601869	0.999957
GGUCACGUCUCAAUCAACUCAAUCCCAGGAGUUUCCUCCUGCAAUUUCAACAGCUCGCAGUCAAG	219	165	234	213	consensusLoopOnly	205.546	0.0930661	0.178444	0.521543	0.601989	0.999957
GGUCACGUCUCAAUCAACUCAGUCUCAGGAGUUUCCUCCUGCAUAUUCAACAGCUCGCAGUCAAG	153	127	154	130	consensusLoopOnly	140.169	-0.108405	0.207902	-0.521427	0.602069	0.999957
GGUCACGUCUCAAUCAACUCUACUUCAGGAGUUUUCUCCUGCAAAUUCAACAGCUCGCAGUCAAG	225	138	222	199	consensusLoopOnly	192.725	0.0993366	0.190621	0.52112	0.602283	0.999957
GGUCACGUCUCAAUCAACUCUACUCCAGGAGUUUUCUCCUGCUUACUCAACAGCUCGCAGUCAAG	204	142	199	152	consensusLoopOnly	171.976	-0.101614	0.195079	-0.520886	0.602446	0.999957
GGUCACGUCUCAAUCAACUCAUUCUCAGGAGUUUCCUCCUGCAAAGUCAACAGCUCGCAGUCAAG	204	146	199	208	consensusLoopOnly	187.423	0.0992464	0.190555	0.520828	0.602487	0.999957
GGUCACGUCUCAAUCAACUCAUUUUCAGGAGUUUCCUCCUGCUUUCUCAACAGCUCGCAGUCAAG	283	238	319	286	consensusLoopOnly	279.364	0.0829482	0.159336	0.520587	0.602654	0.999957
GGUCACGUCUCAAUCAACUCAUCCUCAGGAGUUUCCUCCUGCAUACUCAACAGCUCGCAGUCAAG	166	138	163	194	consensusLoopOnly	164.722	0.10826	0.207969	0.520561	0.602673	0.999957
GGUCACGUCUCAAUCAACUCUUCCCCAGGAGUUUUCUCCUGCUAUCUCAACAGCUCGCAGUCAAG	250	172	261	228	consensusLoopOnly	224.591	0.0907305	0.174403	0.520235	0.6029	0.999957
GGUCACGUCUCAAUCAACUCAUUCUCAGGAGUUUACUCCUGUUAUUUCAACAGCUCGCAGUCAAG	122	96	148	112	consensusLoopOnly	117.934	0.11687	0.224955	0.519527	0.603393	0.999957
GGUCACGUCUCAAUCAACUCAUUCCCAGGAGUUUUCUCCUGUAGUCUCAACAGCUCGCAGUCAAG	221	188	234	243	consensusLoopOnly	220.445	0.0931457	0.179292	0.519519	0.603399	0.999957
GGUCACGUCUCAAUCAACUCAUCCCCAGGAGUUUACUCCUGCAUAUUCAACAGCUCGCAGUCAAG	132	101	150	126	consensusLoopOnly	125.731	0.112679	0.217108	0.518998	0.603762	0.999957
GGUCACGUCUCAAUCAACUCUUUUUCAGGAGUUUUCUCCUGUAAUUUCAACAGCUCGCAGUCAAG	158	100	174	130	consensusLoopOnly	137.789	0.112203	0.216723	0.517727	0.604649	0.999957
GGUCACGUCUCAAUCAACUCUAUCCCAGGAGUUUACUCCUGCAAAUUCAACAGCUCGCAGUCAAG	114	92	99	106	consensusLoopOnly	102.494	-0.124292	0.240108	-0.517652	0.604701	0.999957
GGUCACGUCUCAAUCAACUCAUCCCCAGGAGUUUUCUCCUGCAUUCUCAACAGCUCGCAGUCAAG	162	105	154	158	consensusLoopOnly	142.881	0.110243	0.21316	0.517182	0.605029	0.999957
GGUCACGUCUCAAUCAACUCUUCUUCAGGAGUUUUCUCCUGCUUUUUCAACAGCUCGCAGUCAAG	261	173	261	181	consensusLoopOnly	215.455	-0.0965557	0.186778	-0.516956	0.605187	0.999957
GGUCACGUCUCAAUCAACUCUAUUUCAGGAGUUUACUCCUGCAUUCUCAACAGCUCGCAGUCAAG	173	106	157	168	consensusLoopOnly	148.931	0.110927	0.214592	0.516923	0.60521	0.999957
GGUCACGUCUCAAUCAACUCUUUUUCAGGAGUUUUCUCCUGCUAUUUCAACAGCUCGCAGUCAAG	272	196	284	257	consensusLoopOnly	249.257	0.0860301	0.166516	0.516648	0.605402	0.999957
GGUCACGUCUCAAUCAACUCUAUUCCAGGAGUUUACUCCUGCUUUUUCAACAGCUCGCAGUCAAG	101	77	117	96	consensusLoopOnly	96.5106	0.125111	0.242369	0.516201	0.605714	0.999957
GGUCACGUCUCAAUCAACUCAGUCCCAGGAGUUUCCUCCUGUUUAUUCAACAGCUCGCAGUCAAG	130	99	125	105	consensusLoopOnly	113.777	-0.116619	0.226093	-0.515801	0.605993	0.999957
GGUCACGUCUCAAUCAACUCAGUCCCAGGAGUUUUCUCCUGUUUUUUCAACAGCUCGCAGUCAAG	110	83	145	88	consensusLoopOnly	104.542	0.127566	0.247428	0.515566	0.606158	0.999957
GGUCACGUCUCAAUCAACUCUACUUCAGGAGUUUACUCCUGCAAUCUCAACAGCUCGCAGUCAAG	181	132	174	191	consensusLoopOnly	168.093	0.103494	0.200765	0.515496	0.606206	0.999957
GGUCACGUCUCAAUCAACUCAACGCCAGGAGUUUGCUCCUGUAUUUUCAACAGCUCGCAGUCAAG	125	74	125	110	consensusLoopOnly	106.51	0.123278	0.239375	0.514999	0.606554	0.999957
GGUCACGUCUCAAUCAACUCUACUUCAGGAGUUUGCUCCUGCAAUUUCAACAGCUCGCAGUCAAG	175	135	200	164	consensusLoopOnly	166.489	0.0998959	0.194026	0.514858	0.606652	0.999957
GGUCACGUCUCAAUCAACUCUUUCUCAGGAGUUUUCUCCUGCUAUUUCAACAGCUCGCAGUCAAG	237	169	214	199	consensusLoopOnly	202.878	-0.0929334	0.18068	-0.514353	0.607005	0.999957
GGUCACGUCUCAAUCAACUCAAGUCCAGGAGUUUACUCCUGUUAAUUCAACAGCUCGCAGUCAAG	118	92	126	85	consensusLoopOnly	104.065	-0.12381	0.240776	-0.514213	0.607103	0.999957
GGUCACGUCUCAAUCAACUCAUUCCCAGGAGUUUCCUCCUGUUUAGUCAACAGCUCGCAGUCAAG	187	157	221	183	consensusLoopOnly	185.263	0.0957815	0.186484	0.513618	0.607519	0.999957
GGUCACGUCUCAAUCAACUCUAUCUCAGGAGUUUUCUCCUGUUUUUUCAACAGCUCGCAGUCAAG	178	145	196	134	consensusLoopOnly	161.606	-0.104552	0.203575	-0.513579	0.607546	0.999957
GGUCACGUCUCAAUCAACUCAAGUCCAGGAGUUUCCUCCUGUUAUCUCAACAGCUCGCAGUCAAG	120	78	104	92	consensusLoopOnly	97.2885	-0.125359	0.244171	-0.513407	0.607667	0.999957
GGUCACGUCUCAAUCAACUCAAUCCCAGGAGUUUCCUCCUGUAAAUUCAACAGCUCGCAGUCAAG	193	154	180	173	consensusLoopOnly	174.111	-0.0982099	0.191332	-0.513296	0.607744	0.999957
GGUCACGUCUCAAUCAACUCUUUCCCAGGAGUUUACUCCUGCUUAUUCAACAGCUCGCAGUCAAG	177	99	181	142	consensusLoopOnly	146.493	0.111722	0.217743	0.513093	0.607887	0.999957
GGUCACGUCUCAAUCAACUCAUGUCCAGGAGUUUUCUCCUGCUUUUUCAACAGCUCGCAGUCAAG	118	85	122	81	consensusLoopOnly	100.09	-0.126095	0.245837	-0.512923	0.608005	0.999957
GGUCACGUCUCAAUCAACUCUAGUCCAGGAGUUUCCUCCUGUUUAUUCAACAGCUCGCAGUCAAG	165	139	171	139	consensusLoopOnly	152.553	-0.103255	0.201657	-0.512034	0.608628	0.999957
GGUCACGUCUCAAUCAACUCUAUUUCAGGAGUUUACUCCUGCUAUUUCAACAGCUCGCAGUCAAG	165	171	220	180	consensusLoopOnly	183.331	0.101003	0.197356	0.511783	0.608803	0.999957
GGUCACGUCUCAAUCAACUCAUUUUCAGGAGUUUGCUCCUGUAUUCUCAACAGCUCGCAGUCAAG	202	144	224	180	consensusLoopOnly	184.79	0.0960679	0.187716	0.511771	0.608811	0.999957
GGUCACGUCUCAAUCAACUCUUUCUCAGGAGUUUCCUCCUGUUAUCUCAACAGCUCGCAGUCAAG	319	242	291	285	consensusLoopOnly	282.388	-0.0820009	0.160259	-0.511676	0.608878	0.999957
GGUCACGUCUCAAUCAACUCAUUCCCAGGAGUUUUCUCCUGCUUAGUCAACAGCUCGCAGUCAAG	232	158	239	213	consensusLoopOnly	207.592	0.0920972	0.180092	0.511389	0.609079	0.999957
GGUCACGUCUCAAUCAACUCUACUUCAGGAGUUUUCUCCUGCAAUGUCAACAGCUCGCAGUCAAG	251	163	258	221	consensusLoopOnly	219.714	0.0913028	0.178575	0.511286	0.609151	0.999957
GGUCACGUCUCAAUCAACUCUAUCUCAGGAGUUUCCUCCUGCAAUUUCAACAGCUCGCAGUCAAG	184	143	208	175	consensusLoopOnly	175.51	0.0969404	0.189615	0.511248	0.609177	0.999957
GGUCACGUCUCAAUCAACUCUACUCCAGGAGUUUUCUCCUGUUUUCUCAACAGCUCGCAGUCAAG	172	112	194	140	consensusLoopOnly	151.556	0.107083	0.209506	0.511121	0.609266	0.999957
GGUCACGUCUCAAUCAACUCAUUCCCAGGAGUUUGCUCCUGCUUACUCAACAGCUCGCAGUCAAG	126	104	133	139	consensusLoopOnly	124.767	0.113249	0.221774	0.510651	0.609595	0.999957
GGUCACGUCUCAAUCAACUCUUUUUCAGGAGUUUCCUCCUGCAAUUUCAACAGCUCGCAGUCAAG	166	148	174	147	consensusLoopOnly	158.147	-0.101926	0.199792	-0.510162	0.609938	0.999957
GGUCACGUCUCAAUCAACUCAAGUCCAGGAGUUUACUCCUGUUAUUUCAACAGCUCGCAGUCAAG	85	65	120	64	consensusLoopOnly	81.785	0.142497	0.279563	0.509713	0.610252	NA
GGUCACGUCUCAAUCAACUCAUCUUCAGGAGUUUUCUCCUGUAAACUCAACAGCUCGCAGUCAAG	184	130	163	154	consensusLoopOnly	156.327	-0.102109	0.200491	-0.509295	0.610546	0.999957
GGUCACGUCUCAAUCAACUCAUCUCCAGGAGUUUACUCCUGCUAACUCAACAGCUCGCAGUCAAG	134	94	130	138	consensusLoopOnly	122.74	0.114435	0.224766	0.509131	0.61066	0.999957
GGUCACGUCUCAAUCAACUCAACGGCAGGAGUUUUCUCCUGGAAUUUCAACAGCUCGCAGUCAAG	358	305	390	375	consensusLoopOnly	354.917	0.0757049	0.148706	0.509092	0.610688	0.999957
GGUCACGUCUCAAUCAACUCUUUCCCAGGAGUUUACUCCUGCAAUCUCAACAGCUCGCAGUCAAG	135	114	146	148	consensusLoopOnly	134.98	0.108986	0.214158	0.508906	0.610818	0.999957
GGUCACGUCUCAAUCAACUCAUGUCCAGGAGUUUACUCCUGCUUAUUCAACAGCUCGCAGUCAAG	78	85	96	68	consensusLoopOnly	81.7655	-0.138275	0.271758	-0.508816	0.610881	NA
GGUCACGUCUCAAUCAACUCAUCGUCAGGAGUUUUCUCCUGUUUUUUCAACAGCUCGCAGUCAAG	125	94	164	99	consensusLoopOnly	118.277	0.120683	0.237296	0.508574	0.611051	0.999957
GGUCACGUCUCAAUCAACUCUUCCCCAGGAGUUUACUCCUGUAAUUUCAACAGCUCGCAGUCAAG	127	92	155	106	consensusLoopOnly	117.933	0.116883	0.22984	0.50854	0.611075	0.999957
GGUCACGUCUCAAUCAACUCAUUUGCAGGAGUUUUCUCCUGGUAUCUCAACAGCUCGCAGUCAAG	322	228	324	242	consensusLoopOnly	275.32	-0.0839111	0.165127	-0.508163	0.611339	0.999957
GGUCACGUCUCAAUCAACUCAAUUUCAGGAGUUUUCUCCUGUAUUUUCAACAGCUCGCAGUCAAG	171	120	188	153	consensusLoopOnly	155.668	0.101994	0.200829	0.507866	0.611547	0.999957
GGUCACGUCUCAAUCAACUCAUGUCCAGGAGUUUACUCCUGUUAAUUCAACAGCUCGCAGUCAAG	64	48	60	49	consensusLoopOnly	54.7675	-0.154938	0.305779	-0.506699	0.612366	NA
GGUCACGUCUCAAUCAACUCAAGUCCAGGAGUUUUCUCCUGCUAUUUCAACAGCUCGCAGUCAAG	139	101	119	121	consensusLoopOnly	119.19	-0.113843	0.224742	-0.50655	0.61247	0.999957
GGUCACGUCUCAAUCAACUCAUUCGCAGGAGUUUACUCCUGGUUAUUCAACAGCUCGCAGUCAAG	146	139	175	117	consensusLoopOnly	143.449	-0.110519	0.218366	-0.50612	0.612772	0.999957
GGUCACGUCUCAAUCAACUCUUUUUCAGGAGUUUUCUCCUGCUAUGUCAACAGCUCGCAGUCAAG	171	141	193	173	consensusLoopOnly	168.076	0.0977692	0.19322	0.505999	0.612857	0.999957
GGUCACGUCUCAAUCAACUCAUCUUCAGGAGUUUACUCCUGCAUUUUCAACAGCUCGCAGUCAAG	139	110	174	122	consensusLoopOnly	134.317	0.109636	0.216872	0.505533	0.613185	0.999957
GGUCACGUCUCAAUCAACUCUUUCUCAGGAGUUUCCUCCUGUAUUCUCAACAGCUCGCAGUCAAG	259	162	224	202	consensusLoopOnly	208.876	-0.093178	0.184332	-0.50549	0.613215	0.999957
GGUCACGUCUCAAUCAACUCAUUUCCAGGAGUUUCCUCCUGUAGUCUCAACAGCUCGCAGUCAAG	188	134	194	181	consensusLoopOnly	172.195	0.0973469	0.192642	0.505325	0.61333	0.999957
GGUCACGUCUCAAUCAACUCUUCUUCAGGAGUUUUCUCCUGUAUACUCAACAGCUCGCAGUCAAG	238	163	244	220	consensusLoopOnly	213.348	0.0899677	0.178142	0.505032	0.613536	0.999957
GGUCACGUCUCAAUCAACUCAAUGUCAGGAGUUUCCUCCUGCUUUCUCAACAGCUCGCAGUCAAG	127	109	121	117	consensusLoopOnly	118.206	-0.113324	0.224466	-0.504861	0.613656	0.999957
GGUCACGUCUCAAUCAACUCAUUUCCAGGAGUUUCCUCCUGUAUACUCAACAGCUCGCAGUCAAG	246	196	218	233	consensusLoopOnly	222.482	-0.090387	0.179169	-0.504478	0.613925	0.999957
GGUCACGUCUCAAUCAACUCAAUCUCAGGAGUUUCCUCCUGUAAAUUCAACAGCUCGCAGUCAAG	200	139	206	188	consensusLoopOnly	180.891	0.0953362	0.189307	0.503606	0.614538	0.999957
GGUCACGUCUCAAUCAACUCAUCCGCAGGAGUUUUCUCCUGGUAUCUCAACAGCUCGCAGUCAAG	202	128	181	201	consensusLoopOnly	175.864	0.102296	0.203197	0.50343	0.614662	0.999957
GGUCACGUCUCAAUCAACUCAACUCCAGGAGUUUUCUCCUGCAAUGUCAACAGCUCGCAGUCAAG	205	127	169	164	consensusLoopOnly	164.171	-0.102131	0.20293	-0.503283	0.614765	0.999957
GGUCACGUCUCAAUCAACUCUUCUUCAGGAGUUUACUCCUGUUAUGUCAACAGCUCGCAGUCAAG	232	153	229	216	consensusLoopOnly	204.658	0.0921828	0.183373	0.502707	0.61517	0.999957
GGUCACGUCUCAAUCAACUCAGUUUCAGGAGUUUACUCCUGUAUAUUCAACAGCUCGCAGUCAAG	122	86	133	113	consensusLoopOnly	111.903	0.114924	0.228663	0.50259	0.615253	0.999957
GGUCACGUCUCAAUCAACUCAAUUUCAGGAGUUUCCUCCUGUAUACUCAACAGCUCGCAGUCAAG	230	173	191	217	consensusLoopOnly	201.92	-0.0953482	0.189791	-0.502385	0.615396	0.999957
GGUCACGUCUCAAUCAACUCUUCCUCAGGAGUUUACUCCUGUUUUUUCAACAGCUCGCAGUCAAG	186	131	190	132	consensusLoopOnly	157.476	-0.103305	0.205704	-0.502199	0.615528	0.999957
GGUCACGUCUCAAUCAACUCAGUCUCAGGAGUUUACUCCUGCUAAUUCAACAGCUCGCAGUCAAG	146	101	133	115	consensusLoopOnly	122.387	-0.110874	0.220809	-0.502127	0.615578	0.999957
GGUCACGUCUCAAUCAACUCAUUUCCAGGAGUUUUCUCCUGCAUUUUCAACAGCUCGCAGUCAAG	234	160	206	194	consensusLoopOnly	196.476	-0.0926477	0.184555	-0.502005	0.615664	0.999957
GGUCACGUCUCAAUCAACUCAUCCCCAGGAGUUUUCUCCUGCAAAGUCAACAGCUCGCAGUCAAG	81	70	71	78	consensusLoopOnly	75.0229	-0.137224	0.273469	-0.501789	0.615816	NA
GGUCACGUCUCAAUCAACUCUUCUUCAGGAGUUUACUCCUGUAAUUUCAACAGCUCGCAGUCAAG	163	119	170	116	consensusLoopOnly	140.102	-0.107868	0.215022	-0.501659	0.615907	0.999957
GGUCACGUCUCAAUCAACUCAUCUCCAGGAGUUUUCUCCUGCAAAUUCAACAGCUCGCAGUCAAG	159	123	162	168	consensusLoopOnly	151.829	0.102634	0.204832	0.501062	0.616328	0.999957
GGUCACGUCUCAAUCAACUCAUCCUCAGGAGUUUACUCCUGCUUUCUCAACAGCUCGCAGUCAAG	150	123	191	133	consensusLoopOnly	147.275	0.105217	0.210054	0.500906	0.616437	0.999957
GGUCACGUCUCAAUCAACUCAAUCGCAGGAGUUUACUCCUGGUAACUCAACAGCUCGCAGUCAAG	125	98	143	121	consensusLoopOnly	120.399	0.110614	0.220899	0.500743	0.616552	0.999957
GGUCACGUCUCAAUCAACUCUAUUCCAGGAGUUUCCUCCUGUAUUUUCAACAGCUCGCAGUCAAG	168	131	201	151	consensusLoopOnly	160.602	0.0998012	0.199326	0.500693	0.616587	0.999957
GGUCACGUCUCAAUCAACUCAACUCCAGGAGUUUUCUCCUGUUAUCUCAACAGCUCGCAGUCAAG	201	155	181	181	consensusLoopOnly	178.514	-0.0954439	0.190748	-0.500366	0.616817	0.999957
GGUCACGUCUCAAUCAACUCAUCGUCAGGAGUUUCCUCCUGUUUUUUCAACAGCUCGCAGUCAAG	161	130	220	128	consensusLoopOnly	157.05	0.109578	0.219026	0.500297	0.616866	0.999957
GGUCACGUCUCAAUCAACUCUAUCUCAGGAGUUUCCUCCUGUUAAUUCAACAGCUCGCAGUCAAG	189	140	196	187	consensusLoopOnly	176.171	0.0953986	0.190714	0.500217	0.616922	0.999957
GGUCACGUCUCAAUCAACUCUUCUCCAGGAGUUUUCUCCUGUUUAUUCAACAGCUCGCAGUCAAG	198	134	204	133	consensusLoopOnly	164.498	-0.103969	0.207891	-0.500112	0.616996	0.999957
GGUCACGUCUCAAUCAACUCAGUCCCAGGAGUUUCCUCCUGCAAUUUCAACAGCUCGCAGUCAAG	97	75	106	99	consensusLoopOnly	93.3173	0.122846	0.245831	0.49972	0.617272	0.999957
GGUCACGUCUCAAUCAACUCUUUCUCAGGAGUUUACUCCUGUUUACUCAACAGCUCGCAGUCAAG	185	157	218	183	consensusLoopOnly	184.135	0.093326	0.18697	0.499149	0.617674	0.999957
GGUCACGUCUCAAUCAACUCUACUCCAGGAGUUUCCUCCUGUUAUUUCAACAGCUCGCAGUCAAG	207	136	221	178	consensusLoopOnly	182.406	0.0955719	0.191478	0.499128	0.617689	0.999957
GGUCACGUCUCAAUCAACUCAGUCUCAGGAGUUUUCUCCUGCUAAUUCAACAGCUCGCAGUCAAG	182	120	170	135	consensusLoopOnly	149.626	-0.103079	0.206543	-0.499068	0.617731	0.999957
GGUCACGUCUCAAUCAACUCUUCGUCAGGAGUUUCCUCCUGCUUAUUCAACAGCUCGCAGUCAAG	156	140	170	133	consensusLoopOnly	149.019	-0.10283	0.206068	-0.49901	0.617773	0.999957
GGUCACGUCUCAAUCAACUCUAUUUCAGGAGUUUACUCCUGUUAACUCAACAGCUCGCAGUCAAG	118	84	112	90	consensusLoopOnly	99.8661	-0.119681	0.239855	-0.498974	0.617798	0.999957
GGUCACGUCUCAAUCAACUCUACUUCAGGAGUUUUCUCCUGUUAACUCAACAGCUCGCAGUCAAG	193	127	182	189	consensusLoopOnly	170.655	0.0994972	0.199637	0.49839	0.618209	0.999957
GGUCACGUCUCAAUCAACUCUUCUUCAGGAGUUUUCUCCUGUUUUGUCAACAGCUCGCAGUCAAG	170	126	200	148	consensusLoopOnly	158.6	0.100266	0.201275	0.498156	0.618374	0.999957
GGUCACGUCUCAAUCAACUCUUCUUCAGGAGUUUCCUCCUGUUAACUCAACAGCUCGCAGUCAAG	325	230	364	277	consensusLoopOnly	294.403	0.0799586	0.160592	0.497898	0.618556	0.999957
GGUCACGUCUCAAUCAACUCAUUCCCAGGAGUUUCCUCCUGUAUUUUCAACAGCUCGCAGUCAAG	235	175	217	202	consensusLoopOnly	205.619	-0.0890359	0.178863	-0.497788	0.618633	0.999957
GGUCACGUCUCAAUCAACUCAUCGUCAGGAGUUUACUCCUGCUAAUUCAACAGCUCGCAGUCAAG	112	75	105	81	consensusLoopOnly	91.9746	-0.124451	0.250159	-0.497486	0.618847	0.999957
GGUCACGUCUCAAUCAACUCAUCGCCAGGAGUUUCCUCCUGUUUUUUCAACAGCUCGCAGUCAAG	139	128	160	113	consensusLoopOnly	134.232	-0.109055	0.219241	-0.497423	0.618891	0.999957
GGUCACGUCUCAAUCAACUCAGUUUCAGGAGUUUCCUCCUGUAUUUUCAACAGCUCGCAGUCAAG	125	118	151	97	consensusLoopOnly	121.97	-0.115976	0.233291	-0.49713	0.619098	0.999957
GGUCACGUCUCAAUCAACUCAUUUCCAGGAGUUUACUCCUGCAAUCUCAACAGCUCGCAGUCAAG	171	127	150	151	consensusLoopOnly	148.787	-0.102047	0.205294	-0.497079	0.619133	0.999957
GGUCACGUCUCAAUCAACUCAGUUUCAGGAGUUUCCUCCUGUAUAUUCAACAGCUCGCAGUCAAG	166	114	196	134	consensusLoopOnly	149.677	0.105096	0.211508	0.496889	0.619267	0.999957
GGUCACGUCUCAAUCAACUCAUCGUCAGGAGUUUGCUCCUGCUAAUUCAACAGCUCGCAGUCAAG	119	95	140	114	consensusLoopOnly	115.678	0.111787	0.225032	0.496763	0.619356	0.999957
GGUCACGUCUCAAUCAACUCUUUCUCAGGAGUUUGCUCCUGCAUUUUCAACAGCUCGCAGUCAAG	283	227	371	229	consensusLoopOnly	273.143	0.0896744	0.180543	0.496694	0.619405	0.999957
GGUCACGUCUCAAUCAACUCAAUCUCAGGAGUUUACUCCUGCUUAUUCAACAGCUCGCAGUCAAG	190	142	200	139	consensusLoopOnly	165.653	-0.099697	0.200809	-0.496476	0.619559	0.999957
GGUCACGUCUCAAUCAACUCAUUCUCAGGAGUUUCCUCCUGCAAACUCAACAGCUCGCAGUCAAG	177	119	153	145	consensusLoopOnly	146.948	-0.102779	0.207019	-0.496475	0.61956	0.999957
GGUCACGUCUCAAUCAACUCAAUCUCAGGAGUUUACUCCUGUUAAUUCAACAGCUCGCAGUCAAG	104	74	126	87	consensusLoopOnly	96.0233	0.122991	0.248538	0.494858	0.6207	0.999957
GGUCACGUCUCAAUCAACUCUUCCUCAGGAGUUUACUCCUGCAAACUCAACAGCUCGCAGUCAAG	215	161	187	195	consensusLoopOnly	188.418	-0.0934495	0.189	-0.494441	0.620994	0.999957
GGUCACGUCUCAAUCAACUCAUUUUCAGGAGUUUCCUCCUGCAAACUCAACAGCUCGCAGUCAAG	177	149	170	211	consensusLoopOnly	176.397	0.102421	0.207167	0.494388	0.621032	0.999957
GGUCACGUCUCAAUCAACUCAUGUCCAGGAGUUUUCUCCUGUUUUUUCAACAGCUCGCAGUCAAG	95	63	99	89	consensusLoopOnly	85.2087	0.127004	0.25701	0.494159	0.621194	0.999957
GGUCACGUCUCAAUCAACUCUUCUUCAGGAGUUUACUCCUGUAUUCUCAACAGCUCGCAGUCAAG	159	127	198	140	consensusLoopOnly	153.873	0.101524	0.205571	0.493864	0.621403	0.999957
GGUCACGUCUCAAUCAACUCAACUCCAGGAGUUUACUCCUGCAUACUCAACAGCUCGCAGUCAAG	128	91	137	121	consensusLoopOnly	117.692	0.110511	0.223789	0.493816	0.621436	0.999957
GGUCACGUCUCAAUCAACUCAACUCCAGGAGUUUUCUCCUGUAUUUUCAACAGCUCGCAGUCAAG	172	104	162	115	consensusLoopOnly	135.718	-0.109748	0.222445	-0.493373	0.621749	0.999957
GGUCACGUCUCAAUCAACUCAAUCCCAGGAGUUUUCUCCUGCUAUGUCAACAGCUCGCAGUCAAG	184	132	171	196	consensusLoopOnly	169.393	0.100377	0.203479	0.493303	0.621799	0.999957
GGUCACGUCUCAAUCAACUCAUCGCCAGGAGUUUACUCCUGCAUAUUCAACAGCUCGCAGUCAAG	103	66	101	99	consensusLoopOnly	90.9342	0.12458	0.252603	0.493185	0.621882	0.999957
GGUCACGUCUCAAUCAACUCAUCUCCAGGAGUUUUCUCCUGUUUUUUCAACAGCUCGCAGUCAAG	141	94	122	113	consensusLoopOnly	116.212	-0.111911	0.22695	-0.493108	0.621937	0.999957
GGUCACGUCUCAAUCAACUCUUCUCCAGGAGUUUUCUCCUGCAUUCUCAACAGCUCGCAGUCAAG	257	193	244	218	consensusLoopOnly	226.089	-0.0845814	0.171752	-0.492462	0.622393	0.999957
GGUCACGUCUCAAUCAACUCAUUCCCAGGAGUUUUCUCCUGUUUAGUCAACAGCUCGCAGUCAAG	175	143	206	167	consensusLoopOnly	170.949	0.0947541	0.19244	0.492383	0.622448	0.999957
GGUCACGUCUCAAUCAACUCUUCUUCAGGAGUUUUCUCCUGCAAAUUCAACAGCUCGCAGUCAAG	178	133	181	136	consensusLoopOnly	155.24	-0.0994481	0.201999	-0.49232	0.622493	0.999957
GGUCACGUCUCAAUCAACUCAUCUCCAGGAGUUUUCUCCUGCAUAUUCAACAGCUCGCAGUCAAG	174	140	191	176	consensusLoopOnly	168.794	0.094976	0.192958	0.492212	0.62257	0.999957
GGUCACGUCUCAAUCAACUCUUCUUCAGGAGUUUGCUCCUGCAUUUUCAACAGCUCGCAGUCAAG	294	184	268	219	consensusLoopOnly	237.561	-0.0870146	0.176802	-0.492158	0.622607	0.999957
GGUCACGUCUCAAUCAACUCGUCUUCAGGAGUUUACUCCUGCAUUUUCAACAGCUCGCAGUCAAG	118	100	134	87	consensusLoopOnly	108.714	-0.117772	0.239479	-0.491785	0.622871	0.999957
GGUCACGUCUCAAUCAACUCAUUUUCAGGAGUUUCCUCCUGCAUAUUCAACAGCUCGCAGUCAAG	233	172	232	236	consensusLoopOnly	216.263	0.0879347	0.178854	0.491656	0.622962	0.999957
GGUCACGUCUCAAUCAACUCAUCCUCAGGAGUUUGCUCCUGUAAAUUCAACAGCUCGCAGUCAAG	117	99	134	122	consensusLoopOnly	117.103	0.110215	0.224195	0.491602	0.623	0.999957
GGUCACGUCUCAAUCAACUCAUUCUCAGGAGUUUUCUCCUGUUAUCUCAACAGCUCGCAGUCAAG	262	186	266	194	consensusLoopOnly	223.948	-0.08778	0.178572	-0.491567	0.623025	0.999957
GGUCACGUCUCAAUCAACUCAUCGCCAGGAGUUUACUCCUGUUUUUUCAACAGCUCGCAGUCAAG	115	82	108	89	consensusLoopOnly	97.4394	-0.118897	0.241917	-0.491478	0.623089	0.999957
GGUCACGUCUCAAUCAACUCAUUUUCAGGAGUUUGCUCCUGCAAUUUCAACAGCUCGCAGUCAAG	257	188	239	217	consensusLoopOnly	223.247	-0.0850982	0.173205	-0.491315	0.623204	0.999957
GGUCACGUCUCAAUCAACUCUUUUUCAGGAGUUUCCUCCUGCAUUUUCAACAGCUCGCAGUCAAG	280	220	289	228	consensusLoopOnly	251.918	-0.0816519	0.166191	-0.491314	0.623205	0.999957
GGUCACGUCUCAAUCAACUCUUCCCCAGGAGUUUACUCCUGUUUAUUCAACAGCUCGCAGUCAAG	101	71	105	99	consensusLoopOnly	92.8375	0.121494	0.247425	0.491032	0.623404	0.999957
GGUCACGUCUCAAUCAACUCAACUUCAGGAGUUUUCUCCUGUUAACUCAACAGCUCGCAGUCAAG	171	153	188	145	consensusLoopOnly	163.378	-0.097803	0.199235	-0.490893	0.623502	0.999957
GGUCACGUCUCAAUCAACUCAACUCCAGGAGUUUACUCCUGUAAUGUCAACAGCUCGCAGUCAAG	133	104	137	103	consensusLoopOnly	118.102	-0.110314	0.224777	-0.490769	0.62359	0.999957
GGUCACGUCUCAAUCAACUCUAUUUCAGGAGUUUCCUCCUGCAUUUUCAACAGCUCGCAGUCAAG	276	188	299	237	consensusLoopOnly	246.054	0.0837288	0.170654	0.490635	0.623685	0.999957
GGUCACGUCUCAAUCAACUCAUCGCCAGGAGUUUUCUCCUGCUAUUUCAACAGCUCGCAGUCAAG	126	97	148	116	consensusLoopOnly	120.172	0.109054	0.222278	0.49062	0.623695	0.999957
GGUCACGUCUCAAUCAACUCAUCUCCAGGAGUUUUCUCCUGCUUAUUCAACAGCUCGCAGUCAAG	237	175	240	183	consensusLoopOnly	206.348	-0.0887007	0.18084	-0.490492	0.623786	0.999957
GGUCACGUCUCAAUCAACUCAACUUCAGGAGUUUGCUCCUGUUUAUUCAACAGCUCGCAGUCAAG	197	163	223	197	consensusLoopOnly	193.356	0.0896126	0.182754	0.490344	0.62389	0.999957
GGUCACGUCUCAAUCAACUCAUUCCCAGGAGUUUACUCCUGUUAACUCAACAGCUCGCAGUCAAG	137	121	185	123	consensusLoopOnly	139.802	0.107024	0.218373	0.490094	0.624067	0.999957
GGUCACGUCUCAAUCAACUCUACUUCAGGAGUUUUCUCCUGUAUACUCAACAGCUCGCAGUCAAG	173	101	172	147	consensusLoopOnly	145.435	0.104879	0.214008	0.490069	0.624085	0.999957
GGUCACGUCUCAAUCAACUCAUCCCCAGGAGUUUUCUCCUGCAUAGUCAACAGCUCGCAGUCAAG	68	54	67	80	consensusLoopOnly	66.9151	0.14175	0.289288	0.489996	0.624137	NA
GGUCACGUCUCAAUCAACUCGUCUUCAGGAGUUUACUCCUGCUAAUUCAACAGCUCGCAGUCAAG	129	128	147	116	consensusLoopOnly	129.8	-0.108478	0.221513	-0.489716	0.624335	0.999957
GGUCACGUCUCAAUCAACUCUUUCUCAGGAGUUUACUCCUGCUUACUCAACAGCUCGCAGUCAAG	231	143	218	213	consensusLoopOnly	198.266	0.0930623	0.190042	0.489694	0.62435	0.999957
GGUCACGUCUCAAUCAACUCAACUCCAGGAGUUUUCUCCUGUUAAUUCAACAGCUCGCAGUCAAG	168	137	177	135	consensusLoopOnly	152.969	-0.0990391	0.2026	-0.488841	0.624954	0.999957
GGUCACGUCUCAAUCAACUCUAUCUCAGGAGUUUUCUCCUGUUUUGUCAACAGCUCGCAGUCAAG	156	108	183	128	consensusLoopOnly	141.18	0.104652	0.214524	0.487832	0.625669	0.999957
GGUCACGUCUCAAUCAACUCAUCCCCAGGAGUUUGCUCCUGUAAAUUCAACAGCUCGCAGUCAAG	128	94	117	106	consensusLoopOnly	110.316	-0.111845	0.229326	-0.487711	0.625754	0.999957
GGUCACGUCUCAAUCAACUCUUCCUCAGGAGUUUUCUCCUGUAAUGUCAACAGCUCGCAGUCAAG	241	124	219	201	consensusLoopOnly	192.128	0.100312	0.205863	0.487275	0.626063	0.999957
GGUCACGUCUCAAUCAACUCUUUUUCAGGAGUUUACUCCUGUAUAUUCAACAGCUCGCAGUCAAG	173	119	168	128	consensusLoopOnly	145.024	-0.101652	0.208673	-0.487135	0.626163	0.999957
GGUCACGUCUCAAUCAACUCAUCUUCAGGAGUUUGCUCCUGUUUAUUCAACAGCUCGCAGUCAAG	181	117	190	157	consensusLoopOnly	158.554	0.0983761	0.202085	0.486805	0.626397	0.999957
GGUCACGUCUCAAUCAACUCAAUCUCAGGAGUUUCCUCCUGCUUAUUCAACAGCUCGCAGUCAAG	220	173	222	182	consensusLoopOnly	197.579	-0.0882151	0.181219	-0.486788	0.626408	0.999957
GGUCACGUCUCAAUCAACUCUUCCGCAGGAGUUUUCUCCUGGUAAUUCAACAGCUCGCAGUCAAG	196	145	242	159	consensusLoopOnly	182.347	0.0965661	0.198405	0.486711	0.626463	0.999957
GGUCACGUCUCAAUCAACUCAUUCCCAGGAGUUUGCUCCUGUAUUUUCAACAGCUCGCAGUCAAG	194	182	235	206	consensusLoopOnly	203.233	0.0891794	0.183537	0.485894	0.627042	0.999957
GGUCACGUCUCAAUCAACUCUUCUUCAGGAGUUUUCUCCUGCAUUUUCAACAGCUCGCAGUCAAG	250	184	246	200	consensusLoopOnly	217.672	-0.0851545	0.175277	-0.48583	0.627088	0.999957
GGUCACGUCUCAAUCAACUCUUUCCCAGGAGUUUUCUCCUGCAAAUUCAACAGCUCGCAGUCAAG	202	163	209	215	consensusLoopOnly	195.987	0.090208	0.185692	0.485795	0.627113	0.999957
GGUCACGUCUCAAUCAACUCUACUUCAGGAGUUUUCUCCUGCUUACUCAACAGCUCGCAGUCAAG	214	155	217	210	consensusLoopOnly	196.898	0.089046	0.183495	0.485278	0.627479	0.999957
GGUCACGUCUCAAUCAACUCUACUCCAGGAGUUUUCUCCUGCAUUUUCAACAGCUCGCAGUCAAG	202	151	197	164	consensusLoopOnly	176.786	-0.0918143	0.189359	-0.484868	0.62777	0.999957
GGUCACGUCUCAAUCAACUCUUCGCCAGGAGUUUCCUCCUGUAUUCUCAACAGCUCGCAGUCAAG	125	100	133	132	consensusLoopOnly	121.572	0.107554	0.221928	0.484637	0.627934	0.999957
GGUCACGUCUCAAUCAACUCAAUCCCAGGAGUUUACUCCUGCAAUGUCAACAGCUCGCAGUCAAG	132	109	149	135	consensusLoopOnly	130.164	0.10379	0.21434	0.484229	0.628223	0.999957
GGUCACGUCUCAAUCAACUCAUCGCCAGGAGUUUCCUCCUGCUUUUUCAACAGCUCGCAGUCAAG	155	96	173	122	consensusLoopOnly	133.655	0.107808	0.222674	0.484154	0.628276	0.999957
GGUCACGUCUCAAUCAACUCAUUCUCAGGAGUUUUCUCCUGUUUAUUCAACAGCUCGCAGUCAAG	178	127	197	159	consensusLoopOnly	162.879	0.0953755	0.197041	0.484038	0.628359	0.999957
GGUCACGUCUCAAUCAACUCAUUCUCAGGAGUUUUCUCCUGUUUAGUCAACAGCUCGCAGUCAAG	131	112	154	133	consensusLoopOnly	131.42	0.103385	0.213879	0.483382	0.628824	0.999957
GGUCACGUCUCAAUCAACUCAUCUUCAGGAGUUUACUCCUGCUUAUUCAACAGCUCGCAGUCAAG	219	171	222	179	consensusLoopOnly	195.993	-0.0880377	0.182131	-0.483375	0.62883	0.999957
GGUCACGUCUCAAUCAACUCAUGUCCAGGAGUUUUCUCCUGUUAUCUCAACAGCUCGCAGUCAAG	118	119	132	110	consensusLoopOnly	119.741	-0.110323	0.228378	-0.48307	0.629046	0.999957
GGUCACGUCUCAAUCAACUCAAUUUCAGGAGUUUUCUCCUGCAUGUUCAACAGCUCGCAGUCAAG	271	216	290	272	consensusLoopOnly	260.088	0.0788889	0.163587	0.482245	0.629632	0.999957
GGUCACGUCUCAAUCAACUCUACGCCAGGAGUUUUCUCCUGUUUUUUCAACAGCUCGCAGUCAAG	259	146	238	171	consensusLoopOnly	199.362	-0.0965765	0.200355	-0.482026	0.629788	0.999957
GGUCACGUCUCAAUCAACUCUAUUCCAGGAGUUUUCUCCUGUUUUCUCAACAGCUCGCAGUCAAG	236	157	224	177	consensusLoopOnly	195.719	-0.0898075	0.186525	-0.481476	0.630178	0.999957
GGUCACGUCUCAAUCAACUCUUCUCCAGGAGUUUACUCCUGUUAUCUCAACAGCUCGCAGUCAAG	185	123	181	176	consensusLoopOnly	164.092	0.0960294	0.199522	0.481297	0.630306	0.999957
GGUCACGUCUCAAUCAACUCUUCGUCAGGAGUUUUCUCCUGUAAACUCAACAGCUCGCAGUCAAG	191	144	173	168	consensusLoopOnly	167.867	-0.0935806	0.194505	-0.481123	0.630429	0.999957
GGUCACGUCUCAAUCAACUCAUUCUCAGGAGUUUACUCCUGUUUACUCAACAGCUCGCAGUCAAG	188	126	169	149	consensusLoopOnly	156.128	-0.0968727	0.201454	-0.480868	0.63061	0.999957
GGUCACGUCUCAAUCAACUCUAUUUCAGGAGUUUACUCCUGCAAUUUCAACAGCUCGCAGUCAAG	162	131	163	179	consensusLoopOnly	157.91	0.098541	0.204956	0.480791	0.630665	0.999957
GGUCACGUCUCAAUCAACUCUUCCUCAGGAGUUUACUCCUGCAUUCUCAACAGCUCGCAGUCAAG	190	187	234	209	consensusLoopOnly	204.328	0.0893407	0.186066	0.480157	0.631116	0.999957
GGUCACGUCUCAAUCAACUCAACGCCAGGAGUUUGCUCCUGUAAUUUCAACAGCUCGCAGUCAAG	117	81	119	114	consensusLoopOnly	106.417	0.112658	0.234662	0.480085	0.631167	0.999957
GGUCACGUCUCAAUCAACUCUACUCCAGGAGUUUACUCCUGUAUACUCAACAGCUCGCAGUCAAG	137	100	118	120	consensusLoopOnly	117.955	-0.10822	0.22561	-0.479676	0.631458	0.999957
GGUCACGUCUCAAUCAACUCAAUCCCAGGAGUUUGCUCCUGCAUUUUCAACAGCUCGCAGUCAAG	186	132	201	169	consensusLoopOnly	169.64	0.0927236	0.193397	0.479448	0.63162	0.999957
GGUCACGUCUCAAUCAACUCAAUUUCAGGAGUUUGCUCCUGCAUAGUCAACAGCUCGCAGUCAAG	290	193	260	293	consensusLoopOnly	256.369	0.0858428	0.179101	0.479298	0.631727	0.999957
GGUCACGUCUCAAUCAACUCAUUUUCAGGAGUUUUCUCCUGCUUUUUCAACAGCUCGCAGUCAAG	195	101	174	121	consensusLoopOnly	144.338	-0.110149	0.230064	-0.478773	0.6321	0.999957
GGUCACGUCUCAAUCAACUCUUCCUCAGGAGUUUUCUCCUGUAUAUUCAACAGCUCGCAGUCAAG	176	145	179	150	consensusLoopOnly	161.445	-0.0939962	0.196359	-0.478696	0.632155	0.999957
GGUCACGUCUCAAUCAACUCUUCCUCAGGAGUUUACUCCUGCUUUCUCAACAGCUCGCAGUCAAG	173	136	204	158	consensusLoopOnly	165.683	0.0936254	0.195804	0.478158	0.632538	0.999957
GGUCACGUCUCAAUCAACUCUAUUCCAGGAGUUUUCUCCUGCUAAUUCAACAGCUCGCAGUCAAG	228	152	264	179	consensusLoopOnly	201.786	0.0919418	0.192389	0.477895	0.632725	0.999957
GGUCACGUCUCAAUCAACUCAAUUCCAGGAGUUUCCUCCUGCAAACUCAACAGCUCGCAGUCAAG	226	151	206	228	consensusLoopOnly	200.631	0.091652	0.191826	0.477786	0.632802	0.999957
GGUCACGUCUCAAUCAACUCUAUUCCAGGAGUUUCCUCCUGCAUUUUCAACAGCUCGCAGUCAAG	314	231	304	259	consensusLoopOnly	274.248	-0.0764089	0.160035	-0.47745	0.633042	0.999957
GGUCACGUCUCAAUCAACUCAACUCCAGGAGUUUUCUCCUGCAUAUUCAACAGCUCGCAGUCAAG	165	137	182	171	consensusLoopOnly	162.556	0.0938253	0.196583	0.477281	0.633162	0.999957
GGUCACGUCUCAAUCAACUCAUUUCCAGGAGUUUACUCCUGUAGUCUCAACAGCUCGCAGUCAAG	124	122	153	139	consensusLoopOnly	134.064	0.103704	0.217304	0.477229	0.633199	0.999957
GGUCACGUCUCAAUCAACUCAAGUCCAGGAGUUUCCUCCUGCAAAUUCAACAGCUCGCAGUCAAG	137	95	113	119	consensusLoopOnly	115.113	-0.109737	0.230075	-0.476962	0.633389	0.999957
GGUCACGUCUCAAUCAACUCAUCCCCAGGAGUUUACUCCUGUUAAGUCAACAGCUCGCAGUCAAG	68	62	79	78	consensusLoopOnly	71.4337	0.132148	0.277082	0.476927	0.633414	NA
GGUCACGUCUCAAUCAACUCUAUGGCAGGAGUUUUCUCCUGGAAUUUCAACAGCUCGCAGUCAAG	376	271	384	287	consensusLoopOnly	325.282	-0.0742147	0.155667	-0.476753	0.633538	0.999957
GGUCACGUCUCAAUCAACUCAUGUCCAGGAGUUUCCUCCUGUUUAUUCAACAGCUCGCAGUCAAG	129	100	131	101	consensusLoopOnly	114.155	-0.108297	0.227158	-0.476746	0.633543	0.999957
GGUCACGUCUCAAUCAACUCAAGUCCAGGAGUUUUCUCCUGCUUUUUCAACAGCUCGCAGUCAAG	101	73	100	74	consensusLoopOnly	85.9496	-0.122302	0.256535	-0.476744	0.633544	0.999957
GGUCACGUCUCAAUCAACUCUAUCUCAGGAGUUUACUCCUGUAAUCUCAACAGCUCGCAGUCAAG	126	107	155	121	consensusLoopOnly	125.954	0.104329	0.218894	0.476619	0.633633	0.999957
GGUCACGUCUCAAUCAACUCUACGCCAGGAGUUUUCUCCUGUAAUCUCAACAGCUCGCAGUCAAG	145	100	145	141	consensusLoopOnly	131.148	0.103061	0.216302	0.476467	0.633742	0.999957
GGUCACGUCUCAAUCAACUCAUUCCCAGGAGUUUCCUCCUGUAUUCUCAACAGCUCGCAGUCAAG	251	169	260	224	consensusLoopOnly	222.695	0.0837218	0.175876	0.476027	0.634055	0.999957
GGUCACGUCUCAAUCAACUCAUCCUCAGGAGUUUCCUCCUGCAUAGUCAACAGCUCGCAGUCAAG	153	94	139	148	consensusLoopOnly	131.675	0.106466	0.223783	0.475756	0.634248	0.999957
GGUCACGUCUCAAUCAACUCAUCCUCAGGAGUUUCCUCCUGCAUUUUCAACAGCUCGCAGUCAAG	186	166	222	190	consensusLoopOnly	189.696	0.0885139	0.186138	0.475528	0.634411	0.999957
GGUCACGUCUCAAUCAACUCAUUCUCAGGAGUUUUCUCCUGCAAAUUCAACAGCUCGCAGUCAAG	212	174	243	206	consensusLoopOnly	206.804	0.0845852	0.177986	0.475235	0.634619	0.999957
GGUCACGUCUCAAUCAACUCUUUCCCAGGAGUUUUCUCCUGUUAUCUCAACAGCUCGCAGUCAAG	255	186	264	244	consensusLoopOnly	234.624	0.0809683	0.170386	0.475205	0.634641	0.999957
GGUCACGUCUCAAUCAACUCUAUUUCAGGAGUUUACUCCUGUUUUUUCAACAGCUCGCAGUCAAG	159	127	160	132	consensusLoopOnly	143.396	-0.0977971	0.205852	-0.475084	0.634727	0.999957
GGUCACGUCUCAAUCAACUCAUCGUCAGGAGUUUCCUCCUGUAUUCUCAACAGCUCGCAGUCAAG	137	108	140	147	consensusLoopOnly	132.082	0.102978	0.216768	0.475062	0.634743	0.999957
GGUCACGUCUCAAUCAACUCAAUCCCAGGAGUUUGCUCCUGCUAUCUCAACAGCUCGCAGUCAAG	130	84	119	131	consensusLoopOnly	114.636	0.11151	0.234817	0.474882	0.634871	0.999957
GGUCACGUCUCAAUCAACUCAUCGUCAGGAGUUUACUCCUGUUAACUCAACAGCUCGCAGUCAAG	125	85	123	88	consensusLoopOnly	103.712	-0.114156	0.240393	-0.474871	0.634879	0.999957
GGUCACGUCUCAAUCAACUCAAUUUCAGGAGUUUCCUCCUGCAAUCUCAACAGCUCGCAGUCAAG	263	220	283	275	consensusLoopOnly	258.631	0.0787349	0.165811	0.474848	0.634896	0.999957
GGUCACGUCUCAAUCAACUCAUCGUCAGGAGUUUGCUCCUGCUUUCUCAACAGCUCGCAGUCAAG	107	86	111	117	consensusLoopOnly	104.572	0.11285	0.237896	0.474369	0.635237	0.999957
GGUCACGUCUCAAUCAACUCAAUCUCAGGAGUUUACUCCUGUUUAUUCAACAGCUCGCAGUCAAG	129	92	143	117	consensusLoopOnly	118.532	0.105945	0.223509	0.474007	0.635495	0.999957
GGUCACGUCUCAAUCAACUCAUUUUCAGGAGUUUUCUCCUGCGUAUUCAACAGCUCGCAGUCAAG	185	147	165	173	consensusLoopOnly	166.864	-0.0937332	0.197844	-0.473774	0.635661	0.999957
GGUCACGUCUCAAUCAACUCUACUUCAGGAGUUUACUCCUGUUAUCUCAACAGCUCGCAGUCAAG	176	122	190	157	consensusLoopOnly	158.876	0.0943993	0.199305	0.473643	0.635754	0.999957
GGUCACGUCUCAAUCAACUCUACGGCAGGAGUUUUCUCCUGGAUAUUCAACAGCUCGCAGUCAAG	278	206	319	241	consensusLoopOnly	257.294	0.0792777	0.167393	0.473601	0.635784	0.999957
GGUCACGUCUCAAUCAACUCAUCCCCAGGAGUUUACUCCUGUUAACUCAACAGCUCGCAGUCAAG	113	101	137	117	consensusLoopOnly	116.163	0.106987	0.225939	0.473524	0.635839	0.999957
GGUCACGUCUCAAUCAACUCUAUCCCAGGAGUUUUCUCCUGUAAAUUCAACAGCUCGCAGUCAAG	123	101	155	111	consensusLoopOnly	120.941	0.106552	0.225031	0.473501	0.635856	0.999957
GGUCACGUCUCAAUCAACUCUAUCCCAGGAGUUUCCUCCUGCUAAUUCAACAGCUCGCAGUCAAG	189	166	224	191	consensusLoopOnly	191.088	0.0876369	0.185088	0.473487	0.635866	0.999957
GGUCACGUCUCAAUCAACUCUUCUCCAGGAGUUUUCUCCUGCAUUUUCAACAGCUCGCAGUCAAG	292	198	262	240	consensusLoopOnly	245.251	-0.080424	0.169931	-0.473274	0.636017	0.999957
GGUCACGUCUCAAUCAACUCAUCGUCAGGAGUUUUCUCCUGUAUACUCAACAGCUCGCAGUCAAG	141	108	156	136	consensusLoopOnly	133.757	0.10001	0.211494	0.472875	0.636302	0.999957
GGUCACGUCUCAAUCAACUCAAUGUCAGGAGUUUUCUCCUGCUUUCUCAACAGCUCGCAGUCAAG	130	100	139	131	consensusLoopOnly	123.804	0.103545	0.219012	0.47278	0.63637	0.999957
GGUCACGUCUCAAUCAACUCGUCUUCAGGAGUUUCCUCCUGUAUUUUCAACAGCUCGCAGUCAAG	148	144	201	146	consensusLoopOnly	158.549	0.0981256	0.207628	0.472604	0.636496	0.999957
GGUCACGUCUCAAUCAACUCUUCGUCAGGAGUUUCCUCCUGUUAUUUCAACAGCUCGCAGUCAAG	148	100	173	119	consensusLoopOnly	132.455	0.104527	0.221262	0.472414	0.636631	0.999957
GGUCACGUCUCAAUCAACUCAUCGUCAGGAGUUUUCUCCUGUAUAUUCAACAGCUCGCAGUCAAG	137	100	124	115	consensusLoopOnly	118.014	-0.105521	0.223409	-0.472325	0.636695	0.999957
GGUCACGUCUCAAUCAACUCAACUCCAGGAGUUUUCUCCUGUUAACUCAACAGCUCGCAGUCAAG	163	92	148	107	consensusLoopOnly	124.948	-0.109729	0.232433	-0.47209	0.636863	0.999957
GGUCACGUCUCAAUCAACUCUAUCUCAGGAGUUUCCUCCUGUAAACUCAACAGCUCGCAGUCAAG	208	146	191	170	consensusLoopOnly	176.891	-0.0898243	0.19039	-0.471791	0.637076	0.999957
GGUCACGUCUCAAUCAACUCAUCUUCAGGAGUUUGCUCCUGCUUACUCAACAGCUCGCAGUCAAG	238	198	265	240	consensusLoopOnly	233.445	0.0801696	0.170225	0.470961	0.637668	0.999957
GGUCACGUCUCAAUCAACUCUUCUCCAGGAGUUUACUCCUGCUAAUUCAACAGCUCGCAGUCAAG	144	95	142	99	consensusLoopOnly	118.075	-0.108663	0.230748	-0.470917	0.6377	0.999957
GGUCACGUCUCAAUCAACUCAAUCCCAGGAGUUUGCUCCUGCUAUUUCAACAGCUCGCAGUCAAG	148	121	144	130	consensusLoopOnly	135.021	-0.0993223	0.210918	-0.470906	0.637708	0.999957
GGUCACGUCUCAAUCAACUCUUCUCCAGGAGUUUUCUCCUGCUAUCUCAACAGCUCGCAGUCAAG	237	193	249	248	consensusLoopOnly	230.222	0.0817303	0.173566	0.470889	0.63772	0.999957
GGUCACGUCUCAAUCAACUCAUUCUCAGGAGUUUCCUCCUGCAAUUUCAACAGCUCGCAGUCAAG	216	176	217	187	consensusLoopOnly	197.705	-0.0850686	0.180876	-0.470314	0.63813	0.999957
GGUCACGUCUCAAUCAACUCAGUUUCAGGAGUUUUCUCCUGCUUUCUCAACAGCUCGCAGUCAAG	191	147	220	174	consensusLoopOnly	180.718	0.0887185	0.18865	0.470281	0.638154	0.999957
GGUCACGUCUCAAUCAACUCGUUUUCAGGAGUUUCCUCCUGCUUUUUCAACAGCUCGCAGUCAAG	145	121	181	133	consensusLoopOnly	143.309	0.0986324	0.209772	0.470188	0.638221	0.999957
GGUCACGUCUCAAUCAACUCUAUCGCAGGAGUUUUCUCCUGGUAACUCAACAGCUCGCAGUCAAG	309	238	289	276	consensusLoopOnly	276.16	-0.0753769	0.160448	-0.46979	0.638505	0.999957
GGUCACGUCUCAAUCAACUCUUUUUCAGGAGUUUACUCCUGUUAUGUCAACAGCUCGCAGUCAAG	139	136	188	139	consensusLoopOnly	149.437	0.0992995	0.211524	0.469447	0.63875	0.999957
GGUCACGUCUCAAUCAACUCUUUUUCAGGAGUUUCCUCCUGUAUUCUCAACAGCUCGCAGUCAAG	210	153	239	183	consensusLoopOnly	193.391	0.0870719	0.185522	0.469335	0.63883	0.999957
GGUCACGUCUCAAUCAACUCUUCUCCAGGAGUUUUCUCCUGUUAUUUCAACAGCUCGCAGUCAAG	179	121	176	129	consensusLoopOnly	149.032	-0.0978025	0.208546	-0.468974	0.639089	0.999957
GGUCACGUCUCAAUCAACUCAGUCCCAGGAGUUUUCUCCUGCUUUCUCAACAGCUCGCAGUCAAG	101	89	103	89	consensusLoopOnly	95.1633	-0.114685	0.24457	-0.468927	0.639122	0.999957
GGUCACGUCUCAAUCAACUCUAUUUCAGGAGUUUUCUCCUGUUAUUUCAACAGCUCGCAGUCAAG	157	98	176	123	consensusLoopOnly	135.628	0.103859	0.221602	0.468674	0.639303	0.999957
GGUCACGUCUCAAUCAACUCUUUUCCAGGAGUUUCCUCCUGUUAUCUCAACAGCUCGCAGUCAAG	180	135	191	175	consensusLoopOnly	168.448	0.0905099	0.193133	0.46864	0.639327	0.999957
GGUCACGUCUCAAUCAACUCUAUUUCAGGAGUUUCCUCCUGUAAACUCAACAGCUCGCAGUCAAG	167	123	141	152	consensusLoopOnly	144.938	-0.0986199	0.210512	-0.468476	0.639444	0.999957
GGUCACGUCUCAAUCAACUCUUUCUCAGGAGUUUUCUCCUGCUUUCUCAACAGCUCGCAGUCAAG	270	205	299	249	consensusLoopOnly	252.747	0.0772055	0.16482	0.468424	0.639481	0.999957
GGUCACGUCUCAAUCAACUCAUUUCCAGGAGUUUGCUCCUGUAUAUUCAACAGCUCGCAGUCAAG	167	123	168	169	consensusLoopOnly	155.264	0.0947066	0.202185	0.468416	0.639487	0.999957
GGUCACGUCUCAAUCAACUCUUUCUCAGGAGUUUCCUCCUGCUAUCUCAACAGCUCGCAGUCAAG	187	121	179	177	consensusLoopOnly	163.773	0.0942945	0.201357	0.468294	0.639574	0.999957
GGUCACGUCUCAAUCAACUCUUCUCCAGGAGUUUACUCCUGUAAUUUCAACAGCUCGCAGUCAAG	126	103	155	116	consensusLoopOnly	123.499	0.103638	0.221394	0.468116	0.639702	0.999957
GGUCACGUCUCAAUCAACUCAAGUCCAGGAGUUUCCUCCUGUAAUUUCAACAGCUCGCAGUCAAG	158	110	173	140	consensusLoopOnly	143.068	0.0973374	0.207946	0.46809	0.63972	0.999957
GGUCACGUCUCAAUCAACUCUACUCCAGGAGUUUUCUCCUGUAAUGUCAACAGCUCGCAGUCAAG	204	147	211	195	consensusLoopOnly	187.072	0.0870321	0.186089	0.467691	0.640005	0.999957
GGUCACGUCUCAAUCAACUCAACGCCAGGAGUUUUCUCCUGUAAAUUCAACAGCUCGCAGUCAAG	140	111	163	132	consensusLoopOnly	134.948	0.0987404	0.211372	0.46714	0.640399	0.999957
GGUCACGUCUCAAUCAACUCAUUUCCAGGAGUUUACUCCUGUUUUUUCAACAGCUCGCAGUCAAG	144	108	142	114	consensusLoopOnly	125.737	-0.10167	0.217715	-0.466987	0.640509	0.999957
GGUCACGUCUCAAUCAACUCUACUUCAGGAGUUUACUCCUGUAAUUUCAACAGCUCGCAGUCAAG	145	100	157	91	consensusLoopOnly	121.077	-0.111672	0.239224	-0.466809	0.640637	0.999957
GGUCACGUCUCAAUCAACUCAUCUCCAGGAGUUUACUCCUGUUUAUUCAACAGCUCGCAGUCAAG	149	122	154	123	consensusLoopOnly	135.985	-0.09853	0.211078	-0.466794	0.640648	0.999957
GGUCACGUCUCAAUCAACUCAACUUCAGGAGUUUUCUCCUGCUUUUUCAACAGCUCGCAGUCAAG	164	112	170	151	consensusLoopOnly	147.181	0.0957903	0.205518	0.466093	0.641149	0.999957
GGUCACGUCUCAAUCAACUCAUCUCCAGGAGUUUACUCCUGCAAAUUCAACAGCUCGCAGUCAAG	163	111	172	147	consensusLoopOnly	146.08	0.0960629	0.206222	0.465823	0.641342	0.999957
GGUCACGUCUCAAUCAACUCAAUUCCAGGAGUUUCCUCCUGUAUAUUCAACAGCUCGCAGUCAAG	175	127	186	165	consensusLoopOnly	161.272	0.0916077	0.196688	0.465751	0.641393	0.999957
GGUCACGUCUCAAUCAACUCAUCGUCAGGAGUUUUCUCCUGUUUAUUCAACAGCUCGCAGUCAAG	161	135	175	129	consensusLoopOnly	148.788	-0.0961632	0.206478	-0.465732	0.641407	0.999957
GGUCACGUCUCAAUCAACUCAUCCUCAGGAGUUUACUCCUGUAAUCUCAACAGCUCGCAGUCAAG	153	124	171	153	consensusLoopOnly	148.917	0.0943654	0.202637	0.465688	0.641439	0.999957
GGUCACGUCUCAAUCAACUCUACUUCAGGAGUUUACUCCUGUUAAUUCAACAGCUCGCAGUCAAG	111	82	133	96	consensusLoopOnly	103.85	0.111124	0.238663	0.465611	0.641494	0.999957
GGUCACGUCUCAAUCAACUCAGUUUCAGGAGUUUACUCCUGCUAUUUCAACAGCUCGCAGUCAAG	94	90	111	76	consensusLoopOnly	92.3069	-0.118829	0.255279	-0.465486	0.641583	0.999957
GGUCACGUCUCAAUCAACUCUUCCUCAGGAGUUUUCUCCUGUUAACUCAACAGCUCGCAGUCAAG	180	129	202	158	consensusLoopOnly	164.788	0.0914775	0.196846	0.464715	0.642135	0.999957
GGUCACGUCUCAAUCAACUCUUCGCCAGGAGUUUUCUCCUGUAAUCUCAACAGCUCGCAGUCAAG	219	147	232	191	consensusLoopOnly	194.181	0.0861119	0.185691	0.463737	0.642836	0.999957
GGUCACGUCUCAAUCAACUCAACUUCAGGAGUUUACUCCUGCUAUUUCAACAGCUCGCAGUCAAG	128	103	136	135	consensusLoopOnly	124.581	0.101841	0.219785	0.463367	0.643102	0.999957
GGUCACGUCUCAAUCAACUCAUCGGCAGGAGUUUUCUCCUGGAAUCUCAACAGCUCGCAGUCAAG	303	202	289	288	consensusLoopOnly	267.197	0.0780308	0.168447	0.463236	0.643195	0.999957
GGUCACGUCUCAAUCAACUCAGUCUCAGGAGUUUGCUCCUGCUAUCUCAACAGCUCGCAGUCAAG	95	90	104	116	consensusLoopOnly	101.173	0.114217	0.2468	0.462793	0.643513	0.999957
GGUCACGUCUCAAUCAACUCAAUCCCAGGAGUUUCCUCCUGUAUACUCAACAGCUCGCAGUCAAG	153	146	173	178	consensusLoopOnly	162.228	0.0944601	0.204189	0.462612	0.643642	0.999957
GGUCACGUCUCAAUCAACUCUACUUCAGGAGUUUUCUCCUGUAUUUUCAACAGCUCGCAGUCAAG	141	114	160	139	consensusLoopOnly	137.182	0.0967606	0.209403	0.462077	0.644026	0.999957
GGUCACGUCUCAAUCAACUCUUUCUCAGGAGUUUUCUCCUGCUAAUUCAACAGCUCGCAGUCAAG	218	188	239	182	consensusLoopOnly	205.323	-0.0841632	0.182192	-0.461948	0.644119	0.999957
GGUCACGUCUCAAUCAACUCAUUCGCAGGAGUUUACUCCUGGUAUCUCAACAGCUCGCAGUCAAG	128	90	141	115	consensusLoopOnly	116.757	0.104012	0.225204	0.461856	0.644185	0.999957
GGUCACGUCUCAAUCAACUCUUCCGCAGGAGUUUCCUCCUGGUAAUUCAACAGCUCGCAGUCAAG	143	110	157	139	consensusLoopOnly	135.796	0.0970697	0.2102	0.461797	0.644227	0.999957
GGUCACGUCUCAAUCAACUCUUUCCCAGGAGUUUUCUCCUGUUUUGUCAACAGCUCGCAGUCAAG	219	167	264	186	consensusLoopOnly	205.922	0.0853936	0.184994	0.461601	0.644368	0.999957
GGUCACGUCUCAAUCAACUCAUUUUCAGGAGUUUCCUCCUGUUAACUCAACAGCUCGCAGUCAAG	281	228	294	235	consensusLoopOnly	257.405	-0.0759849	0.164684	-0.461398	0.644513	0.999957
GGUCACGUCUCAAUCAACUCUAUUUCAGGAGUUUUCUCCUGUAAACUCAACAGCUCGCAGUCAAG	214	168	208	185	consensusLoopOnly	192.371	-0.0842402	0.182622	-0.461282	0.644597	0.999957
GGUCACGUCUCAAUCAACUCAAUUUCAGGAGUUUUCUCCUGCGUAUUCAACAGCUCGCAGUCAAG	239	175	250	227	consensusLoopOnly	220.239	0.080305	0.174137	0.46116	0.644684	0.999957
GGUCACGUCUCAAUCAACUCUUCCCCAGGAGUUUUCUCCUGCUUACUCAACAGCUCGCAGUCAAG	183	135	176	192	consensusLoopOnly	170.14	0.0918866	0.199291	0.461067	0.644751	0.999957
GGUCACGUCUCAAUCAACUCAUCGUCAGGAGUUUCCUCCUGUAAACUCAACAGCUCGCAGUCAAG	135	89	128	133	consensusLoopOnly	119.776	0.104929	0.2277	0.460821	0.644927	0.999957
GGUCACGUCUCAAUCAACUCUUCGCCAGGAGUUUUCUCCUGUUAUCUCAACAGCUCGCAGUCAAG	226	165	223	179	consensusLoopOnly	196.06	-0.0842803	0.182896	-0.460809	0.644936	0.999957
GGUCACGUCUCAAUCAACUCAUCCUCAGGAGUUUUCUCCUGCUAAUUCAACAGCUCGCAGUCAAG	166	122	156	178	consensusLoopOnly	154.366	0.0964165	0.209465	0.4603	0.645301	0.999957
GGUCACGUCUCAAUCAACUCGUUUUCAGGAGUUUUCUCCUGCUAUCUCAACAGCUCGCAGUCAAG	138	126	152	158	consensusLoopOnly	143.097	0.0976573	0.212416	0.459747	0.645698	0.999957
GGUCACGUCUCAAUCAACUCUAUCUCAGGAGUUUGCUCCUGCUUAUUCAACAGCUCGCAGUCAAG	251	145	225	228	consensusLoopOnly	208.852	0.088743	0.193207	0.459315	0.646008	0.999957
GGUCACGUCUCAAUCAACUCAUCCUCAGGAGUUUUCUCCUGCAAUCUCAACAGCUCGCAGUCAAG	220	138	189	174	consensusLoopOnly	177.874	-0.0896845	0.195282	-0.459257	0.646049	0.999957
GGUCACGUCUCAAUCAACUCAUUCCCAGGAGUUUCCUCCUGCAUACUCAACAGCUCGCAGUCAAG	198	154	189	218	consensusLoopOnly	188.727	0.0898348	0.195609	0.459257	0.646049	0.999957
GGUCACGUCUCAAUCAACUCUAUCCCAGGAGUUUACUCCUGCAUAUUCAACAGCUCGCAGUCAAG	138	121	133	131	consensusLoopOnly	130.523	-0.0993822	0.21671	-0.458595	0.646525	0.999957
GGUCACGUCUCAAUCAACUCAACUCCAGGAGUUUACUCCUGCAUUUUCAACAGCUCGCAGUCAAG	175	113	152	139	consensusLoopOnly	142.963	-0.0964368	0.21029	-0.45859	0.646529	0.999957
GGUCACGUCUCAAUCAACUCAUUCCCAGGAGUUUUCUCCUGUAAACUCAACAGCUCGCAGUCAAG	178	137	193	173	consensusLoopOnly	168.511	0.0882948	0.192672	0.458265	0.646762	0.999957
GGUCACGUCUCAAUCAACUCUUCUUCAGGAGUUUCCUCCUGCAAACUCAACAGCUCGCAGUCAAG	327	221	313	312	consensusLoopOnly	289.796	0.0748275	0.163319	0.458167	0.646832	0.999957
GGUCACGUCUCAAUCAACUCAAUCCCAGGAGUUUACUCCUGCAUUUUCAACAGCUCGCAGUCAAG	162	130	200	143	consensusLoopOnly	156.66	0.0931948	0.203602	0.457731	0.647146	0.999957
GGUCACGUCUCAAUCAACUCAUUCUCAGGAGUUUACUCCUGUAAUUUCAACAGCUCGCAGUCAAG	135	109	160	127	consensusLoopOnly	131.262	0.0980658	0.214258	0.4577	0.647168	0.999957
GGUCACGUCUCAAUCAACUCUACUCCAGGAGUUUCCUCCUGCAUUCUCAACAGCUCGCAGUCAAG	231	152	201	189	consensusLoopOnly	191.036	-0.0860557	0.188135	-0.457415	0.647373	0.999957
GGUCACGUCUCAAUCAACUCAUUCCCAGGAGUUUCCUCCUGUUAAUUCAACAGCUCGCAGUCAAG	222	143	220	200	consensusLoopOnly	193.32	0.085827	0.187721	0.457205	0.647524	0.999957
GGUCACGUCUCAAUCAACUCAUUUUCAGGAGUUUCCUCCUGCAAUCUCAACAGCUCGCAGUCAAG	262	197	255	219	consensusLoopOnly	231.123	-0.0777839	0.170227	-0.456941	0.647714	0.999957
GGUCACGUCUCAAUCAACUCAAUCGCAGGAGUUUUCUCCUGGUAUCUCAACAGCUCGCAGUCAAG	235	168	214	199	consensusLoopOnly	202.121	-0.0826371	0.180867	-0.456894	0.647747	0.999957
GGUCACGUCUCAAUCAACUCUAUUCCAGGAGUUUACUCCUGUAUACUCAACAGCUCGCAGUCAAG	137	102	153	127	consensusLoopOnly	128.102	0.0984742	0.215756	0.456414	0.648092	0.999957
GGUCACGUCUCAAUCAACUCAACUCCAGGAGUUUUCUCCUGCUUUUUCAACAGCUCGCAGUCAAG	160	138	180	127	consensusLoopOnly	150.044	-0.0950489	0.20843	-0.456022	0.648374	0.999957
GGUCACGUCUCAAUCAACUCAAUCUCAGGAGUUUACUCCUGUUAUCUCAACAGCUCGCAGUCAAG	133	89	129	95	consensusLoopOnly	109.857	-0.106739	0.234494	-0.455191	0.648972	0.999957
GGUCACGUCUCAAUCAACUCUACUUCAGGAGUUUUCUCCUGUAUAUUCAACAGCUCGCAGUCAAG	188	118	192	162	consensusLoopOnly	162.184	0.0917445	0.201582	0.455122	0.649021	0.999957
GGUCACGUCUCAAUCAACUCAAUUUCAGGAGUUUUCUCCUGCUUUUUCAACAGCUCGCAGUCAAG	189	115	155	151	consensusLoopOnly	150.51	-0.0958121	0.210559	-0.455037	0.649082	0.999957
GGUCACGUCUCAAUCAACUCUUCGUCAGGAGUUUCCUCCUGCAUAUUCAACAGCUCGCAGUCAAG	222	157	232	205	consensusLoopOnly	201.394	0.0822773	0.180828	0.455004	0.649106	0.999957
GGUCACGUCUCAAUCAACUCAUUUUCAGGAGUUUCCUCCUGUAUUUUCAACAGCUCGCAGUCAAG	192	132	174	156	consensusLoopOnly	161.718	-0.0899318	0.197886	-0.454463	0.649496	0.999957
GGUCACGUCUCAAUCAACUCUUCUCCAGGAGUUUUCUCCUGCAUACUCAACAGCUCGCAGUCAAG	235	178	201	221	consensusLoopOnly	207.792	-0.0841274	0.185507	-0.4535	0.650189	0.999957
GGUCACGUCUCAAUCAACUCAAUCUCAGGAGUUUACUCCUGCUAUCUCAACAGCUCGCAGUCAAG	157	104	158	145	consensusLoopOnly	139.008	0.0958827	0.211533	0.453276	0.65035	0.999957
GGUCACGUCUCAAUCAACUCAUUUUCAGGAGUUUCCUCCUGUAAUUUCAACAGCUCGCAGUCAAG	203	144	214	187	consensusLoopOnly	184.583	0.0846825	0.186924	0.453031	0.650526	0.999957
GGUCACGUCUCAAUCAACUCUUCUCCAGGAGUUUUCUCCUGCAAUGUCAACAGCUCGCAGUCAAG	224	170	210	195	consensusLoopOnly	198.263	-0.0820079	0.181135	-0.452746	0.650732	0.999957
GGUCACGUCUCAAUCAACUCUUCCUCAGGAGUUUCCUCCUGUAAUCUCAACAGCUCGCAGUCAAG	307	201	281	298	consensusLoopOnly	268.596	0.0782018	0.172797	0.452566	0.650861	0.999957
GGUCACGUCUCAAUCAACUCUUCCCCAGGAGUUUUCUCCUGUAAUCUCAACAGCUCGCAGUCAAG	183	136	183	186	consensusLoopOnly	170.461	0.0883582	0.195329	0.452356	0.651012	0.999957
GGUCACGUCUCAAUCAACUCAAUUCCAGGAGUUUCCUCCUGCUUUCUCAACAGCUCGCAGUCAAG	170	141	187	175	consensusLoopOnly	167.022	0.087926	0.194381	0.452339	0.651025	0.999957
GGUCACGUCUCAAUCAACUCAUCGCCAGGAGUUUCCUCCUGUUAACUCAACAGCUCGCAGUCAAG	146	90	151	124	consensusLoopOnly	125.427	0.101022	0.223354	0.452295	0.651056	0.999957
GGUCACGUCUCAAUCAACUCAGUUUCAGGAGUUUCCUCCUGUUUUCUCAACAGCUCGCAGUCAAG	183	120	170	138	consensusLoopOnly	150.621	-0.0930057	0.205789	-0.451947	0.651307	0.999957
GGUCACGUCUCAAUCAACUCUAUCUCAGGAGUUUUCUCCUGCUAACUCAACAGCUCGCAGUCAAG	227	194	221	214	consensusLoopOnly	213.329	-0.0804663	0.178277	-0.451356	0.651733	0.999957
GGUCACGUCUCAAUCAACUCAUCCCCAGGAGUUUACUCCUGCAAUUUCAACAGCUCGCAGUCAAG	151	119	151	125	consensusLoopOnly	135.404	-0.0950553	0.210609	-0.451335	0.651748	0.999957
GGUCACGUCUCAAUCAACUCAGUUCCAGGAGUUUUCUCCUGUAUUUUCAACAGCUCGCAGUCAAG	144	88	128	105	consensusLoopOnly	114.427	-0.104638	0.231931	-0.45116	0.651874	0.999957
GGUCACGUCUCAAUCAACUCUACUUCAGGAGUUUUCUCCUGUUUAUUCAACAGCUCGCAGUCAAG	149	103	150	106	consensusLoopOnly	125.153	-0.1009	0.223718	-0.451015	0.651979	0.999957
GGUCACGUCUCAAUCAACUCUUCCCCAGGAGUUUCCUCCUGCUAAUUCAACAGCUCGCAGUCAAG	219	126	205	191	consensusLoopOnly	181.982	0.0899545	0.199538	0.450813	0.652124	0.999957
GGUCACGUCUCAAUCAACUCUAUUUCAGGAGUUUACUCCUGCUAUCUCAACAGCUCGCAGUCAAG	199	148	208	193	consensusLoopOnly	185.037	0.0840071	0.186392	0.450702	0.652204	0.999957
GGUCACGUCUCAAUCAACUCAUCCGCAGGAGUUUCCUCCUGGUAUCUCAACAGCUCGCAGUCAAG	169	119	155	178	consensusLoopOnly	153.95	0.0950001	0.21092	0.450407	0.652417	0.999957
GGUCACGUCUCAAUCAACUCAAUCCCAGGAGUUUACUCCUGCUAUGUCAACAGCUCGCAGUCAAG	98	88	100	120	consensusLoopOnly	101.405	0.112173	0.249067	0.450374	0.652441	0.999957
GGUCACGUCUCAAUCAACUCUAGUCCAGGAGUUUCCUCCUGCAUAUUCAACAGCUCGCAGUCAAG	122	102	106	120	consensusLoopOnly	112.417	-0.105627	0.234568	-0.450302	0.652493	0.999957
GGUCACGUCUCAAUCAACUCAAUUCCAGGAGUUUUCUCCUGUUAAUUCAACAGCUCGCAGUCAAG	157	99	174	125	consensusLoopOnly	135.989	0.0987956	0.219572	0.449947	0.652749	0.999957
GGUCACGUCUCAAUCAACUCUAUUCCAGGAGUUUACUCCUGCUAUUUCAACAGCUCGCAGUCAAG	122	85	107	101	consensusLoopOnly	102.777	-0.106797	0.237473	-0.449725	0.652909	0.999957
GGUCACGUCUCAAUCAACUCUACUCCAGGAGUUUACUCCUGUAAAUUCAACAGCUCGCAGUCAAG	112	84	110	88	consensusLoopOnly	97.5267	-0.108637	0.241597	-0.449663	0.652954	0.999957
GGUCACGUCUCAAUCAACUCAACUUCAGGAGUUUUCUCCUGUAUAUUCAACAGCUCGCAGUCAAG	181	123	198	155	consensusLoopOnly	161.594	0.0898337	0.199808	0.4496	0.652999	0.999957
GGUCACGUCUCAAUCAACUCUAGUCCAGGAGUUUUCUCCUGCUUAUUCAACAGCUCGCAGUCAAG	154	113	167	144	consensusLoopOnly	142.717	0.092781	0.206385	0.449553	0.653033	0.999957
GGUCACGUCUCAAUCAACUCAAGUCCAGGAGUUUCCUCCUGUUUUCUCAACAGCUCGCAGUCAAG	98	76	112	94	consensusLoopOnly	93.9025	0.110052	0.244834	0.449497	0.653073	0.999957
GGUCACGUCUCAAUCAACUCAACUCCAGGAGUUUACUCCUGUUUUCUCAACAGCUCGCAGUCAAG	157	143	181	129	consensusLoopOnly	151.56	-0.0938193	0.208821	-0.449281	0.653229	0.999957
GGUCACGUCUCAAUCAACUCAUUUCCAGGAGUUUCCUCCUGCUAUUUCAACAGCUCGCAGUCAAG	277	190	293	243	consensusLoopOnly	247.072	0.0758072	0.168944	0.448713	0.653639	0.999957
GGUCACGUCUCAAUCAACUCUUUUUCAGGAGUUUCCUCCUGUUUUCUCAACAGCUCGCAGUCAAG	243	188	276	222	consensusLoopOnly	229.504	0.0769165	0.171591	0.448254	0.65397	0.999957
GGUCACGUCUCAAUCAACUCAUCUUCAGGAGUUUUCUCCUGUUAAUUCAACAGCUCGCAGUCAAG	160	104	170	137	consensusLoopOnly	140.327	0.0949702	0.211929	0.448124	0.654064	0.999957
GGUCACGUCUCAAUCAACUCAAUUUCAGGAGUUUGCUCCUGUUUUCUCAACAGCUCGCAGUCAAG	217	146	218	154	consensusLoopOnly	180.889	-0.0879076	0.196298	-0.447828	0.654277	0.999957
GGUCACGUCUCAAUCAACUCAAUCCCAGGAGUUUCCUCCUGUUAUCUCAACAGCUCGCAGUCAAG	183	149	208	178	consensusLoopOnly	177.816	0.0844889	0.188702	0.447736	0.654343	0.999957
GGUCACGUCUCAAUCAACUCAUCCCCAGGAGUUUUCUCCUGUUUUUUCAACAGCUCGCAGUCAAG	147	87	133	102	consensusLoopOnly	115.171	-0.104839	0.234336	-0.447385	0.654597	0.999957
GGUCACGUCUCAAUCAACUCUUCUUCAGGAGUUUCCUCCUGCAUAUUCAACAGCUCGCAGUCAAG	281	172	286	233	consensusLoopOnly	238.577	0.0795707	0.178	0.447028	0.654855	0.999957
GGUCACGUCUCAAUCAACUCUAUCCCAGGAGUUUUCUCCUGCUAUCUCAACAGCUCGCAGUCAAG	170	128	165	180	consensusLoopOnly	159.57	0.0910732	0.203782	0.446915	0.654936	0.999957
GGUCACGUCUCAAUCAACUCAUCCCCAGGAGUUUACUCCUGCAAUCUCAACAGCUCGCAGUCAAG	109	76	93	92	consensusLoopOnly	91.7143	-0.111514	0.249589	-0.446791	0.655026	0.999957
GGUCACGUCUCAAUCAACUCAAGUCCAGGAGUUUUCUCCUGUAAUCUCAACAGCUCGCAGUCAAG	94	66	100	89	consensusLoopOnly	86.086	0.113737	0.254636	0.446667	0.655115	0.999957
GGUCACGUCUCAAUCAACUCAUUCUCAGGAGUUUCCUCCUGUAAUCUCAACAGCUCGCAGUCAAG	271	183	260	259	consensusLoopOnly	240.366	0.0776597	0.173945	0.446462	0.655263	0.999957
GGUCACGUCUCAAUCAACUCAACUUCAGGAGUUUUCUCCUGCUAAUUCAACAGCUCGCAGUCAAG	210	139	190	166	consensusLoopOnly	174.044	-0.0864661	0.193696	-0.4464	0.655308	0.999957
GGUCACGUCUCAAUCAACUCAACUCCAGGAGUUUUCUCCUGUUUACUCAACAGCUCGCAGUCAAG	147	120	144	129	consensusLoopOnly	134.24	-0.0941533	0.211342	-0.445502	0.655957	0.999957
GGUCACGUCUCAAUCAACUCAUUCUCAGGAGUUUUCUCCUGCUUACUCAACAGCUCGCAGUCAAG	188	151	187	162	consensusLoopOnly	170.822	-0.0852857	0.191503	-0.44535	0.656067	0.999957
GGUCACGUCUCAAUCAACUCAUCGCCAGGAGUUUUCUCCUGUAUAUUCAACAGCUCGCAGUCAAG	154	127	158	169	consensusLoopOnly	151.223	0.0921363	0.206978	0.445149	0.656212	0.999957
GGUCACGUCUCAAUCAACUCUUCCUCAGGAGUUUACUCCUGCUAUUUCAACAGCUCGCAGUCAAG	162	98	169	133	consensusLoopOnly	137.776	0.096589	0.217375	0.444343	0.656795	0.999957
GGUCACGUCUCAAUCAACUCAUCUCCAGGAGUUUACUCCUGCAUUUUCAACAGCUCGCAGUCAAG	153	111	172	136	consensusLoopOnly	140.968	0.0927254	0.20878	0.44413	0.656948	0.999957
GGUCACGUCUCAAUCAACUCAUUCCCAGGAGUUUACUCCUGCUAAUUCAACAGCUCGCAGUCAAG	117	101	139	118	consensusLoopOnly	117.785	0.0994038	0.223874	0.444016	0.657031	0.999957
GGUCACGUCUCAAUCAACUCAUGUCCAGGAGUUUCCUCCUGUUAUUUCAACAGCUCGCAGUCAAG	139	112	161	133	consensusLoopOnly	134.823	0.0937575	0.211214	0.443897	0.657117	0.999957
GGUCACGUCUCAAUCAACUCUAUGGCAGGAGUUUACUCCUGGAAUUUCAACAGCUCGCAGUCAAG	177	160	194	155	consensusLoopOnly	170.711	-0.0867041	0.19533	-0.443884	0.657126	0.999957
GGUCACGUCUCAAUCAACUCUUCCCCAGGAGUUUUCUCCUGUUUUCUCAACAGCUCGCAGUCAAG	225	137	199	169	consensusLoopOnly	179.68	-0.0869727	0.196093	-0.443529	0.657383	0.999957
GGUCACGUCUCAAUCAACUCAUUCUCAGGAGUUUGCUCCUGCUAAUUCAACAGCUCGCAGUCAAG	195	152	225	178	consensusLoopOnly	185.249	0.0828362	0.186791	0.443469	0.657427	0.999957
GGUCACGUCUCAAUCAACUCAUCUCCAGGAGUUUCCUCCUGCAAUUUCAACAGCUCGCAGUCAAG	198	166	172	200	consensusLoopOnly	183.912	-0.0878591	0.198188	-0.443313	0.657539	0.999957
GGUCACGUCUCAAUCAACUCUUCUUCAGGAGUUUUCUCCUGUUAACUCAACAGCUCGCAGUCAAG	180	153	220	169	consensusLoopOnly	178.677	0.0848115	0.191333	0.443265	0.657574	0.999957
GGUCACGUCUCAAUCAACUCAUCUUCAGGAGUUUCCUCCUGCUAACUCAACAGCUCGCAGUCAAG	197	172	230	199	consensusLoopOnly	198.078	0.0807913	0.182292	0.443198	0.657623	0.999957
GGUCACGUCUCAAUCAACUCAUUUCCAGGAGUUUUCUCCUGUAAUCUCAACAGCUCGCAGUCAAG	150	92	138	142	consensusLoopOnly	128.64	0.0993203	0.224264	0.442873	0.657858	0.999957
GGUCACGUCUCAAUCAACUCAUUUUCAGGAGUUUCCUCCUGUAAUCUCAACAGCUCGCAGUCAAG	265	176	285	222	consensusLoopOnly	233.039	0.0777939	0.175738	0.442671	0.658004	0.999957
GGUCACGUCUCAAUCAACUCAACUUCAGGAGUUUACUCCUGUUUACUCAACAGCUCGCAGUCAAG	197	148	230	171	consensusLoopOnly	183.856	0.0839028	0.189898	0.44183	0.658612	0.999957
GGUCACGUCUCAAUCAACUCAAUUUCAGGAGUUUACUCCUGCUAUGUCAACAGCUCGCAGUCAAG	148	108	142	155	consensusLoopOnly	137.105	0.0953629	0.216092	0.441306	0.658992	0.999957
GGUCACGUCUCAAUCAACUCAAUUCCAGGAGUUUUCUCCUGUAAAUUCAACAGCUCGCAGUCAAG	186	111	188	155	consensusLoopOnly	156.983	0.0914148	0.207188	0.441217	0.659056	0.999957
GGUCACGUCUCAAUCAACUCAGUCUCAGGAGUUUACUCCUGCUUUUUCAACAGCUCGCAGUCAAG	139	83	127	96	consensusLoopOnly	109.281	-0.105371	0.238863	-0.441137	0.659114	0.999957
GGUCACGUCUCAAUCAACUCUUCGUCAGGAGUUUCCUCCUGUUUAUUCAACAGCUCGCAGUCAAG	164	152	201	169	consensusLoopOnly	170.466	0.0859725	0.195577	0.439583	0.660239	0.999957
GGUCACGUCUCAAUCAACUCAUCGUCAGGAGUUUCCUCCUGUUUACUCAACAGCUCGCAGUCAAG	238	192	243	203	consensusLoopOnly	217.362	-0.0766841	0.174473	-0.439519	0.660285	0.999957
GGUCACGUCUCAAUCAACUCUAUUUCAGGAGUUUCCUCCUGCUUUCUCAACAGCUCGCAGUCAAG	291	240	265	284	consensusLoopOnly	269.302	-0.073954	0.168507	-0.438878	0.66075	0.999957
GGUCACGUCUCAAUCAACUCAUCUCCAGGAGUUUUCUCCUGUAAAGUCAACAGCUCGCAGUCAAG	108	103	95	118	consensusLoopOnly	106.526	-0.108997	0.248389	-0.438815	0.660795	0.999957
GGUCACGUCUCAAUCAACUCAACUUCAGGAGUUUGCUCCUGUUAUUUCAACAGCUCGCAGUCAAG	180	124	182	129	consensusLoopOnly	151.482	-0.0913172	0.208209	-0.438584	0.660963	0.999957
GGUCACGUCUCAAUCAACUCAGUCCCAGGAGUUUACUCCUGCAAUUUCAACAGCUCGCAGUCAAG	101	96	99	101	consensusLoopOnly	99.3996	-0.107409	0.244909	-0.438567	0.660975	0.999957
GGUCACGUCUCAAUCAACUCAACUUCAGGAGUUUCCUCCUGUAUUCUCAACAGCUCGCAGUCAAG	239	173	245	228	consensusLoopOnly	218.793	0.0767816	0.175254	0.438115	0.661303	0.999957
GGUCACGUCUCAAUCAACUCUACUUCAGGAGUUUCCUCCUGUAUACUCAACAGCUCGCAGUCAAG	190	152	196	157	consensusLoopOnly	172.304	-0.084026	0.191796	-0.4381	0.661314	0.999957
GGUCACGUCUCAAUCAACUCAUUCUCAGGAGUUUUCUCCUGCUAUUUCAACAGCUCGCAGUCAAG	214	137	220	184	consensusLoopOnly	185.624	0.0835582	0.190853	0.437814	0.661521	0.999957
GGUCACGUCUCAAUCAACUCUUUCUCAGGAGUUUUCUCCUGCUUAUUCAACAGCUCGCAGUCAAG	224	155	233	157	consensusLoopOnly	189.26	-0.0854682	0.195234	-0.437772	0.661551	0.999957
GGUCACGUCUCAAUCAACUCUACUCCAGGAGUUUCCUCCUGCAUACUCAACAGCUCGCAGUCAAG	145	109	144	151	consensusLoopOnly	136.132	0.0937681	0.214316	0.437523	0.661732	0.999957
GGUCACGUCUCAAUCAACUCAUUCCCAGGAGUUUACUCCUGCAAACUCAACAGCUCGCAGUCAAG	151	103	143	151	consensusLoopOnly	135.524	0.0948313	0.216866	0.437281	0.661908	0.999957
GGUCACGUCUCAAUCAACUCUUUCCCAGGAGUUUUCUCCUGUAUUUUCAACAGCUCGCAGUCAAG	150	102	168	126	consensusLoopOnly	134.181	0.0944221	0.216036	0.437066	0.662064	0.999957
GGUCACGUCUCAAUCAACUCAAUUCCAGGAGUUUUCUCCUGUUUUUUCAACAGCUCGCAGUCAAG	190	126	188	135	consensusLoopOnly	157.243	-0.0898824	0.206076	-0.436161	0.66272	0.999957
GGUCACGUCUCAAUCAACUCAGUCUCAGGAGUUUCCUCCUGCUAAUUCAACAGCUCGCAGUCAAG	133	96	121	111	consensusLoopOnly	114.224	-0.0987336	0.226441	-0.436025	0.662819	0.999957
GGUCACGUCUCAAUCAACUCAUUUUCAGGAGUUUGCUCCUGCUUAUUCAACAGCUCGCAGUCAAG	235	141	248	185	consensusLoopOnly	198.129	0.0844319	0.193806	0.435652	0.663089	0.999957
GGUCACGUCUCAAUCAACUCUUCUCCAGGAGUUUACUCCUGUUUAUUCAACAGCUCGCAGUCAAG	144	122	168	106	consensusLoopOnly	133.608	-0.0975479	0.224018	-0.435447	0.663238	0.999957
GGUCACGUCUCAAUCAACUCUAUCCCAGGAGUUUUCUCCUGCAAAUUCAACAGCUCGCAGUCAAG	172	119	171	165	consensusLoopOnly	154.885	0.0878786	0.202362	0.434265	0.664096	0.999957
GGUCACGUCUCAAUCAACUCAACGGCAGGAGUUUACUCCUGGAAUCUCAACAGCUCGCAGUCAAG	95	90	110	79	consensusLoopOnly	93.08	-0.109521	0.252258	-0.434161	0.664172	0.999957
GGUCACGUCUCAAUCAACUCAGUCUCAGGAGUUUUCUCCUGCAUAGUCAACAGCUCGCAGUCAAG	140	103	121	125	consensusLoopOnly	121.474	-0.0969945	0.223444	-0.434088	0.664225	0.999957
GGUCACGUCUCAAUCAACUCAACUCCAGGAGUUUACUCCUGCUAUGUCAACAGCUCGCAGUCAAG	131	98	117	115	consensusLoopOnly	114.483	-0.0984901	0.227036	-0.433809	0.664427	0.999957
GGUCACGUCUCAAUCAACUCUUUUUCAGGAGUUUCCUCCUGUAUUUUCAACAGCUCGCAGUCAAG	244	168	231	193	consensusLoopOnly	206.446	-0.0781072	0.180258	-0.433307	0.664792	0.999957
GGUCACGUCUCAAUCAACUCAUUUCCAGGAGUUUACUCCUGCAUACUCAACAGCUCGCAGUCAAG	191	120	199	160	consensusLoopOnly	164.513	0.0870398	0.201193	0.432618	0.665293	0.999957
GGUCACGUCUCAAUCAACUCAAGUCCAGGAGUUUUCUCCUGUAUAUUCAACAGCUCGCAGUCAAG	90	67	79	78	consensusLoopOnly	77.992	-0.114537	0.265583	-0.431268	0.666273	NA
GGUCACGUCUCAAUCAACUCUAUCCCAGGAGUUUCCUCCUGCUAACUCAACAGCUCGCAGUCAAG	178	143	169	202	consensusLoopOnly	172.341	0.0882984	0.204751	0.431248	0.666288	0.999957
GGUCACGUCUCAAUCAACUCAGUCUCAGGAGUUUGCUCCUGCAUAUUCAACAGCUCGCAGUCAAG	156	102	170	130	consensusLoopOnly	137.03	0.0927023	0.214994	0.431185	0.666334	0.999957
GGUCACGUCUCAAUCAACUCUAUCUCAGGAGUUUACUCCUGCAAUUUCAACAGCUCGCAGUCAAG	151	125	159	125	consensusLoopOnly	138.953	-0.0904182	0.209747	-0.431082	0.666409	0.999957
GGUCACGUCUCAAUCAACUCAAUCUCAGGAGUUUCCUCCUGCUAUUUCAACAGCUCGCAGUCAAG	187	141	179	158	consensusLoopOnly	164.842	-0.0837213	0.194345	-0.430788	0.666623	0.999957
GGUCACGUCUCAAUCAACUCUAUCUCAGGAGUUUCCUCCUGUAUUUUCAACAGCUCGCAGUCAAG	164	102	159	148	consensusLoopOnly	141.02	0.0918692	0.213323	0.430658	0.666717	0.999957
GGUCACGUCUCAAUCAACUCAUUUUCAGGAGUUUACUCCUGCUUAUUCAACAGCUCGCAGUCAAG	208	164	222	207	consensusLoopOnly	198.517	0.0779887	0.181101	0.430636	0.666733	0.999957
GGUCACGUCUCAAUCAACUCUAUCUCAGGAGUUUACUCCUGUUUACUCAACAGCUCGCAGUCAAG	136	89	137	91	consensusLoopOnly	111.307	-0.102646	0.238635	-0.430136	0.667096	0.999957
GGUCACGUCUCAAUCAACUCAUCGUCAGGAGUUUUCUCCUGCUUAUUCAACAGCUCGCAGUCAAG	190	108	166	135	consensusLoopOnly	147.04	-0.0928261	0.215863	-0.430023	0.667179	0.999957
GGUCACGUCUCAAUCAACUCAAUUUCAGGAGUUUACUCCUGUAUUUUCAACAGCUCGCAGUCAAG	85	73	104	84	consensusLoopOnly	85.6897	0.109749	0.255421	0.429678	0.66743	0.999957
GGUCACGUCUCAAUCAACUCAUCCUCAGGAGUUUUCUCCUGUAUAUUCAACAGCUCGCAGUCAAG	168	128	167	137	consensusLoopOnly	148.599	-0.0870764	0.203008	-0.428931	0.667973	0.999957
GGUCACGUCUCAAUCAACUCAUCCCCAGGAGUUUUCUCCUGUUUACUCAACAGCUCGCAGUCAAG	153	126	174	151	consensusLoopOnly	149.664	0.086682	0.202298	0.428486	0.668297	0.999957
GGUCACGUCUCAAUCAACUCUAUUUCAGGAGUUUGCUCCUGCAUAUUCAACAGCUCGCAGUCAAG	292	211	269	251	consensusLoopOnly	253.448	-0.0709974	0.165943	-0.427842	0.668766	0.999957
GGUCACGUCUCAAUCAACUCUAUCCCAGGAGUUUCCUCCUGUAUAUUCAACAGCUCGCAGUCAAG	123	107	145	125	consensusLoopOnly	124.059	0.0937035	0.219298	0.427289	0.669169	0.999957
GGUCACGUCUCAAUCAACUCAACUCCAGGAGUUUCCUCCUGUAUAUUCAACAGCUCGCAGUCAAG	178	143	179	152	consensusLoopOnly	161.825	-0.0835922	0.195793	-0.426943	0.669421	0.999957
GGUCACGUCUCAAUCAACUCUUCGUCAGGAGUUUUCUCCUGUAAUUUCAACAGCUCGCAGUCAAG	146	92	125	115	consensusLoopOnly	117.952	-0.0971864	0.22771	-0.4268	0.669525	0.999957
GGUCACGUCUCAAUCAACUCUUCCGCAGGAGUUUACUCCUGGUAUUUCAACAGCUCGCAGUCAAG	127	89	145	108	consensusLoopOnly	115.335	0.0975616	0.22863	0.426723	0.669581	0.999957
GGUCACGUCUCAAUCAACUCAACUCCAGGAGUUUCCUCCUGCUUUUUCAACAGCUCGCAGUCAAG	203	136	218	173	consensusLoopOnly	179.542	0.0819334	0.192137	0.426431	0.669794	0.999957
GGUCACGUCUCAAUCAACUCAUUCUCAGGAGUUUCCUCCUGUUUUUUCAACAGCUCGCAGUCAAG	220	164	223	174	consensusLoopOnly	193.105	-0.0786267	0.184431	-0.426321	0.669874	0.999957
GGUCACGUCUCAAUCAACUCAUCUCCAGGAGUUUCCUCCUGCAUUCUCAACAGCUCGCAGUCAAG	173	121	171	168	consensusLoopOnly	156.471	0.0859916	0.201793	0.426137	0.670008	0.999957
GGUCACGUCUCAAUCAACUCUACUCCAGGAGUUUCCUCCUGUAAUCUCAACAGCUCGCAGUCAAG	204	139	178	215	consensusLoopOnly	182.475	0.086891	0.204106	0.425715	0.670315	0.999957
GGUCACGUCUCAAUCAACUCAGUUCCAGGAGUUUCCUCCUGCUUUUUCAACAGCUCGCAGUCAAG	189	156	195	162	consensusLoopOnly	174.307	-0.0811211	0.190584	-0.425644	0.670367	0.999957
GGUCACGUCUCAAUCAACUCUAUCCCAGGAGUUUCCUCCUGCAUUCUCAACAGCUCGCAGUCAAG	149	98	160	127	consensusLoopOnly	131.246	0.0924675	0.217342	0.425446	0.670511	0.999957
GGUCACGUCUCAAUCAACUCUACUUCAGGAGUUUACUCCUGUUUUCUCAACAGCUCGCAGUCAAG	110	75	109	107	consensusLoopOnly	99.024	0.103117	0.242444	0.425322	0.670602	0.999957
GGUCACGUCUCAAUCAACUCAAUCUCAGGAGUUUGCUCCUGCAUUCUCAACAGCUCGCAGUCAAG	176	152	184	196	consensusLoopOnly	176.341	0.0833486	0.196133	0.424961	0.670865	0.999957
GGUCACGUCUCAAUCAACUCAACUUCAGGAGUUUGCUCCUGCAUUUUCAACAGCUCGCAGUCAAG	265	154	285	197	consensusLoopOnly	220.172	0.0825406	0.194287	0.424839	0.670954	0.999957
GGUCACGUCUCAAUCAACUCUAUUCCAGGAGUUUUCUCCUGUUUUGUCAACAGCUCGCAGUCAAG	208	148	216	151	consensusLoopOnly	178.193	-0.0833127	0.196132	-0.424779	0.670998	0.999957
GGUCACGUCUCAAUCAACUCAUCCUCAGGAGUUUCCUCCUGUAUUCUCAACAGCUCGCAGUCAAG	192	126	195	171	consensusLoopOnly	168.43	0.0833948	0.196443	0.424523	0.671184	0.999957
GGUCACGUCUCAAUCAACUCAACUUCAGGAGUUUACUCCUGUUAAUUCAACAGCUCGCAGUCAAG	111	85	140	92	consensusLoopOnly	105.272	0.102539	0.241596	0.424424	0.671257	0.999957
GGUCACGUCUCAAUCAACUCUUCUUCAGGAGUUUUCUCCUGCAUACUCAACAGCUCGCAGUCAAG	265	218	292	263	consensusLoopOnly	257.444	0.0694829	0.163786	0.424229	0.671399	0.999957
GGUCACGUCUCAAUCAACUCAUCUUCAGGAGUUUGCUCCUGCUAUUUCAACAGCUCGCAGUCAAG	214	205	242	196	consensusLoopOnly	213.654	-0.0773476	0.18236	-0.424148	0.671458	0.999957
GGUCACGUCUCAAUCAACUCUAUCCCAGGAGUUUUCUCCUGCAAUUUCAACAGCUCGCAGUCAAG	218	189	224	199	consensusLoopOnly	206.618	-0.0759844	0.179184	-0.424058	0.671524	0.999957
GGUCACGUCUCAAUCAACUCUAUCUCAGGAGUUUACUCCUGCUAUUUCAACAGCUCGCAGUCAAG	125	105	114	120	consensusLoopOnly	115.772	-0.0969316	0.228618	-0.42399	0.671573	0.999957
GGUCACGUCUCAAUCAACUCUAUCCCAGGAGUUUUCUCCUGUUAUCUCAACAGCUCGCAGUCAAG	170	134	183	169	consensusLoopOnly	162.538	0.0830014	0.195811	0.423884	0.67165	0.999957
GGUCACGUCUCAAUCAACUCUAUCUCAGGAGUUUCCUCCUGCAAUCUCAACAGCUCGCAGUCAAG	196	145	189	203	consensusLoopOnly	181.786	0.0820107	0.19356	0.423696	0.671788	0.999957
GGUCACGUCUCAAUCAACUCAUUUUCAGGAGUUUCCUCCUGUUAUCUCAACAGCUCGCAGUCAAG	222	171	255	199	consensusLoopOnly	209.109	0.0757111	0.178738	0.423587	0.671867	0.999957
GGUCACGUCUCAAUCAACUCAACUCCAGGAGUUUACUCCUGCAAUGUCAACAGCUCGCAGUCAAG	127	88	139	112	consensusLoopOnly	114.727	0.0962057	0.227319	0.423219	0.672135	0.999957
GGUCACGUCUCAAUCAACUCUUCUUCAGGAGUUUCCUCCUGCUUUCUCAACAGCUCGCAGUCAAG	214	174	257	193	consensusLoopOnly	207.063	0.0766573	0.18118	0.4231	0.672222	0.999957
GGUCACGUCUCAAUCAACUCUUCCUCAGGAGUUUUCUCCUGCUAAUUCAACAGCUCGCAGUCAAG	197	137	225	162	consensusLoopOnly	177.204	0.0827952	0.195704	0.423065	0.672248	0.999957
GGUCACGUCUCAAUCAACUCUACUCCAGGAGUUUCCUCCUGCUUACUCAACAGCUCGCAGUCAAG	214	114	182	192	consensusLoopOnly	172.429	0.0901651	0.21374	0.421844	0.673139	0.999957
GGUCACGUCUCAAUCAACUCAUUCUCAGGAGUUUGCUCCUGCUAUCUCAACAGCUCGCAGUCAAG	244	189	239	257	consensusLoopOnly	230.729	0.0748441	0.17755	0.421538	0.673362	0.999957
GGUCACGUCUCAAUCAACUCAACUCCAGGAGUUUACUCCUGCUUUUUCAACAGCUCGCAGUCAAG	134	101	170	107	consensusLoopOnly	125.794	0.0964947	0.22901	0.421356	0.673495	0.999957
GGUCACGUCUCAAUCAACUCAUCCCCAGGAGUUUCCUCCUGUUUUUUCAACAGCUCGCAGUCAAG	232	126	196	166	consensusLoopOnly	176.617	-0.0868798	0.206261	-0.421214	0.673599	0.999957
GGUCACGUCUCAAUCAACUCUAUCUCAGGAGUUUACUCCUGUAUUUUCAACAGCUCGCAGUCAAG	111	74	113	103	consensusLoopOnly	98.8289	0.101901	0.241993	0.421089	0.67369	0.999957
GGUCACGUCUCAAUCAACUCUACUUCAGGAGUUUCCUCCUGCAUACUCAACAGCUCGCAGUCAAG	217	168	212	230	consensusLoopOnly	205.416	0.0780942	0.185509	0.420974	0.673774	0.999957
GGUCACGUCUCAAUCAACUCUUCCUCAGGAGUUUCCUCCUGCAAUCUCAACAGCUCGCAGUCAAG	208	171	224	213	consensusLoopOnly	202.558	0.0759887	0.180521	0.420941	0.673798	0.999957
GGUCACGUCUCAAUCAACUCUUCUUCAGGAGUUUCCUCCUGUUAAUUCAACAGCUCGCAGUCAAG	277	198	302	191	consensusLoopOnly	238.188	-0.0780265	0.185729	-0.420109	0.674406	0.999957
GGUCACGUCUCAAUCAACUCAUUCCCAGGAGUUUCCUCCUGUAAUCUCAACAGCUCGCAGUCAAG	191	122	180	179	consensusLoopOnly	165.724	0.0845199	0.201289	0.419893	0.674564	0.999957
GGUCACGUCUCAAUCAACUCUUUUUCAGGAGUUUCCUCCUGCAAAUUCAACAGCUCGCAGUCAAG	293	237	317	290	consensusLoopOnly	281.954	0.0664574	0.158344	0.419702	0.674703	0.999957
GGUCACGUCUCAAUCAACUCAUUUCCAGGAGUUUACUCCUGUUUAUUCAACAGCUCGCAGUCAAG	122	108	167	106	consensusLoopOnly	124.169	0.0968867	0.230928	0.419554	0.674811	0.999957
GGUCACGUCUCAAUCAACUCAAUUUCAGGAGUUUACUCCUGUUAAUUCAACAGCUCGCAGUCAAG	92	85	115	95	consensusLoopOnly	96.0962	0.102816	0.245129	0.419437	0.674897	0.999957
GGUCACGUCUCAAUCAACUCAAUCCCAGGAGUUUCCUCCUGCUUUUUCAACAGCUCGCAGUCAAG	157	117	162	155	consensusLoopOnly	146.283	0.0859734	0.205243	0.418886	0.675299	0.999957
GGUCACGUCUCAAUCAACUCUAUUCCAGGAGUUUCCUCCUGUUUUCUCAACAGCUCGCAGUCAAG	206	181	255	195	consensusLoopOnly	207.349	0.0762051	0.182049	0.418595	0.675512	0.999957
GGUCACGUCUCAAUCAACUCAUCCCCAGGAGUUUACUCCUGUAAAGUCAACAGCUCGCAGUCAAG	57	44	61	60	consensusLoopOnly	54.9933	0.12805	0.30609	0.41834	0.675699	NA
GGUCACGUCUCAAUCAACUCAGUCCCAGGAGUUUACUCCUGCUAAUUCAACAGCUCGCAGUCAAG	78	49	79	71	consensusLoopOnly	68.12	0.11828	0.282773	0.418288	0.675736	NA
GGUCACGUCUCAAUCAACUCUACUCCAGGAGUUUACUCCUGUUAUCUCAACAGCUCGCAGUCAAG	171	123	159	142	consensusLoopOnly	147.312	-0.0853388	0.204096	-0.418131	0.675851	0.999957
GGUCACGUCUCAAUCAACUCAUUCUCAGGAGUUUUCUCCUGCUAAUUCAACAGCUCGCAGUCAAG	173	141	195	169	consensusLoopOnly	167.963	0.0806343	0.193004	0.417785	0.676104	0.999957
GGUCACGUCUCAAUCAACUCUUCCUCAGGAGUUUACUCCUGCUAAUUCAACAGCUCGCAGUCAAG	194	129	186	145	consensusLoopOnly	161.156	-0.0839205	0.200922	-0.417678	0.676183	0.999957
GGUCACGUCUCAAUCAACUCUAUUUCAGGAGUUUUCUCCUGCAUAUUCAACAGCUCGCAGUCAAG	160	112	172	143	consensusLoopOnly	144.663	0.0861686	0.206463	0.417357	0.676417	0.999957
GGUCACGUCUCAAUCAACUCUAUCCCAGGAGUUUACUCCUGCAUUCUCAACAGCUCGCAGUCAAG	168	113	150	173	consensusLoopOnly	149.563	0.0895807	0.214662	0.41731	0.676452	0.999957
GGUCACGUCUCAAUCAACUCUUUCUCAGGAGUUUACUCCUGUUAACUCAACAGCUCGCAGUCAAG	224	156	222	170	consensusLoopOnly	190.424	-0.0782309	0.187656	-0.416884	0.676763	0.999957
GGUCACGUCUCAAUCAACUCUUUCCCAGGAGUUUACUCCUGCUAUUUCAACAGCUCGCAGUCAAG	183	152	224	166	consensusLoopOnly	179.198	0.0800752	0.192168	0.416695	0.676902	0.999957
GGUCACGUCUCAAUCAACUCAACGCCAGGAGUUUCCUCCUGUUAUCUCAACAGCUCGCAGUCAAG	154	129	153	175	consensusLoopOnly	152.231	0.0878331	0.210804	0.416657	0.676929	0.999957
GGUCACGUCUCAAUCAACUCUUUCCCAGGAGUUUUCUCCUGUAAACUCAACAGCUCGCAGUCAAG	163	123	175	156	consensusLoopOnly	152.583	0.0834978	0.200604	0.416232	0.67724	0.999957
GGUCACGUCUCAAUCAACUCAUCGCCAGGAGUUUACUCCUGUAUUCUCAACAGCUCGCAGUCAAG	117	91	127	116	consensusLoopOnly	111.657	0.0948716	0.227988	0.416124	0.677319	0.999957
GGUCACGUCUCAAUCAACUCUUCUCCAGGAGUUUCCUCCUGUAUACUCAACAGCUCGCAGUCAAG	179	150	179	201	consensusLoopOnly	176.606	0.0826909	0.198727	0.416103	0.677335	0.999957
GGUCACGUCUCAAUCAACUCUAUUUCAGGAGUUUUCUCCUGUUAACUCAACAGCUCGCAGUCAAG	219	132	233	171	consensusLoopOnly	184.877	0.0826691	0.198726	0.415996	0.677413	0.999957
GGUCACGUCUCAAUCAACUCAUCGCCAGGAGUUUUCUCCUGUUUACUCAACAGCUCGCAGUCAAG	166	144	176	145	consensusLoopOnly	156.9	-0.0831349	0.199861	-0.415963	0.677437	0.999957
GGUCACGUCUCAAUCAACUCAAUUCCAGGAGUUUCCUCCUGUUAAUUCAACAGCUCGCAGUCAAG	223	171	241	212	consensusLoopOnly	209.543	0.0734467	0.176659	0.415755	0.677589	0.999957
GGUCACGUCUCAAUCAACUCAUCUUCAGGAGUUUUCUCCUGCAAAUUCAACAGCUCGCAGUCAAG	258	183	228	226	consensusLoopOnly	221.851	-0.0734847	0.176809	-0.415616	0.677691	0.999957
GGUCACGUCUCAAUCAACUCUACGGCAGGAGUUUACUCCUGGAUAUUCAACAGCUCGCAGUCAAG	161	154	206	163	consensusLoopOnly	169.946	0.0824388	0.198418	0.415481	0.67779	0.999957
GGUCACGUCUCAAUCAACUCAUGUCCAGGAGUUUUCUCCUGUAAAUUCAACAGCUCGCAGUCAAG	111	100	105	110	consensusLoopOnly	106.516	-0.0986796	0.237554	-0.415399	0.67785	0.999957
GGUCACGUCUCAAUCAACUCAUUCCCAGGAGUUUUCUCCUGUUAUCUCAACAGCUCGCAGUCAAG	128	90	139	115	consensusLoopOnly	116.312	0.0935785	0.225349	0.41526	0.677952	0.999957
GGUCACGUCUCAAUCAACUCAUUCUCAGGAGUUUGCUCCUGUAUUUUCAACAGCUCGCAGUCAAG	191	129	205	164	consensusLoopOnly	169.523	0.0812829	0.195825	0.415079	0.678084	0.999957
GGUCACGUCUCAAUCAACUCUAUCUCAGGAGUUUCCUCCUGCUUAUUCAACAGCUCGCAGUCAAG	190	154	192	164	consensusLoopOnly	173.79	-0.0789871	0.190319	-0.415026	0.678123	0.999957
GGUCACGUCUCAAUCAACUCAUUCCCAGGAGUUUUCUCCUGUAAUCUCAACAGCUCGCAGUCAAG	230	156	234	208	consensusLoopOnly	204.155	0.0752244	0.181365	0.414769	0.678311	0.999957
GGUCACGUCUCAAUCAACUCUACUCCAGGAGUUUCCUCCUGUUAACUCAACAGCUCGCAGUCAAG	193	123	169	153	consensusLoopOnly	157.416	-0.084283	0.203222	-0.414733	0.678337	0.999957
GGUCACGUCUCAAUCAACUCUAUUCCAGGAGUUUUCUCCUGCUUACUCAACAGCUCGCAGUCAAG	276	205	248	249	consensusLoopOnly	242.807	-0.07072	0.170618	-0.414492	0.678514	0.999957
[truncated: 2,107 more rows]

## Sheet: loopInBulge
Sequence	GST-SBP-1	GST-SBP-2	SLBP-1	SLBP-2	Original Motif	baseMean	log2FoldChange	lfcSE	stat	pvalue	padj	Probe Name
GGUCACGUCUCAAUCAACUCUAAAGAGGGGGGGAAAACCCCUUUACCCUCCAAAUCAACAGCUCGCAGUCAAG	41	32	20	19	loopInBulge	28.204	-0.897419	0.400728	-2.23947	0.0251251	NA
GGUCACGUCUCAAUCAACUCUAUGGAGGGGGGGAAAACCCCUUUACCCUCAUCAUCAACAGCUCGCAGUCAAG	19	28	5	14	loopInBulge	17.3363	-1.11539	0.50084	-2.22705	0.0259441	NA
GGUCACGUCUCAAUCAACUCUAUCGAGGGGGGGAAAACCCCUUUGCCCUCAUUUUCAACAGCUCGCAGUCAAG	36	39	21	22	loopInBulge	30.1032	-0.826986	0.396115	-2.08774	0.0368211	NA
GGUCACGUCUCAAUCAACUCACUAGAGGGGGGGAAAACCCCUUUGCCCUCAUCUUCAACAGCUCGCAGUCAAG	38	32	18	21	loopInBulge	27.5764	-0.839991	0.405671	-2.07062	0.0383942	NA
GGUCACGUCUCAAUCAACUCCCAAGAGGGGGGGAAAACCCCUUUACCCUCAUAUUCAACAGCUCGCAGUCAAG	27	21	13	10	loopInBulge	17.8739	-0.966827	0.468359	-2.06428	0.0389908	NA
GGUCACGUCUCAAUCAACUCCAUCGAGGGGGGGAAAACCCCUUUACCCUCUAAAUCAACAGCUCGCAGUCAAG	33	24	20	9	loopInBulge	21.4457	-0.926791	0.449232	-2.06306	0.0391073	NA
GGUCACGUCUCAAUCAACUCAAUAGAGGGGGGGAAAACCCCUUUGCCCUCACUAUCAACAGCUCGCAGUCAAG	47	37	21	29	loopInBulge	33.8362	-0.765245	0.38009	-2.01333	0.0440803	NA
GGUCACGUCUCAAUCAACUCCUAAGAGGGGGGGAAAACCCCUUUGCCCUCACACUCAACAGCUCGCAGUCAAG	45	25	20	19	loopInBulge	27.06	-0.820068	0.410248	-1.99896	0.0456131	NA
GGUCACGUCUCAAUCAACUCUCAAGAGGGGGGGAAAACCCCUUUACCCUCAAUAUCAACAGCUCGCAGUCAAG	41	23	20	15	loopInBulge	24.5264	-0.838165	0.424512	-1.97442	0.0483341	NA
GGUCACGUCUCAAUCAACUCUAAAGAGGGGGGGAAAACCCCUUUGCCCUCAUUUUCAACAGCUCGCAGUCAAG	35	40	18	26	loopInBulge	30.5203	-0.788796	0.402059	-1.96189	0.0497752	NA
GGUCACGUCUCAAUCAACUCCCAAGAGGGGGGGAAAACCCCUUUACCCUCGAAUUCAACAGCUCGCAGUCAAG	10	12	30	23	loopInBulge	18.3755	0.905062	0.46813	1.93336	0.0531922	NA
GGUCACGUCUCAAUCAACUCUCCAGAGGGGGGGAAAACCCCUUUGCCCUCAUCAUCAACAGCUCGCAGUCAAG	28	31	15	18	loopInBulge	23.5409	-0.827068	0.432845	-1.91077	0.0560341	NA
GGUCACGUCUCAAUCAACUCUAUAGAGGGGGGGAAAACCCCUUUUCCCUCAAAAUCAACAGCUCGCAGUCAAG	24	20	14	8	loopInBulge	16.5982	-0.911853	0.480603	-1.89731	0.0577871	NA
GGUCACGUCUCAAUCAACUCAUUAGAGGGGGGGAAAACCCCUUUGCCCUCACUUUCAACAGCUCGCAGUCAAG	42	32	23	22	loopInBulge	29.8653	-0.739463	0.390703	-1.89265	0.0584049	NA
GGUCACGUCUCAAUCAACUCAAUCGAGGGGGGGAAAACCCCUUUACCCUCUUCUUCAACAGCUCGCAGUCAAG	24	26	15	12	loopInBulge	19.6116	-0.855442	0.456556	-1.87369	0.0609736	NA
GGUCACGUCUCAAUCAACUCUCUCGAGGGGGGGAAAACCCCUUUGCCCUCAUAUUCAACAGCUCGCAGUCAAG	23	20	8	13	loopInBulge	16.3084	-0.910719	0.486291	-1.87279	0.0610981	NA
GGUCACGUCUCAAUCAACUCCUUAGAGGGGGGGAAAACCCCUUUGCCCUCAAUUUCAACAGCUCGCAGUCAAG	25	20	12	11	loopInBulge	17.1492	-0.883707	0.47299	-1.86834	0.0617143	NA
GGUCACGUCUCAAUCAACUCCCUAGAGGGGGGGAAAACCCCUUUACCCUCAUAAUCAACAGCUCGCAGUCAAG	33	17	16	10	loopInBulge	18.7443	-0.85899	0.466196	-1.84255	0.0653946	NA
GGUCACGUCUCAAUCAACUCUUAAGAGGGGGGGAAAACCCCUUUGCCCUCCAAUUCAACAGCUCGCAGUCAAG	43	37	26	25	loopInBulge	33.0037	-0.693566	0.37652	-1.84204	0.0654692	NA
GGUCACGUCUCAAUCAACUCCUCUGAGGGGGGGAAAACCCCUUUGCCCUCUAUUUCAACAGCUCGCAGUCAAG	24	20	8	14	loopInBulge	16.7941	-0.884166	0.483241	-1.82966	0.0673012	NA
GGUCACGUCUCAAUCAACUCUACGGAGGGGGGGAAAACCCCUUUACCCUCAUCCUCAACAGCUCGCAGUCAAG	28	35	19	19	loopInBulge	25.8655	-0.755005	0.420443	-1.79574	0.0725365	NA
GGUCACGUCUCAAUCAACUCAUAAGAGGGGGGGAAAACCCCUUUACCCUCAACUUCAACAGCUCGCAGUCAAG	23	27	15	13	loopInBulge	19.9307	-0.815679	0.45537	-1.79124	0.0732541	NA
GGUCACGUCUCAAUCAACUCUAUAGAGGGGGGGAAAACCCCUUUGCCCUCGUCAUCAACAGCUCGCAGUCAAG	46	42	33	26	loopInBulge	36.9829	-0.644539	0.361015	-1.78535	0.0742038	NA
GGUCACGUCUCAAUCAACUCCUCGGAGGGGGGGAAAACCCCUUUACCCUCAUAAUCAACAGCUCGCAGUCAAG	20	29	12	15	loopInBulge	19.6719	-0.826426	0.465805	-1.77419	0.0760319	NA
GGUCACGUCUCAAUCAACUCUCCAGAGGGGGGGAAAACCCCUUUACCCUCAUAAUCAACAGCUCGCAGUCAAG	25	27	18	12	loopInBulge	20.8042	-0.788561	0.448511	-1.75818	0.0787175	NA
GGUCACGUCUCAAUCAACUCCCCGGAGGGGGGGAAAACCCCUUUACCCUCAUUCUCAACAGCUCGCAGUCAAG	18	17	12	5	loopInBulge	13.1178	-0.903151	0.516379	-1.74901	0.0802899	NA
GGUCACGUCUCAAUCAACUCAAAGGAGGGGGGGAAAACCCCUUUACCCUCACAUUCAACAGCUCGCAGUCAAG	24	23	12	14	loopInBulge	18.5686	-0.80528	0.46327	-1.73825	0.0821662	NA
GGUCACGUCUCAAUCAACUCCCCAGAGGGGGGGAAAACCCCUUUGCCCUCAUCAUCAACAGCUCGCAGUCAAG	25	16	10	11	loopInBulge	15.5234	-0.848081	0.488196	-1.73717	0.0823567	NA
GGUCACGUCUCAAUCAACUCUUUAGAGGGGGGGAAAACCCCUUUGCCCUCGUAUUCAACAGCUCGCAGUCAAG	27	32	19	17	loopInBulge	24.2388	-0.735808	0.427086	-1.72286	0.0849143	NA
GGUCACGUCUCAAUCAACUCCUAGGAGGGGGGGAAAACCCCUUUACCCUCAAUUUCAACAGCUCGCAGUCAAG	29	30	18	18	loopInBulge	24.1426	-0.727712	0.424634	-1.71374	0.0865766	NA
GGUCACGUCUCAAUCAACUCCCUAGAGGGGGGGAAAACCCCUUUACCCUCAAUUUCAACAGCUCGCAGUCAAG	30	28	16	19	loopInBulge	23.5934	-0.72927	0.428144	-1.70333	0.0885065	NA
GGUCACGUCUCAAUCAACUCCUACGAGGGGGGGAAAACCCCUUUACCCUCAAACUCAACAGCUCGCAGUCAAG	29	31	18	19	loopInBulge	24.6928	-0.716576	0.422471	-1.69615	0.0898569	NA
GGUCACGUCUCAAUCAACUCUUUAGAGGGGGGGAAAACCCCUUUACCCUCCACUUCAACAGCUCGCAGUCAAG	27	29	18	16	loopInBulge	22.8758	-0.732647	0.432737	-1.69306	0.0904449	NA
GGUCACGUCUCAAUCAACUCAACGGAGGGGGGGAAAACCCCUUUACCCUCAAUAUCAACAGCUCGCAGUCAAG	30	32	20	19	loopInBulge	25.6633	-0.698905	0.415978	-1.68015	0.0929288	NA
GGUCACGUCUCAAUCAACUCUUAAGAGGGGGGGAAAACCCCUUUACCCUCAAAAUCAACAGCUCGCAGUCAAG	25	17	47	31	loopInBulge	29.1301	0.666419	0.398307	1.67313	0.0943021	NA
GGUCACGUCUCAAUCAACUCUAACGAGGGGGGGAAAACCCCUUUACCCUCCAUUUCAACAGCUCGCAGUCAAG	15	6	18	28	loopInBulge	16.3668	0.826074	0.493797	1.6729	0.0943465	NA	LIB
GGUCACGUCUCAAUCAACUCCCUGGAGGGGGGGAAAACCCCUUUACCCUCAUUCUCAACAGCUCGCAGUCAAG	25	28	20	12	loopInBulge	21.5437	-0.741299	0.445262	-1.66486	0.0959412	NA
GGUCACGUCUCAAUCAACUCUAACGAGGGGGGGAAAACCCCUUUACCCUCUAUUUCAACAGCUCGCAGUCAAG	10	10	27	18	loopInBulge	15.8448	0.806994	0.487051	1.6569	0.0975402	NA
GGUCACGUCUCAAUCAACUCCAUAGAGGGGGGGAAAACCCCUUUACCCUCCAAAUCAACAGCUCGCAGUCAAG	39	29	26	18	loopInBulge	27.9335	-0.662015	0.400917	-1.65125	0.0986875	NA
GGUCACGUCUCAAUCAACUCUAAAGAGGGGGGGAAAACCCCUUUACCCUCACAAUCAACAGCUCGCAGUCAAG	30	45	25	25	loopInBulge	32.1423	-0.654251	0.398512	-1.64173	0.100645	NA
GGUCACGUCUCAAUCAACUCUAACGAGGGGGGGAAAACCCCUUUACCCUCAAUUUCAACAGCUCGCAGUCAAG	32	35	24	20	loopInBulge	28.1545	-0.657837	0.40293	-1.63264	0.102546	NA
GGUCACGUCUCAAUCAACUCCUCAGAGGGGGGGAAAACCCCUUUGCCCUCACAUUCAACAGCUCGCAGUCAAG	27	22	17	12	loopInBulge	19.567	-0.738593	0.452973	-1.63054	0.102987	NA
GGUCACGUCUCAAUCAACUCUUUCGAGGGGGGGAAAACCCCUUUGCCCUCAAUUUCAACAGCUCGCAGUCAAG	24	21	9	16	loopInBulge	17.8211	-0.774203	0.474985	-1.62995	0.103111	NA
GGUCACGUCUCAAUCAACUCGCAAGAGGGGGGGAAAACCCCUUUACCCUCCAAAUCAACAGCUCGCAGUCAAG	14	9	24	24	loopInBulge	17.3355	0.76509	0.472221	1.62019	0.105191	NA
GGUCACGUCUCAAUCAACUCCUUCGAGGGGGGGAAAACCCCUUUACCCUCACCAUCAACAGCUCGCAGUCAAG	39	40	26	28	loopInBulge	33.7303	-0.610231	0.37716	-1.61797	0.10567	NA
GGUCACGUCUCAAUCAACUCCAUAGAGGGGGGGAAAACCCCUUUACCCUCACACUCAACAGCUCGCAGUCAAG	16	16	28	34	loopInBulge	23.3009	0.698196	0.43275	1.61339	0.106659	NA
GGUCACGUCUCAAUCAACUCUCAUGAGGGGGGGAAAACCCCUUUACCCUCUAAAUCAACAGCUCGCAGUCAAG	26	19	14	12	loopInBulge	17.7836	-0.745363	0.46608	-1.59922	0.109772	NA
GGUCACGUCUCAAUCAACUCCACAGAGGGGGGGAAAACCCCUUUACCCUCCUAUUCAACAGCUCGCAGUCAAG	25	24	12	17	loopInBulge	19.8592	-0.72782	0.455899	-1.59645	0.110388	NA
GGUCACGUCUCAAUCAACUCAUUAGAGGGGGGGAAAACCCCUUUGCCCUCAUCGUCAACAGCUCGCAGUCAAG	39	32	21	26	loopInBulge	29.7472	-0.627267	0.394038	-1.59189	0.111408	NA
GGUCACGUCUCAAUCAACUCCACUGAGGGGGGGAAAACCCCUUUACCCUCUAAUUCAACAGCUCGCAGUCAAG	17	12	9	5	loopInBulge	10.7436	-0.853517	0.536729	-1.59022	0.111785	NA
GGUCACGUCUCAAUCAACUCUUACGAGGGGGGGAAAACCCCUUUGCCCUCAAAAUCAACAGCUCGCAGUCAAG	23	39	26	14	loopInBulge	26.1731	-0.694074	0.436555	-1.58989	0.11186	NA
GGUCACGUCUCAAUCAACUCCACAGAGGGGGGGAAAACCCCUUUACCCUCAUACUCAACAGCUCGCAGUCAAG	27	28	11	22	loopInBulge	22.5543	-0.712996	0.449004	-1.58795	0.112298	NA
GGUCACGUCUCAAUCAACUCUAAAGAGGGGGGGAAAACCCCUUUACCCUCCGAAUCAACAGCUCGCAGUCAAG	35	29	24	18	loopInBulge	26.5655	-0.64432	0.407198	-1.58233	0.113575	NA
GGUCACGUCUCAAUCAACUCAUACGAGGGGGGGAAAACCCCUUUACCCUCAACAUCAACAGCUCGCAGUCAAG	34	27	18	21	loopInBulge	25.1755	-0.657836	0.41673	-1.57857	0.114436	NA
GGUCACGUCUCAAUCAACUCCUACGAGGGGGGGAAAACCCCUUUACCCUCUCCAUCAACAGCUCGCAGUCAAG	32	31	19	22	loopInBulge	26.372	-0.649247	0.411726	-1.57689	0.11482	NA
GGUCACGUCUCAAUCAACUCCAAAGAGGGGGGGAAAACCCCUUUACCCUCAGAAUCAACAGCUCGCAGUCAAG	26	34	18	21	loopInBulge	25.3955	-0.65792	0.425243	-1.54716	0.121824	NA
GGUCACGUCUCAAUCAACUCCACAGAGGGGGGGAAAACCCCUUUACCCUCAUAUUCAACAGCUCGCAGUCAAG	11	10	20	24	loopInBulge	16.0497	0.74795	0.484841	1.54267	0.122911	NA
GGUCACGUCUCAAUCAACUCACUAGAGGGGGGGAAAACCCCUUUACCCUCAUCCUCAACAGCUCGCAGUCAAG	37	36	23	27	loopInBulge	31.1658	-0.597275	0.388263	-1.53833	0.123968	NA
GGUCACGUCUCAAUCAACUCCAUAGAGGGGGGGAAAACCCCUUUGCCCUCGAAUUCAACAGCUCGCAGUCAAG	32	29	12	26	loopInBulge	25.2456	-0.668416	0.435742	-1.53397	0.125037	NA
GGUCACGUCUCAAUCAACUCAUAAGAGGGGGGGAAAACCCCUUUACCCUCCAUAUCAACAGCUCGCAGUCAAG	41	30	23	25	loopInBulge	29.8078	-0.599471	0.391176	-1.53248	0.125404	NA
GGUCACGUCUCAAUCAACUCCCCGGAGGGGGGGAAAACCCCUUUACCCUCAAUAUCAACAGCUCGCAGUCAAG	20	21	16	8	loopInBulge	16.4138	-0.741641	0.484291	-1.5314	0.125672	NA
GGUCACGUCUCAAUCAACUCCUUAGAGGGGGGGAAAACCCCUUUACCCUCCAUAUCAACAGCUCGCAGUCAAG	21	24	12	15	loopInBulge	18.4259	-0.713246	0.467034	-1.52718	0.126716	NA
GGUCACGUCUCAAUCAACUCACAAGAGGGGGGGAAAACCCCUUUACCCUCAAACUCAACAGCUCGCAGUCAAG	29	25	15	19	loopInBulge	22.2542	-0.665956	0.436205	-1.5267	0.126834	NA
GGUCACGUCUCAAUCAACUCUCUGGAGGGGGGGAAAACCCCUUUACCCUCAUAAUCAACAGCUCGCAGUCAAG	10	6	21	15	loopInBulge	12.5666	0.787381	0.517025	1.52291	0.127782	NA
GGUCACGUCUCAAUCAACUCCUUAGAGGGGGGGAAAACCCCUUUGCCCUCAAACUCAACAGCUCGCAGUCAAG	20	26	13	15	loopInBulge	19.0078	-0.706593	0.464808	-1.52018	0.128465	NA
GGUCACGUCUCAAUCAACUCCUCGGAGGGGGGGAAAACCCCUUUACCCUCACUUUCAACAGCUCGCAGUCAAG	36	24	21	18	loopInBulge	24.6532	-0.635461	0.418071	-1.51998	0.128515	NA
GGUCACGUCUCAAUCAACUCACAAGAGGGGGGGAAAACCCCUUUACCCUCCAAAUCAACAGCUCGCAGUCAAG	27	37	20	23	loopInBulge	27.4663	-0.625537	0.416088	-1.50337	0.132742	NA
GGUCACGUCUCAAUCAACUCUUCAGAGGGGGGGAAAACCCCUUUGCCCUCAUUCUCAACAGCUCGCAGUCAAG	29	19	13	16	loopInBulge	19.2734	-0.686946	0.456952	-1.50332	0.132756	NA
GGUCACGUCUCAAUCAACUCAUAAGAGGGGGGGAAAACCCCUUUACCCUCAUUUUCAACAGCUCGCAGUCAAG	28	26	20	15	loopInBulge	22.41	-0.649513	0.432895	-1.50039	0.133513	NA
GGUCACGUCUCAAUCAACUCCAACGAGGGGGGGAAAACCCCUUUACCCUCAAUUUCAACAGCUCGCAGUCAAG	33	26	22	17	loopInBulge	24.5185	-0.625516	0.418308	-1.49535	0.134824	NA
GGUCACGUCUCAAUCAACUCAAUGGAGGGGGGGAAAACCCCUUUACCCUCAACCUCAACAGCUCGCAGUCAAG	18	16	11	8	loopInBulge	13.3645	-0.750897	0.506777	-1.48171	0.138417	NA
GGUCACGUCUCAAUCAACUCAUAAGAGGGGGGGAAAACCCCUUUACCCUCCACAUCAACAGCUCGCAGUCAAG	46	37	33	27	loopInBulge	35.7606	-0.538142	0.363367	-1.48099	0.13861	NA
GGUCACGUCUCAAUCAACUCCCCCGAGGGGGGGAAAACCCCUUUACCCUCAUUUUCAACAGCUCGCAGUCAAG	21	17	11	11	loopInBulge	15.117	-0.721003	0.489158	-1.47397	0.14049	NA
GGUCACGUCUCAAUCAACUCAACAGAGGGGGGGAAAACCCCUUUACCCUCAUUCUCAACAGCUCGCAGUCAAG	27	22	20	11	loopInBulge	19.9785	-0.665371	0.452608	-1.47008	0.14154	NA
GGUCACGUCUCAAUCAACUCUAUCGAGGGGGGGAAAACCCCUUUACCCUCAAACUCAACAGCUCGCAGUCAAG	12	14	28	23	loopInBulge	18.9841	0.674372	0.460033	1.46592	0.14267	NA
GGUCACGUCUCAAUCAACUCUCAAGAGGGGGGGAAAACCCCUUUACCCUCGAAUUCAACAGCUCGCAGUCAAG	19	18	8	13	loopInBulge	14.7938	-0.729862	0.498164	-1.4651	0.142893	NA
GGUCACGUCUCAAUCAACUCAAUAGAGGGGGGGAAAACCCCUUUGCCCUCGUCAUCAACAGCUCGCAGUCAAG	55	29	25	33	loopInBulge	35.228	-0.554965	0.379201	-1.46351	0.143327	NA
GGUCACGUCUCAAUCAACUCUUUAGAGGGGGGGAAAACCCCUUUACCCUCACACUCAACAGCUCGCAGUCAAG	22	24	17	12	loopInBulge	19.003	-0.672466	0.459722	-1.46277	0.143531	NA
GGUCACGUCUCAAUCAACUCUCAAGAGGGGGGGAAAACCCCUUUACCCUCAUCAUCAACAGCUCGCAGUCAAG	42	31	20	30	loopInBulge	30.9416	-0.573295	0.393902	-1.45543	0.145552	NA
GGUCACGUCUCAAUCAACUCUUAAGAGGGGGGGAAAACCCCUUUGCCCUCAAACUCAACAGCUCGCAGUCAAG	34	25	18	21	loopInBulge	24.5847	-0.610744	0.41986	-1.45464	0.14577	NA
GGUCACGUCUCAAUCAACUCAAACGAGGGGGGGAAAACCCCUUUGCCCUCAUCUUCAACAGCUCGCAGUCAAG	27	17	34	41	loopInBulge	29.2525	0.579835	0.398933	1.45347	0.146095	NA
GGUCACGUCUCAAUCAACUCCCAGGAGGGGGGGAAAACCCCUUUACCCUCAAUUUCAACAGCUCGCAGUCAAG	16	19	15	5	loopInBulge	13.9129	-0.746633	0.514175	-1.4521	0.146474	NA
GGUCACGUCUCAAUCAACUCCCAGGAGGGGGGGAAAACCCCUUUACCCUCAUUUUCAACAGCUCGCAGUCAAG	9	15	29	20	loopInBulge	18.0445	0.687866	0.475426	1.44684	0.147941	NA
GGUCACGUCUCAAUCAACUCCUUCGAGGGGGGGAAAACCCCUUUACCCUCUCUAUCAACAGCUCGCAGUCAAG	29	31	23	18	loopInBulge	25.5484	-0.601246	0.415809	-1.44597	0.148186	NA
GGUCACGUCUCAAUCAACUCAAUCGAGGGGGGGAAAACCCCUUUGCCCUCACAUUCAACAGCUCGCAGUCAAG	32	21	16	18	loopInBulge	21.7328	-0.631264	0.438106	-1.44089	0.149615	NA
GGUCACGUCUCAAUCAACUCCAUAGAGGGGGGGAAAACCCCUUUACCCUCAUCAUCAACAGCUCGCAGUCAAG	33	23	22	15	loopInBulge	23.1228	-0.616971	0.428305	-1.4405	0.149727	NA
GGUCACGUCUCAAUCAACUCUUCGGAGGGGGGGAAAACCCCUUUACCCUCAAACUCAACAGCUCGCAGUCAAG	14	9	20	25	loopInBulge	16.702	0.689717	0.479434	1.43861	0.150262	NA
GGUCACGUCUCAAUCAACUCACUCGAGGGGGGGAAAACCCCUUUACCCUCACUAUCAACAGCUCGCAGUCAAG	39	36	33	21	loopInBulge	32.32	-0.549738	0.382243	-1.43819	0.150379	NA
GGUCACGUCUCAAUCAACUCUCUAGAGGGGGGGAAAACCCCUUUACCCUCAAAUUCAACAGCUCGCAGUCAAG	30	17	15	14	loopInBulge	18.8482	-0.659741	0.459457	-1.43592	0.151026	NA
GGUCACGUCUCAAUCAACUCUAUCGAGGGGGGGAAAACCCCUUUACCCUCACAAUCAACAGCUCGCAGUCAAG	16	22	40	29	loopInBulge	26.4645	0.598564	0.417505	1.43367	0.151667	NA
GGUCACGUCUCAAUCAACUCUUCGGAGGGGGGGAAAACCCCUUUACCCUCACUUUCAACAGCUCGCAGUCAAG	20	15	10	10	loopInBulge	13.8185	-0.718252	0.501448	-1.43235	0.152042	NA
GGUCACGUCUCAAUCAACUCACAAGAGGGGGGGAAAACCCCUUUACCCUCACACUCAACAGCUCGCAGUCAAG	34	26	17	23	loopInBulge	25.1675	-0.598703	0.419285	-1.42792	0.153316	NA
GGUCACGUCUCAAUCAACUCCUACGAGGGGGGGAAAACCCCUUUACCCUCAACCUCAACAGCUCGCAGUCAAG	15	20	26	38	loopInBulge	24.8263	0.618988	0.434079	1.42598	0.153874	NA
GGUCACGUCUCAAUCAACUCCCCAGAGGGGGGGAAAACCCCUUUGCCCUCCACAUCAACAGCUCGCAGUCAAG	29	33	28	15	loopInBulge	26.4854	-0.59479	0.418496	-1.42126	0.155242	NA
GGUCACGUCUCAAUCAACUCCUUCGAGGGGGGGAAAACCCCUUUACCCUCUUAUUCAACAGCUCGCAGUCAAG	27	25	15	19	loopInBulge	21.7922	-0.621451	0.439485	-1.41404	0.157349	NA
GGUCACGUCUCAAUCAACUCCUAAGAGGGGGGGAAAACCCCUUUACCCUCAAAAUCAACAGCUCGCAGUCAAG	31	19	16	16	loopInBulge	20.4016	-0.627657	0.446929	-1.40438	0.160207	NA
GGUCACGUCUCAAUCAACUCUAUCGAGGGGGGGAAAACCCCUUUACCCUCACACUCAACAGCUCGCAGUCAAG	24	17	31	39	loopInBulge	27.3839	0.573177	0.408267	1.40393	0.160341	NA
GGUCACGUCUCAAUCAACUCAUACGAGGGGGGGAAAACCCCUUUGCCCUCAUUCUCAACAGCUCGCAGUCAAG	28	22	13	19	loopInBulge	20.6928	-0.629162	0.448735	-1.40208	0.160892	NA
GGUCACGUCUCAAUCAACUCAAAAGAGGGGGGGAAAACCCCUUUGCCCUCACUUUCAACAGCUCGCAGUCAAG	27	15	30	41	loopInBulge	27.7734	0.572528	0.411872	1.39006	0.16451	NA
GGUCACGUCUCAAUCAACUCCCCAGAGGGGGGGAAAACCCCUUUACCCUCCAUAUCAACAGCUCGCAGUCAAG	28	13	40	30	loopInBulge	26.8322	0.573371	0.413204	1.38762	0.165252	NA
GGUCACGUCUCAAUCAACUCCAAAGAGGGGGGGAAAACCCCUUUGCCCUCAGAAUCAACAGCUCGCAGUCAAG	30	16	11	17	loopInBulge	18.4288	-0.651788	0.469805	-1.38736	0.165333	NA
GGUCACGUCUCAAUCAACUCCCUCGAGGGGGGGAAAACCCCUUUACCCUCUUCUUCAACAGCUCGCAGUCAAG	35	47	31	30	loopInBulge	36.494	-0.520237	0.37509	-1.38696	0.165452	NA
GGUCACGUCUCAAUCAACUCAUACGAGGGGGGGAAAACCCCUUUACCCUCACAUUCAACAGCUCGCAGUCAAG	25	27	19	16	loopInBulge	22.0452	-0.6058	0.436857	-1.38672	0.165526	NA
GGUCACGUCUCAAUCAACUCCACAGAGGGGGGGAAAACCCCUUUACCCUCCAUUUCAACAGCUCGCAGUCAAG	25	34	21	20	loopInBulge	25.5761	-0.58412	0.422931	-1.38112	0.167241	NA
GGUCACGUCUCAAUCAACUCUCAAGAGGGGGGGAAAACCCCUUUACCCUCAUUAUCAACAGCUCGCAGUCAAG	15	14	33	21	loopInBulge	20.2779	0.621924	0.450412	1.38079	0.167344	NA
GGUCACGUCUCAAUCAACUCCCUAGAGGGGGGGAAAACCCCUUUGCCCUCCAAUUCAACAGCUCGCAGUCAAG	19	36	17	20	loopInBulge	23.8928	-0.619117	0.448998	-1.37889	0.16793	NA
GGUCACGUCUCAAUCAACUCUCCAGAGGGGGGGAAAACCCCUUUACCCUCCACAUCAACAGCUCGCAGUCAAG	22	23	14	15	loopInBulge	18.8056	-0.634046	0.460108	-1.37804	0.168192	NA
GGUCACGUCUCAAUCAACUCUCCCGAGGGGGGGAAAACCCCUUUACCCUCCAAAUCAACAGCUCGCAGUCAAG	22	23	14	15	loopInBulge	18.8056	-0.634046	0.460108	-1.37804	0.168192	NA
GGUCACGUCUCAAUCAACUCAUCCGAGGGGGGGAAAACCCCUUUACCCUCAAAAUCAACAGCUCGCAGUCAAG	31	29	23	19	loopInBulge	25.6743	-0.564962	0.412065	-1.37105	0.17036	NA
GGUCACGUCUCAAUCAACUCAUUAGAGGGGGGGAAAACCCCUUUGCCCUCACUAUCAACAGCUCGCAGUCAAG	35	33	26	23	loopInBulge	29.4649	-0.536726	0.392132	-1.36874	0.17108	NA
GGUCACGUCUCAAUCAACUCUUCUGAGGGGGGGAAAACCCCUUUACCCUCUUUUUCAACAGCUCGCAGUCAAG	29	19	21	10	loopInBulge	19.5216	-0.628493	0.459298	-1.36838	0.171194	NA
GGUCACGUCUCAAUCAACUCCUCAGAGGGGGGGAAAACCCCUUUGCCCUCAUUAUCAACAGCUCGCAGUCAAG	21	33	21	16	loopInBulge	23.3378	-0.603501	0.441426	-1.36716	0.171574	NA
GGUCACGUCUCAAUCAACUCUUAAGAGGGGGGGAAAACCCCUUUACCCUCGAAAUCAACAGCUCGCAGUCAAG	21	30	15	19	loopInBulge	21.8834	-0.613336	0.449224	-1.36532	0.172151	NA
GGUCACGUCUCAAUCAACUCUAAAGAGGGGGGGAAAACCCCUUUACCCUCACUCUCAACAGCUCGCAGUCAAG	20	28	20	12	loopInBulge	20.3889	-0.624692	0.457844	-1.36442	0.172436	NA
GGUCACGUCUCAAUCAACUCAAAAGAGGGGGGGAAAACCCCUUUACCCUCACCAUCAACAGCUCGCAGUCAAG	23	16	39	28	loopInBulge	25.832	0.562827	0.412529	1.36433	0.172462	NA
GGUCACGUCUCAAUCAACUCAAUCGAGGGGGGGAAAACCCCUUUGCCCUCACUUUCAACAGCUCGCAGUCAAG	21	12	30	28	loopInBulge	22.1899	0.593639	0.435499	1.36312	0.172843	NA
GGUCACGUCUCAAUCAACUCUUCUGAGGGGGGGAAAACCCCUUUACCCUCUUAUUCAACAGCUCGCAGUCAAG	17	18	10	11	loopInBulge	14.2665	-0.680133	0.499184	-1.36249	0.173043	NA
GGUCACGUCUCAAUCAACUCCCCAGAGGGGGGGAAAACCCCUUUACCCUCAUCCUCAACAGCUCGCAGUCAAG	23	15	34	31	loopInBulge	25.1905	0.565704	0.415323	1.36208	0.173173	NA
GGUCACGUCUCAAUCAACUCCCUCGAGGGGGGGAAAACCCCUUUACCCUCAUCGUCAACAGCUCGCAGUCAAG	26	20	36	40	loopInBulge	30.0971	0.532497	0.391107	1.36151	0.173352	NA
GGUCACGUCUCAAUCAACUCACACGAGGGGGGGAAAACCCCUUUACCCUCUCUAUCAACAGCUCGCAGUCAAG	19	22	41	30	loopInBulge	27.6342	0.553427	0.406641	1.36097	0.173523	NA
GGUCACGUCUCAAUCAACUCCAAGGAGGGGGGGAAAACCCCUUUACCCUCACAUUCAACAGCUCGCAGUCAAG	13	18	9	9	loopInBulge	12.6111	-0.705844	0.519163	-1.35958	0.173963	NA
GGUCACGUCUCAAUCAACUCUAAAGAGGGGGGGAAAACCCCUUUACCCUCCAUUUCAACAGCUCGCAGUCAAG	34	32	22	25	loopInBulge	28.5597	-0.542001	0.398876	-1.35882	0.174204	NA
GGUCACGUCUCAAUCAACUCCUAGGAGGGGGGGAAAACCCCUUUACCCUCAUUUUCAACAGCUCGCAGUCAAG	23	16	15	9	loopInBulge	15.6624	-0.659635	0.485587	-1.35843	0.174328	NA
GGUCACGUCUCAAUCAACUCCCUCGAGGGGGGGAAAACCCCUUUACCCUCUAUCUCAACAGCUCGCAGUCAAG	28	35	24	21	loopInBulge	27.4853	-0.554908	0.409479	-1.35516	0.175368	NA
GGUCACGUCUCAAUCAACUCCAAAGAGGGGGGGAAAACCCCUUUGCCCUCGAUAUCAACAGCUCGCAGUCAAG	30	30	20	22	loopInBulge	25.8367	-0.560235	0.413727	-1.35412	0.175698	NA
GGUCACGUCUCAAUCAACUCCUCCGAGGGGGGGAAAACCCCUUUACCCUCAAUUUCAACAGCUCGCAGUCAAG	23	31	18	19	loopInBulge	23.307	-0.590425	0.436036	-1.35407	0.175713	NA
GGUCACGUCUCAAUCAACUCUCCAGAGGGGGGGAAAACCCCUUUACCCUCCUAUUCAACAGCUCGCAGUCAAG	28	20	13	18	loopInBulge	19.8473	-0.611498	0.453544	-1.34827	0.177573	NA
GGUCACGUCUCAAUCAACUCCCAAGAGGGGGGGAAAACCCCUUUACCCUCGUUAUCAACAGCUCGCAGUCAAG	24	25	18	15	loopInBulge	20.7466	-0.598319	0.444807	-1.34512	0.178586	NA
GGUCACGUCUCAAUCAACUCUACAGAGGGGGGGAAAACCCCUUUACCCUCAUUCUCAACAGCUCGCAGUCAAG	22	25	14	17	loopInBulge	19.9058	-0.611526	0.454887	-1.34435	0.178836	NA
GGUCACGUCUCAAUCAACUCCUAAGAGGGGGGGAAAACCCCUUUACCCUCACAAUCAACAGCUCGCAGUCAAG	22	35	16	23	loopInBulge	24.8324	-0.590882	0.439751	-1.34367	0.179054	NA
GGUCACGUCUCAAUCAACUCACAUGAGGGGGGGAAAACCCCUUUACCCUCCAAAUCAACAGCUCGCAGUCAAG	25	36	20	23	loopInBulge	26.709	-0.565628	0.421257	-1.34272	0.179364	NA
GGUCACGUCUCAAUCAACUCACAUGAGGGGGGGAAAACCCCUUUACCCUCUUAUUCAACAGCUCGCAGUCAAG	10	22	12	7	loopInBulge	13.2565	-0.705303	0.525818	-1.34134	0.179809	NA
GGUCACGUCUCAAUCAACUCCAAAGAGGGGGGGAAAACCCCUUUACCCUCAAUUUCAACAGCUCGCAGUCAAG	35	24	23	18	loopInBulge	24.8664	-0.557525	0.416177	-1.33963	0.180365	NA
GGUCACGUCUCAAUCAACUCCCAUGAGGGGGGGAAAACCCCUUUACCCUCUUUUUCAACAGCUCGCAGUCAAG	9	14	24	21	loopInBulge	16.8935	0.643185	0.480938	1.33735	0.181107	NA
GGUCACGUCUCAAUCAACUCUUUCGAGGGGGGGAAAACCCCUUUACCCUCAUCGUCAACAGCUCGCAGUCAAG	33	23	17	21	loopInBulge	23.5408	-0.570128	0.427059	-1.33501	0.181873	NA
GGUCACGUCUCAAUCAACUCAUUAGAGGGGGGGAAAACCCCUUUGCCCUCAACUUCAACAGCUCGCAGUCAAG	33	32	19	27	loopInBulge	28.172	-0.541977	0.406525	-1.3332	0.182468	NA
GGUCACGUCUCAAUCAACUCAUACGAGGGGGGGAAAACCCCUUUACCCUCAAAUUCAACAGCUCGCAGUCAAG	15	15	35	20	loopInBulge	20.7627	0.597631	0.449819	1.3286	0.183979	NA
GGUCACGUCUCAAUCAACUCUACAGAGGGGGGGAAAACCCCUUUGCCCUCCAUAUCAACAGCUCGCAGUCAAG	34	28	22	22	loopInBulge	26.6139	-0.539397	0.406001	-1.32856	0.183993	NA
GGUCACGUCUCAAUCAACUCUCUAGAGGGGGGGAAAACCCCUUUGCCCUCACCAUCAACAGCUCGCAGUCAAG	24	27	19	16	loopInBulge	21.8142	-0.582915	0.43905	-1.32767	0.184287	NA
GGUCACGUCUCAAUCAACUCCCCGGAGGGGGGGAAAACCCCUUUACCCUCAUACUCAACAGCUCGCAGUCAAG	15	18	11	9	loopInBulge	13.5172	-0.672038	0.507324	-1.32467	0.18528	NA
GGUCACGUCUCAAUCAACUCACAUGAGGGGGGGAAAACCCCUUUACCCUCCUAUUCAACAGCUCGCAGUCAAG	25	25	17	17	loopInBulge	21.265	-0.582682	0.440854	-1.32171	0.186264	NA
GGUCACGUCUCAAUCAACUCUCAAGAGGGGGGGAAAACCCCUUUACCCUCACCAUCAACAGCUCGCAGUCAAG	26	21	14	17	loopInBulge	19.6481	-0.596361	0.452501	-1.31792	0.18753	NA
GGUCACGUCUCAAUCAACUCUCUAGAGGGGGGGAAAACCCCUUUGCCCUCACUUUCAACAGCUCGCAGUCAAG	28	30	20	21	loopInBulge	25.12	-0.55031	0.418516	-1.31491	0.188541	NA
GGUCACGUCUCAAUCAACUCUUUAGAGGGGGGGAAAACCCCUUUACCCUCACUUUCAACAGCUCGCAGUCAAG	28	32	28	15	loopInBulge	25.959	-0.553096	0.421055	-1.3136	0.188982	NA
GGUCACGUCUCAAUCAACUCUCUCGAGGGGGGGAAAACCCCUUUACCCUCACAAUCAACAGCUCGCAGUCAAG	18	16	25	34	loopInBulge	23.0966	0.570855	0.434585	1.31356	0.188993	NA
GGUCACGUCUCAAUCAACUCUCUAGAGGGGGGGAAAACCCCUUUACCCUCAUUUUCAACAGCUCGCAGUCAAG	24	27	17	18	loopInBulge	21.8795	-0.576942	0.439483	-1.31278	0.189258	NA
GGUCACGUCUCAAUCAACUCAAAAGAGGGGGGGAAAACCCCUUUACCCUCAUCUUCAACAGCUCGCAGUCAAG	25	16	34	34	loopInBulge	26.712	0.534841	0.407466	1.3126	0.189317	NA
GGUCACGUCUCAAUCAACUCCAUAGAGGGGGGGAAAACCCCUUUACCCUCGUUUUCAACAGCUCGCAGUCAAG	18	21	13	12	loopInBulge	16.3046	-0.631485	0.48124	-1.3122	0.189451	NA
GGUCACGUCUCAAUCAACUCCUAAGAGGGGGGGAAAACCCCUUUGCCCUCAAAUUCAACAGCUCGCAGUCAAG	40	39	33	27	loopInBulge	34.9656	-0.482669	0.368528	-1.30972	0.19029	NA
GGUCACGUCUCAAUCAACUCUACAGAGGGGGGGAAAACCCCUUUACCCUCGAAUUCAACAGCUCGCAGUCAAG	6	14	16	25	loopInBulge	15.4429	0.666154	0.508959	1.30886	0.190583	NA
GGUCACGUCUCAAUCAACUCACAAGAGGGGGGGAAAACCCCUUUGCCCUCAUAAUCAACAGCUCGCAGUCAAG	31	26	20	20	loopInBulge	24.3766	-0.547882	0.418885	-1.30795	0.19089	NA
GGUCACGUCUCAAUCAACUCUAUAGAGGGGGGGAAAACCCCUUUACCCUCGUCAUCAACAGCUCGCAGUCAAG	32	27	23	19	loopInBulge	25.3144	-0.538347	0.412878	-1.30389	0.192271	NA
GGUCACGUCUCAAUCAACUCACUAGAGGGGGGGAAAACCCCUUUGCCCUCAUUUUCAACAGCUCGCAGUCAAG	35	40	26	30	loopInBulge	33.3159	-0.498719	0.382532	-1.30373	0.192325	NA
GGUCACGUCUCAAUCAACUCCAUAGAGGGGGGGAAAACCCCUUUGCCCUCAACAUCAACAGCUCGCAGUCAAG	44	37	21	38	loopInBulge	35.4359	-0.500531	0.384736	-1.30097	0.193267	NA
GGUCACGUCUCAAUCAACUCUUAAGAGGGGGGGAAAACCCCUUUACCCUCAAUAUCAACAGCUCGCAGUCAAG	41	22	17	26	loopInBulge	26.3669	-0.546886	0.420999	-1.29902	0.193937	NA
GGUCACGUCUCAAUCAACUCUUCAGAGGGGGGGAAAACCCCUUUGCCCUCAAUCUCAACAGCUCGCAGUCAAG	30	33	26	20	loopInBulge	27.5459	-0.525915	0.405388	-1.29731	0.194524	NA
GGUCACGUCUCAAUCAACUCCUUAGAGGGGGGGAAAACCCCUUUACCCUCAAAUUCAACAGCUCGCAGUCAAG	29	26	16	22	loopInBulge	23.5358	-0.556601	0.429526	-1.29585	0.195027	NA
GGUCACGUCUCAAUCAACUCGCAAGAGGGGGGGAAAACCCCUUUACCCUCACAAUCAACAGCUCGCAGUCAAG	24	15	34	31	loopInBulge	25.4215	0.535937	0.414167	1.29401	0.195661	NA
GGUCACGUCUCAAUCAACUCUUUAGAGGGGGGGAAAACCCCUUUACCCUCAUUAUCAACAGCUCGCAGUCAAG	25	20	17	13	loopInBulge	18.769	-0.591169	0.457016	-1.29354	0.195824	NA
GGUCACGUCUCAAUCAACUCUCUAGAGGGGGGGAAAACCCCUUUGCCCUCCAUGUCAACAGCUCGCAGUCAAG	23	31	26	12	loopInBulge	23.3004	-0.574578	0.444511	-1.29261	0.196147	NA
GGUCACGUCUCAAUCAACUCUAAAGAGGGGGGGAAAACCCCUUUACCCUCCAUAUCAACAGCUCGCAGUCAAG	41	23	21	24	loopInBulge	27.0411	-0.52637	0.40922	-1.28628	0.198347	NA
GGUCACGUCUCAAUCAACUCAUUAGAGGGGGGGAAAACCCCUUUACCCUCCUUAUCAACAGCUCGCAGUCAAG	21	19	14	12	loopInBulge	16.6288	-0.610468	0.474852	-1.28559	0.198584	NA
GGUCACGUCUCAAUCAACUCUCUAGAGGGGGGGAAAACCCCUUUGCCCUCAAAUUCAACAGCUCGCAGUCAAG	35	27	19	25	loopInBulge	26.6475	-0.526869	0.410174	-1.2845	0.198967	NA
GGUCACGUCUCAAUCAACUCAUAGGAGGGGGGGAAAACCCCUUUACCCUCACACUCAACAGCUCGCAGUCAAG	19	13	9	10	loopInBulge	12.7746	-0.656963	0.512078	-1.28293	0.199515	NA
GGUCACGUCUCAAUCAACUCCAUAGAGGGGGGGAAAACCCCUUUGCCCUCAUCUUCAACAGCUCGCAGUCAAG	33	30	25	21	loopInBulge	27.3852	-0.515147	0.401964	-1.28158	0.199992	NA
GGUCACGUCUCAAUCAACUCCCAAGAGGGGGGGAAAACCCCUUUACCCUCCUAAUCAACAGCUCGCAGUCAAG	19	14	14	6	loopInBulge	13.1614	-0.657027	0.512942	-1.2809	0.200229	NA
GGUCACGUCUCAAUCAACUCUUAAGAGGGGGGGAAAACCCCUUUACCCUCACAUUCAACAGCUCGCAGUCAAG	37	40	26	32	loopInBulge	34.2873	-0.484324	0.378353	-1.28008	0.200516	NA
GGUCACGUCUCAAUCAACUCUCAAGAGGGGGGGAAAACCCCUUUGCCCUCAACAUCAACAGCUCGCAGUCAAG	21	18	40	26	loopInBulge	25.6735	0.530883	0.414882	1.2796	0.200686	NA
GGUCACGUCUCAAUCAACUCAAAAGAGGGGGGGAAAACCCCUUUGCCCUCAUCUUCAACAGCUCGCAGUCAAG	18	9	23	25	loopInBulge	18.292	0.595956	0.466177	1.27839	0.201112	NA
GGUCACGUCUCAAUCAACUCUUCCGAGGGGGGGAAAACCCCUUUACCCUCACUUUCAACAGCUCGCAGUCAAG	29	18	14	17	loopInBulge	19.4548	-0.581723	0.455154	-1.27808	0.201221	NA
GGUCACGUCUCAAUCAACUCCCCGGAGGGGGGGAAAACCCCUUUACCCUCACAUUCAACAGCUCGCAGUCAAG	19	22	13	14	loopInBulge	17.3404	-0.603248	0.473066	-1.27519	0.202243	NA
GGUCACGUCUCAAUCAACUCUCCAGAGGGGGGGAAAACCCCUUUGCCCUCCAUUUCAACAGCUCGCAGUCAAG	19	17	32	29	loopInBulge	23.9038	0.536436	0.422391	1.27	0.204085	NA
GGUCACGUCUCAAUCAACUCCUACGAGGGGGGGAAAACCCCUUUACCCUCAAUGUCAACAGCUCGCAGUCAAG	25	22	16	16	loopInBulge	19.9019	-0.569724	0.448856	-1.26928	0.204341	NA
GGUCACGUCUCAAUCAACUCCUUAGAGGGGGGGAAAACCCCUUUACCCUCAAAAUCAACAGCUCGCAGUCAAG	19	17	25	36	loopInBulge	24.1324	0.545664	0.430149	1.26854	0.204603	NA
GGUCACGUCUCAAUCAACUCACACGAGGGGGGGAAAACCCCUUUGCCCUCAUUAUCAACAGCUCGCAGUCAAG	33	32	25	23	loopInBulge	28.4855	-0.503929	0.397276	-1.26846	0.204634	NA
GGUCACGUCUCAAUCAACUCCCACGAGGGGGGGAAAACCCCUUUACCCUCUCUAUCAACAGCUCGCAGUCAAG	22	16	18	6	loopInBulge	15.3334	-0.632014	0.498583	-1.26762	0.204934	NA
GGUCACGUCUCAAUCAACUCCCUUGAGGGGGGGAAAACCCCUUUACCCUCUAAAUCAACAGCUCGCAGUCAAG	16	14	11	7	loopInBulge	12.0571	-0.658689	0.519932	-1.26688	0.2052	NA
GGUCACGUCUCAAUCAACUCCAAAGAGGGGGGGAAAACCCCUUUACCCUCCACGUCAACAGCUCGCAGUCAAG	18	23	12	15	loopInBulge	17.4375	-0.602177	0.475973	-1.26515	0.205818	NA
GGUCACGUCUCAAUCAACUCACAAGAGGGGGGGAAAACCCCUUUGCCCUCGUAUUCAACAGCUCGCAGUCAAG	32	41	26	29	loopInBulge	32.6636	-0.49188	0.388824	-1.26504	0.205856	NA
GGUCACGUCUCAAUCAACUCAUAGGAGGGGGGGAAAACCCCUUUACCCUCAUAAUCAACAGCUCGCAGUCAAG	16	21	16	8	loopInBulge	15.4899	-0.625281	0.494962	-1.26329	0.206485	NA
GGUCACGUCUCAAUCAACUCUACGGAGGGGGGGAAAACCCCUUUACCCUCAUACUCAACAGCUCGCAGUCAAG	11	12	29	15	loopInBulge	16.3465	0.612886	0.485845	1.26148	0.207134	NA
GGUCACGUCUCAAUCAACUCCUACGAGGGGGGGAAAACCCCUUUACCCUCAAUCUCAACAGCUCGCAGUCAAG	36	22	23	18	loopInBulge	24.5066	-0.528959	0.419547	-1.26078	0.207386	NA
GGUCACGUCUCAAUCAACUCAAUGGAGGGGGGGAAAACCCCUUUACCCUCAAAAUCAACAGCUCGCAGUCAAG	17	16	32	25	loopInBulge	22.1275	0.546916	0.434452	1.25886	0.208079	NA
GGUCACGUCUCAAUCAACUCCCCGGAGGGGGGGAAAACCCCUUUACCCUCAAACUCAACAGCUCGCAGUCAAG	19	17	13	10	loopInBulge	14.8445	-0.618007	0.490999	-1.25867	0.208149	NA
GGUCACGUCUCAAUCAACUCCCAAGAGGGGGGGAAAACCCCUUUACCCUCACUCUCAACAGCUCGCAGUCAAG	14	18	35	22	loopInBulge	21.9274	0.558451	0.443779	1.2584	0.208247	NA
GGUCACGUCUCAAUCAACUCUCUAGAGGGGGGGAAAACCCCUUUGCCCUCACCUUCAACAGCUCGCAGUCAAG	9	13	22	20	loopInBulge	15.8992	0.613169	0.487461	1.25788	0.208434	NA
GGUCACGUCUCAAUCAACUCUAACGAGGGGGGGAAAACCCCUUUACCCUCAUUCUCAACAGCUCGCAGUCAAG	33	25	18	23	loopInBulge	24.8632	-0.52716	0.419301	-1.25724	0.208668	NA
GGUCACGUCUCAAUCAACUCCCUAGAGGGGGGGAAAACCCCUUUGCCCUCAAUGUCAACAGCUCGCAGUCAAG	31	36	25	25	loopInBulge	29.7146	-0.498376	0.396407	-1.25723	0.20867	NA
GGUCACGUCUCAAUCAACUCUUCAGAGGGGGGGAAAACCCCUUUACCCUCAACUUCAACAGCUCGCAGUCAAG	21	23	18	12	loopInBulge	18.6987	-0.579924	0.461746	-1.25594	0.209139	NA
GGUCACGUCUCAAUCAACUCUUUAGAGGGGGGGAAAACCCCUUUACCCUCCAAUUCAACAGCUCGCAGUCAAG	27	21	21	12	loopInBulge	20.1599	-0.564967	0.449869	-1.25585	0.209171	NA
GGUCACGUCUCAAUCAACUCUCACGAGGGGGGGAAAACCCCUUUACCCUCUUCAUCAACAGCUCGCAGUCAAG	34	29	22	24	loopInBulge	27.4188	-0.504751	0.40267	-1.25351	0.21002	NA
GGUCACGUCUCAAUCAACUCCCCAGAGGGGGGGAAAACCCCUUUGCCCUCAAUAUCAACAGCUCGCAGUCAAG	14	18	28	28	loopInBulge	21.9013	0.55228	0.441121	1.25199	0.210573	NA
GGUCACGUCUCAAUCAACUCCGCAGAGGGGGGGAAAACCCCUUUACCCUCACAAUCAACAGCUCGCAGUCAAG	21	18	10	15	loopInBulge	16.2093	-0.60402	0.483067	-1.25038	0.211159	NA
GGUCACGUCUCAAUCAACUCUACAGAGGGGGGGAAAACCCCUUUACCCUCGAAAUCAACAGCUCGCAGUCAAG	17	34	22	14	loopInBulge	22.422	-0.573641	0.458901	-1.25003	0.211288	NA
GGUCACGUCUCAAUCAACUCUUCCGAGGGGGGGAAAACCCCUUUACCCUCUUUAUCAACAGCUCGCAGUCAAG	32	24	22	18	loopInBulge	23.9514	-0.524576	0.42067	-1.247	0.212397	NA
GGUCACGUCUCAAUCAACUCACACGAGGGGGGGAAAACCCCUUUGCCCUCAACAUCAACAGCUCGCAGUCAAG	19	21	25	42	loopInBulge	26.8424	0.52906	0.424789	1.24546	0.212961	NA
GGUCACGUCUCAAUCAACUCUUACGAGGGGGGGAAAACCCCUUUACCCUCAUUAUCAACAGCUCGCAGUCAAG	30	29	22	21	loopInBulge	25.7307	-0.512703	0.412016	-1.24438	0.213361	NA
GGUCACGUCUCAAUCAACUCCAAAGAGGGGGGGAAAACCCCUUUACCCUCACAAUCAACAGCUCGCAGUCAAG	27	33	22	22	loopInBulge	26.4741	-0.515057	0.414103	-1.24379	0.213577	NA
GGUCACGUCUCAAUCAACUCAUAAGAGGGGGGGAAAACCCCUUUACCCUCGUCCUCAACAGCUCGCAGUCAAG	15	10	25	20	loopInBulge	17.065	0.586157	0.471853	1.24225	0.214146	NA
GGUCACGUCUCAAUCAACUCCCUCGAGGGGGGGAAAACCCCUUUACCCUCACACUCAACAGCUCGCAGUCAAG	39	46	39	28	loopInBulge	38.3896	-0.450771	0.363174	-1.2412	0.214532	NA
GGUCACGUCUCAAUCAACUCCAUAGAGGGGGGGAAAACCCCUUUGCCCUCAAAAUCAACAGCUCGCAGUCAAG	41	38	31	30	loopInBulge	35.2212	-0.454653	0.366677	-1.23993	0.215001	NA
GGUCACGUCUCAAUCAACUCAUAAGAGGGGGGGAAAACCCCUUUACCCUCCGUAUCAACAGCUCGCAGUCAAG	33	20	21	16	loopInBulge	22.2693	-0.537101	0.433672	-1.2385	0.215532	NA
GGUCACGUCUCAAUCAACUCUCCGGAGGGGGGGAAAACCCCUUUACCCUCAAUAUCAACAGCUCGCAGUCAAG	28	21	18	16	loopInBulge	20.7436	-0.546383	0.441765	-1.23682	0.216154	NA
GGUCACGUCUCAAUCAACUCAAUGGAGGGGGGGAAAACCCCUUUACCCUCAAAUUCAACAGCUCGCAGUCAAG	28	19	16	16	loopInBulge	19.7087	-0.556237	0.450213	-1.2355	0.216646	NA
GGUCACGUCUCAAUCAACUCUACAGAGGGGGGGAAAACCCCUUUACCCUCAUUUUCAACAGCUCGCAGUCAAG	19	19	17	8	loopInBulge	15.8141	-0.603413	0.488625	-1.23492	0.21686	NA
GGUCACGUCUCAAUCAACUCCCUAGAGGGGGGGAAAACCCCUUUACCCUCGUAUUCAACAGCUCGCAGUCAAG	33	25	26	16	loopInBulge	24.8566	-0.516462	0.418421	-1.23431	0.217086	NA
GGUCACGUCUCAAUCAACUCAUCAGAGGGGGGGAAAACCCCUUUACCCUCGUCCUCAACAGCUCGCAGUCAAG	12	14	25	22	loopInBulge	18.0632	0.57522	0.466049	1.23425	0.21711	NA
GGUCACGUCUCAAUCAACUCUUCGGAGGGGGGGAAAACCCCUUUACCCUCAACAUCAACAGCUCGCAGUCAAG	33	24	22	19	loopInBulge	24.4371	-0.514508	0.417678	-1.23183	0.218012	NA
GGUCACGUCUCAAUCAACUCCUUCGAGGGGGGGAAAACCCCUUUACCCUCACUCUCAACAGCUCGCAGUCAAG	23	20	14	15	loopInBulge	18.1503	-0.569511	0.462562	-1.23121	0.218244	NA
GGUCACGUCUCAAUCAACUCUCACGAGGGGGGGAAAACCCCUUUACCCUCAACAUCAACAGCUCGCAGUCAAG	31	28	16	26	loopInBulge	25.6075	-0.519537	0.422621	-1.22932	0.218952	NA
GGUCACGUCUCAAUCAACUCUCCCGAGGGGGGGAAAACCCCUUUACCCUCACAAUCAACAGCUCGCAGUCAAG	16	35	18	18	loopInBulge	22.617	-0.564947	0.460391	-1.2271	0.219784	NA
GGUCACGUCUCAAUCAACUCCCUAGAGGGGGGGAAAACCCCUUUACCCUCAAUGUCAACAGCUCGCAGUCAAG	11	19	30	24	loopInBulge	20.929	0.557999	0.454889	1.22667	0.219947	NA
GGUCACGUCUCAAUCAACUCCUUAGAGGGGGGGAAAACCCCUUUACCCUCGAUAUCAACAGCUCGCAGUCAAG	18	21	13	13	loopInBulge	16.5593	-0.586332	0.478954	-1.22419	0.220879	NA
GGUCACGUCUCAAUCAACUCCUUAGAGGGGGGGAAAACCCCUUUACCCUCCGCAUCAACAGCUCGCAGUCAAG	36	39	31	27	loopInBulge	33.5976	-0.460631	0.376441	-1.22364	0.221086	NA
GGUCACGUCUCAAUCAACUCUUUCGAGGGGGGGAAAACCCCUUUACCCUCAUACUCAACAGCUCGCAGUCAAG	15	22	29	34	loopInBulge	25.0644	0.524241	0.428531	1.22334	0.2212	NA
GGUCACGUCUCAAUCAACUCUUCAGAGGGGGGGAAAACCCCUUUGCCCUCAUCUUCAACAGCUCGCAGUCAAG	20	28	21	13	loopInBulge	20.8657	-0.554703	0.453689	-1.22265	0.221461	NA
GGUCACGUCUCAAUCAACUCUAUAGAGGGGGGGAAAACCCCUUUACCCUCCGCAUCAACAGCUCGCAGUCAAG	36	32	24	27	loopInBulge	29.9753	-0.477124	0.390731	-1.22111	0.222046	NA
GGUCACGUCUCAAUCAACUCAAUGGAGGGGGGGAAAACCCCUUUACCCUCACUUUCAACAGCUCGCAGUCAAG	24	22	18	14	loopInBulge	19.6057	-0.550697	0.45105	-1.22092	0.222116	NA
GGUCACGUCUCAAUCAACUCUUCCGAGGGGGGGAAAACCCCUUUACCCUCAUAUUCAACAGCUCGCAGUCAAG	17	16	13	8	loopInBulge	13.5777	-0.616057	0.504831	-1.22032	0.222342	NA
GGUCACGUCUCAAUCAACUCCCCGGAGGGGGGGAAAACCCCUUUACCCUCAUUUUCAACAGCUCGCAGUCAAG	15	19	15	7	loopInBulge	14.1914	-0.616196	0.506305	-1.21704	0.223588	NA
GGUCACGUCUCAAUCAACUCUUAGGAGGGGGGGAAAACCCCUUUACCCUCAAAUUCAACAGCUCGCAGUCAAG	16	6	15	25	loopInBulge	15.1673	0.61158	0.503893	1.21371	0.224859	NA
GGUCACGUCUCAAUCAACUCUAAAGAGGGGGGGAAAACCCCUUUACCCUCGCCUUCAACAGCUCGCAGUCAAG	26	16	18	10	loopInBulge	17.2762	-0.574176	0.473416	-1.21284	0.225192	NA
GGUCACGUCUCAAUCAACUCAUAGGAGGGGGGGAAAACCCCUUUACCCUCAACCUCAACAGCUCGCAGUCAAG	14	12	24	22	loopInBulge	17.7122	0.563926	0.466007	1.21012	0.226232	NA
GGUCACGUCUCAAUCAACUCUAUAGAGGGGGGGAAAACCCCUUUACCCUCACUUUCAACAGCUCGCAGUCAAG	23	26	21	14	loopInBulge	21.2225	-0.537498	0.444293	-1.20978	0.226362	NA
GGUCACGUCUCAAUCAACUCUAUAGAGGGGGGGAAAACCCCUUUACCCUCGUUUUCAACAGCUCGCAGUCAAG	19	10	8	9	loopInBulge	11.4116	-0.638769	0.52823	-1.20926	0.226562	NA
GGUCACGUCUCAAUCAACUCAAAAGAGGGGGGGAAAACCCCUUUACCCUCCGAAUCAACAGCUCGCAGUCAAG	47	26	25	29	loopInBulge	31.4751	-0.469907	0.388672	-1.20901	0.22666	NA
GGUCACGUCUCAAUCAACUCAAUAGAGGGGGGGAAAACCCCUUUACCCUCACUCUCAACAGCUCGCAGUCAAG	21	28	19	16	loopInBulge	21.4167	-0.539054	0.445886	-1.20895	0.226682	NA
GGUCACGUCUCAAUCAACUCUUAAGAGGGGGGGAAAACCCCUUUACCCUCCGUUUCAACAGCUCGCAGUCAAG	35	23	23	19	loopInBulge	24.8257	-0.502999	0.416214	-1.20851	0.22685	NA
GGUCACGUCUCAAUCAACUCAAUAGAGGGGGGGAAAACCCCUUUACCCUCAACCUCAACAGCUCGCAGUCAAG	30	24	23	16	loopInBulge	23.2021	-0.515348	0.426444	-1.20848	0.226864	NA
GGUCACGUCUCAAUCAACUCCUAAGAGGGGGGGAAAACCCCUUUGCCCUCAAAAUCAACAGCUCGCAGUCAAG	35	26	18	26	loopInBulge	26.3847	-0.500323	0.414032	-1.20842	0.226888	NA
GGUCACGUCUCAAUCAACUCCCCGGAGGGGGGGAAAACCCCUUUACCCUCAACUUCAACAGCUCGCAGUCAAG	21	19	16	11	loopInBulge	16.8182	-0.572609	0.473881	-1.20834	0.226917	NA
GGUCACGUCUCAAUCAACUCUAUAGAGGGGGGGAAAACCCCUUUACCCUCAUUCUCAACAGCUCGCAGUCAAG	26	29	19	21	loopInBulge	24.1406	-0.512401	0.425394	-1.20453	0.228384	NA
GGUCACGUCUCAAUCAACUCUUUAGAGGGGGGGAAAACCCCUUUGCCCUCCAAUUCAACAGCUCGCAGUCAAG	41	31	30	25	loopInBulge	31.6577	-0.45737	0.379889	-1.20396	0.228606	NA
GGUCACGUCUCAAUCAACUCAUAAGAGGGGGGGAAAACCCCUUUACCCUCAGAAUCAACAGCUCGCAGUCAAG	21	18	13	13	loopInBulge	16.366	-0.573388	0.476808	-1.20255	0.229149	NA
GGUCACGUCUCAAUCAACUCUCAAGAGGGGGGGAAAACCCCUUUACCCUCCUAUUCAACAGCUCGCAGUCAAG	21	22	11	18	loopInBulge	18.3772	-0.563388	0.469637	-1.19962	0.230285	NA
GGUCACGUCUCAAUCAACUCCUUAGAGGGGGGGAAAACCCCUUUGCCCUCAUCAUCAACAGCUCGCAGUCAAG	24	16	10	16	loopInBulge	16.5661	-0.575889	0.481478	-1.19609	0.231663	NA
GGUCACGUCUCAAUCAACUCUCAAGAGGGGGGGAAAACCCCUUUACCCUCCUACUCAACAGCUCGCAGUCAAG	22	33	18	22	loopInBulge	24.431	-0.52009	0.435191	-1.19509	0.232054	NA
GGUCACGUCUCAAUCAACUCUCAAGAGGGGGGGAAAACCCCUUUGCCCUCAUCUUCAACAGCUCGCAGUCAAG	25	24	23	12	loopInBulge	21.0283	-0.533784	0.446941	-1.19431	0.232359	NA
GGUCACGUCUCAAUCAACUCCCUAGAGGGGGGGAAAACCCCUUUGCCCUCCAUUUCAACAGCUCGCAGUCAAG	31	25	23	18	loopInBulge	24.2379	-0.499653	0.41897	-1.19258	0.233035	NA
GGUCACGUCUCAAUCAACUCCACAGAGGGGGGGAAAACCCCUUUACCCUCCAUAUCAACAGCUCGCAGUCAAG	22	16	12	13	loopInBulge	15.7841	-0.57475	0.482267	-1.19177	0.233353	NA
GGUCACGUCUCAAUCAACUCACACGAGGGGGGGAAAACCCCUUUACCCUCUAUAUCAACAGCUCGCAGUCAAG	21	18	12	14	loopInBulge	16.3987	-0.56909	0.477674	-1.19138	0.233506	NA
GGUCACGUCUCAAUCAACUCCCCGGAGGGGGGGAAAACCCCUUUACCCUCAUCAUCAACAGCUCGCAGUCAAG	22	19	18	10	loopInBulge	17.2386	-0.562782	0.472616	-1.19078	0.23374	NA
GGUCACGUCUCAAUCAACUCUUACGAGGGGGGGAAAACCCCUUUGCCCUCAUCUUCAACAGCUCGCAGUCAAG	16	9	24	20	loopInBulge	16.7785	0.565325	0.475214	1.18962	0.234195	NA
GGUCACGUCUCAAUCAACUCUCCCGAGGGGGGGAAAACCCCUUUGCCCUCAUAUUCAACAGCUCGCAGUCAAG	18	26	18	13	loopInBulge	19.1467	-0.5513	0.464462	-1.18696	0.235242	NA
GGUCACGUCUCAAUCAACUCCCAAGAGGGGGGGAAAACCCCUUUACCCUCAUUCUCAACAGCUCGCAGUCAAG	19	33	23	15	loopInBulge	23.0653	-0.531107	0.448148	-1.18512	0.235972	NA
GGUCACGUCUCAAUCAACUCUCCCGAGGGGGGGAAAACCCCUUUGCCCUCAAAUUCAACAGCUCGCAGUCAAG	21	21	15	14	loopInBulge	17.9511	-0.550428	0.46456	-1.18484	0.236082	NA
GGUCACGUCUCAAUCAACUCCACGGAGGGGGGGAAAACCCCUUUACCCUCAAAUUCAACAGCUCGCAGUCAAG	17	13	19	32	loopInBulge	20.1375	0.543085	0.459708	1.18137	0.237456	NA
GGUCACGUCUCAAUCAACUCUCAGGAGGGGGGGAAAACCCCUUUACCCUCAUUUUCAACAGCUCGCAGUCAAG	16	20	12	12	loopInBulge	15.3252	-0.579586	0.490763	-1.18099	0.237607	NA
GGUCACGUCUCAAUCAACUCACAAGAGGGGGGGAAAACCCCUUUGCCCUCGAUAUCAACAGCUCGCAGUCAAG	25	20	35	36	loopInBulge	28.6252	0.46793	0.396288	1.18078	0.23769	NA
GGUCACGUCUCAAUCAACUCUACAGAGGGGGGGAAAACCCCUUUUCCCUCAAAAUCAACAGCUCGCAGUCAAG	23	24	14	19	loopInBulge	20.3509	-0.53213	0.451457	-1.17869	0.238521	NA
GGUCACGUCUCAAUCAACUCAUCUGAGGGGGGGAAAACCCCUUUACCCUCCUAAUCAACAGCUCGCAGUCAAG	27	20	17	16	loopInBulge	19.9952	-0.526955	0.44714	-1.1785	0.238597	NA
GGUCACGUCUCAAUCAACUCUCAAGAGGGGGGGAAAACCCCUUUACCCUCCAUCUCAACAGCUCGCAGUCAAG	22	22	19	12	loopInBulge	18.8563	-0.539573	0.459423	-1.17446	0.240211	NA
GGUCACGUCUCAAUCAACUCCCCCGAGGGGGGGAAAACCCCUUUACCCUCAAUAUCAACAGCUCGCAGUCAAG	16	20	18	6	loopInBulge	15.1292	-0.592093	0.50453	-1.17356	0.240573	NA
GGUCACGUCUCAAUCAACUCAAAGGAGGGGGGGAAAACCCCUUUACCCUCAUAAUCAACAGCUCGCAGUCAAG	27	19	15	17	loopInBulge	19.5103	-0.527844	0.452343	-1.16691	0.243246	NA
GGUCACGUCUCAAUCAACUCUUACGAGGGGGGGAAAACCCCUUUGCCCUCAUUUUCAACAGCUCGCAGUCAAG	22	24	12	20	loopInBulge	19.9305	-0.535128	0.459853	-1.16369	0.244548	NA
GGUCACGUCUCAAUCAACUCACUAGAGGGGGGGAAAACCCCUUUGCCCUCAAUAUCAACAGCUCGCAGUCAAG	39	33	30	26	loopInBulge	32.0413	-0.439632	0.378286	-1.16217	0.245167	NA
GGUCACGUCUCAAUCAACUCUUAGGAGGGGGGGAAAACCCCUUUACCCUCACACUCAACAGCUCGCAGUCAAG	32	18	12	22	loopInBulge	20.9772	-0.529423	0.455566	-1.16212	0.245186	NA
GGUCACGUCUCAAUCAACUCUAUAGAGGGGGGGAAAACCCCUUUACCCUCGUCUUCAACAGCUCGCAGUCAAG	22	30	28	10	loopInBulge	22.7087	-0.529668	0.456083	-1.16134	0.245502	NA
GGUCACGUCUCAAUCAACUCCAUAGAGGGGGGGAAAACCCCUUUACCCUCGUCUUCAACAGCUCGCAGUCAAG	12	7	18	17	loopInBulge	13.1672	0.589155	0.508386	1.15887	0.246508	NA
GGUCACGUCUCAAUCAACUCAACAGAGGGGGGGAAAACCCCUUUACCCUCCUUAUCAACAGCUCGCAGUCAAG	22	22	15	16	loopInBulge	18.987	-0.528238	0.457147	-1.15551	0.247881	NA
GGUCACGUCUCAAUCAACUCUUAAGAGGGGGGGAAAACCCCUUUACCCUCGCCAUCAACAGCUCGCAGUCAAG	23	26	33	44	loopInBulge	31.5294	0.455184	0.39399	1.15532	0.247961	NA
GGUCACGUCUCAAUCAACUCCUUAGAGGGGGGGAAAACCCCUUUGCCCUCAUCGUCAACAGCUCGCAGUCAAG	33	31	26	23	loopInBulge	28.4122	-0.457908	0.396716	-1.15425	0.248398	NA
GGUCACGUCUCAAUCAACUCUCACGAGGGGGGGAAAACCCCUUUACCCUCCAAUUCAACAGCUCGCAGUCAAG	23	34	17	25	loopInBulge	25.4995	-0.499781	0.433279	-1.15348	0.248712	NA
GGUCACGUCUCAAUCAACUCACAAGAGGGGGGGAAAACCCCUUUACCCUCCACAUCAACAGCUCGCAGUCAAG	33	35	31	22	loopInBulge	30.4494	-0.449909	0.390809	-1.15122	0.24964	NA
GGUCACGUCUCAAUCAACUCCAAAGAGGGGGGGAAAACCCCUUUACCCUCAUACUCAACAGCUCGCAGUCAAG	16	13	24	25	loopInBulge	19.2338	0.522949	0.454452	1.15072	0.249846	NA
GGUCACGUCUCAAUCAACUCCCACGAGGGGGGGAAAACCCCUUUACCCUCUAUCUCAACAGCUCGCAGUCAAG	29	17	11	20	loopInBulge	19.2574	-0.535837	0.465824	-1.1503	0.25002	NA
GGUCACGUCUCAAUCAACUCAAUCGAGGGGGGGAAAACCCCUUUACCCUCACCUUCAACAGCUCGCAGUCAAG	16	19	26	32	loopInBulge	23.2335	0.499044	0.434253	1.1492	0.250473	NA
GGUCACGUCUCAAUCAACUCAUCAGAGGGGGGGAAAACCCCUUUACCCUCGUAAUCAACAGCUCGCAGUCAAG	32	23	18	22	loopInBulge	23.7867	-0.487959	0.424682	-1.149	0.250556	NA
GGUCACGUCUCAAUCAACUCCCCAGAGGGGGGGAAAACCCCUUUACCCUCGUCAUCAACAGCUCGCAGUCAAG	29	26	25	16	loopInBulge	24.0061	-0.485903	0.423205	-1.14815	0.250906	NA
GGUCACGUCUCAAUCAACUCCAAGGAGGGGGGGAAAACCCCUUUACCCUCAAUUUCAACAGCUCGCAGUCAAG	11	6	17	15	loopInBulge	11.9093	0.598468	0.52173	1.14708	0.251347	NA
GGUCACGUCUCAAUCAACUCCAAAGAGGGGGGGAAAACCCCUUUACCCUCCUAAUCAACAGCUCGCAGUCAAG	25	19	19	12	loopInBulge	18.663	-0.526448	0.45906	-1.14679	0.251466	NA
GGUCACGUCUCAAUCAACUCCUCAGAGGGGGGGAAAACCCCUUUACCCUCGUUAUCAACAGCUCGCAGUCAAG	25	30	20	21	loopInBulge	24.4271	-0.48728	0.424921	-1.14675	0.251483	NA
GGUCACGUCUCAAUCAACUCUAAGGAGGGGGGGAAAACCCCUUUACCCUCAUCAUCAACAGCUCGCAGUCAAG	22	15	35	25	loopInBulge	23.6532	0.486222	0.424727	1.14479	0.252297	NA
GGUCACGUCUCAAUCAACUCUCCCGAGGGGGGGAAAACCCCUUUACCCUCAUCAUCAACAGCUCGCAGUCAAG	39	29	25	27	loopInBulge	30.004	-0.444926	0.389095	-1.14349	0.252835	NA
GGUCACGUCUCAAUCAACUCCCAAGAGGGGGGGAAAACCCCUUUACCCUCACCUUCAACAGCUCGCAGUCAAG	13	11	18	24	loopInBulge	16.3629	0.550367	0.481528	1.14296	0.253056	NA
GGUCACGUCUCAAUCAACUCUCACGAGGGGGGGAAAACCCCUUUACCCUCCAUUUCAACAGCUCGCAGUCAAG	22	27	21	15	loopInBulge	21.5417	-0.50656	0.443266	-1.14279	0.253126	NA
GGUCACGUCUCAAUCAACUCCUUAGAGGGGGGGAAAACCCCUUUACCCUCAAUCUCAACAGCUCGCAGUCAAG	34	36	34	21	loopInBulge	31.3872	-0.444086	0.389227	-1.14095	0.253893	NA
GGUCACGUCUCAAUCAACUCCAACGAGGGGGGGAAAACCCCUUUACCCUCUAAAUCAACAGCUCGCAGUCAAG	30	24	25	15	loopInBulge	23.3915	-0.487561	0.427404	-1.14075	0.253974	NA
GGUCACGUCUCAAUCAACUCUUUAGAGGGGGGGAAAACCCCUUUACCCUCAACAUCAACAGCUCGCAGUCAAG	29	23	19	19	loopInBulge	22.5516	-0.489753	0.429615	-1.13998	0.254294	NA
GGUCACGUCUCAAUCAACUCAUUCGAGGGGGGGAAAACCCCUUUACCCUCUAUCUCAACAGCUCGCAGUCAAG	20	19	15	12	loopInBulge	16.6199	-0.541221	0.474874	-1.13972	0.254405	NA
GGUCACGUCUCAAUCAACUCAUUAGAGGGGGGGAAAACCCCUUUGCCCUCAAAAUCAACAGCUCGCAGUCAAG	17	19	29	30	loopInBulge	23.6212	0.486684	0.427537	1.13834	0.254977	NA
GGUCACGUCUCAAUCAACUCAAUAGAGGGGGGGAAAACCCCUUUGCCCUCAACAUCAACAGCUCGCAGUCAAG	28	28	50	36	loopInBulge	35.0124	0.421336	0.370248	1.13798	0.255128	NA
GGUCACGUCUCAAUCAACUCCUUAGAGGGGGGGAAAACCCCUUUACCCUCAACUUCAACAGCUCGCAGUCAAG	21	15	26	32	loopInBulge	23.2067	0.489291	0.430149	1.13749	0.255333	NA
GGUCACGUCUCAAUCAACUCCUCAGAGGGGGGGAAAACCCCUUUACCCUCAACUUCAACAGCUCGCAGUCAAG	29	17	15	17	loopInBulge	19.3815	-0.517384	0.455112	-1.13683	0.255611	NA
GGUCACGUCUCAAUCAACUCUCCAGAGGGGGGGAAAACCCCUUUGCCCUCAUAAUCAACAGCUCGCAGUCAAG	21	29	21	16	loopInBulge	22.1562	-0.502769	0.442466	-1.13629	0.255836	NA
GGUCACGUCUCAAUCAACUCUUACGAGGGGGGGAAAACCCCUUUACCCUCUUCUUCAACAGCUCGCAGUCAAG	30	12	36	30	loopInBulge	26.1105	0.477136	0.419949	1.13618	0.255883	NA
GGUCACGUCUCAAUCAACUCCCAAGAGGGGGGGAAAACCCCUUUGCCCUCAACUUCAACAGCUCGCAGUCAAG	24	25	23	13	loopInBulge	21.3475	-0.50363	0.444244	-1.13368	0.256929	NA
GGUCACGUCUCAAUCAACUCUCCCGAGGGGGGGAAAACCCCUUUACCCUCAAUUUCAACAGCUCGCAGUCAAG	25	23	21	14	loopInBulge	20.7982	-0.502654	0.443532	-1.1333	0.257089	NA
GGUCACGUCUCAAUCAACUCUUAGGAGGGGGGGAAAACCCCUUUACCCUCAACAUCAACAGCUCGCAGUCAAG	34	37	30	26	loopInBulge	32.068	-0.433528	0.382785	-1.13256	0.257398	NA
GGUCACGUCUCAAUCAACUCCCUCGAGGGGGGGAAAACCCCUUUACCCUCUUACUCAACAGCUCGCAGUCAAG	14	15	31	19	loopInBulge	19.3887	0.518227	0.457832	1.13192	0.25767	NA
GGUCACGUCUCAAUCAACUCCUAAGAGGGGGGGAAAACCCCUUUACCCUCACAUUCAACAGCUCGCAGUCAAG	25	26	15	22	loopInBulge	22.3899	-0.497237	0.439796	-1.13061	0.258219	NA
GGUCACGUCUCAAUCAACUCCCUAGAGGGGGGGAAAACCCCUUUACCCUCCGUUUCAACAGCUCGCAGUCAAG	17	11	22	25	loopInBulge	18.4298	0.52216	0.462255	1.12959	0.258647	NA
GGUCACGUCUCAAUCAACUCCACGGAGGGGGGGAAAACCCCUUUACCCUCAUUCUCAACAGCUCGCAGUCAAG	29	30	24	21	loopInBulge	26.2393	-0.462689	0.409863	-1.12889	0.258945	NA
GGUCACGUCUCAAUCAACUCCUUCGAGGGGGGGAAAACCCCUUUACCCUCUCCAUCAACAGCUCGCAGUCAAG	29	30	24	21	loopInBulge	26.2393	-0.462689	0.409863	-1.12889	0.258945	NA
GGUCACGUCUCAAUCAACUCUUUCGAGGGGGGGAAAACCCCUUUACCCUCACUUUCAACAGCUCGCAGUCAAG	25	24	21	15	loopInBulge	21.3484	-0.49612	0.439478	-1.12888	0.258946	NA
GGUCACGUCUCAAUCAACUCUCCCGAGGGGGGGAAAACCCCUUUACCCUCAUCCUCAACAGCUCGCAGUCAAG	31	32	17	30	loopInBulge	28.0301	-0.46932	0.415905	-1.12843	0.259137	NA
GGUCACGUCUCAAUCAACUCAUCAGAGGGGGGGAAAACCCCUUUACCCUCCAACUCAACAGCUCGCAGUCAAG	35	33	27	26	loopInBulge	30.4512	-0.436733	0.387141	-1.1281	0.259278	NA
GGUCACGUCUCAAUCAACUCCCUCGAGGGGGGGAAAACCCCUUUACCCUCUAAUUCAACAGCUCGCAGUCAAG	25	24	23	13	loopInBulge	21.283	-0.499932	0.443393	-1.12751	0.259525	NA
GGUCACGUCUCAAUCAACUCCUCUGAGGGGGGGAAAACCCCUUUACCCUCUAUUUCAACAGCUCGCAGUCAAG	29	22	17	20	loopInBulge	22.0668	-0.489758	0.434621	-1.12686	0.259801	NA
GGUCACGUCUCAAUCAACUCUUCAGAGGGGGGGAAAACCCCUUUACCCUCCAUAUCAACAGCUCGCAGUCAAG	24	26	20	17	loopInBulge	21.9956	-0.490749	0.436262	-1.12489	0.260634	NA
GGUCACGUCUCAAUCAACUCAACAGAGGGGGGGAAAACCCCUUUGCCCUCCACAUCAACAGCUCGCAGUCAAG	27	36	20	28	loopInBulge	28.4446	-0.463583	0.413636	-1.12075	0.262394	NA
GGUCACGUCUCAAUCAACUCAUUCGAGGGGGGGAAAACCCCUUUACCCUCUUUAUCAACAGCUCGCAGUCAAG	25	25	20	17	loopInBulge	21.9312	-0.487261	0.435188	-1.11966	0.26286	NA
GGUCACGUCUCAAUCAACUCCAUCGAGGGGGGGAAAACCCCUUUACCCUCACACUCAACAGCUCGCAGUCAAG	30	33	28	21	loopInBulge	28.2447	-0.448897	0.40155	-1.11791	0.263605	NA
GGUCACGUCUCAAUCAACUCCCCAGAGGGGGGGAAAACCCCUUUACCCUCAAAAUCAACAGCUCGCAGUCAAG	23	25	26	9	loopInBulge	20.7638	-0.51657	0.46224	-1.11754	0.263765	NA
GGUCACGUCUCAAUCAACUCCCCGGAGGGGGGGAAAACCCCUUUACCCUCACAAUCAACAGCUCGCAGUCAAG	22	18	18	10	loopInBulge	16.9432	-0.530097	0.474597	-1.11694	0.264019	NA
GGUCACGUCUCAAUCAACUCUUAAGAGGGGGGGAAAACCCCUUUGCCCUCAAUUUCAACAGCUCGCAGUCAAG	27	21	13	21	loopInBulge	20.6759	-0.503122	0.450693	-1.11633	0.264281	NA
GGUCACGUCUCAAUCAACUCAUCCGAGGGGGGGAAAACCCCUUUACCCUCUAUAUCAACAGCUCGCAGUCAAG	11	10	23	15	loopInBulge	14.4233	0.553971	0.496689	1.11533	0.26471	NA
GGUCACGUCUCAAUCAACUCAAUAGAGGGGGGGAAAACCCCUUUACCCUCAGAAUCAACAGCUCGCAGUCAAG	27	21	20	15	loopInBulge	20.702	-0.49224	0.442124	-1.11335	0.265557	NA
GGUCACGUCUCAAUCAACUCUCACGAGGGGGGGAAAACCCCUUUACCCUCAUAUUCAACAGCUCGCAGUCAAG	23	23	14	19	loopInBulge	20.0555	-0.503544	0.452655	-1.11242	0.265956	NA
GGUCACGUCUCAAUCAACUCCUCGGAGGGGGGGAAAACCCCUUUACCCUCACAAUCAACAGCUCGCAGUCAAG	33	36	25	29	loopInBulge	31.1955	-0.43338	0.389628	-1.11229	0.266013	NA
GGUCACGUCUCAAUCAACUCUUUCGAGGGGGGGAAAACCCCUUUACCCUCCAUAUCAACAGCUCGCAGUCAAG	21	41	27	21	loopInBulge	28.3071	-0.474414	0.42671	-1.1118	0.266226	NA
GGUCACGUCUCAAUCAACUCUUUCGAGGGGGGGAAAACCCCUUUGCCCUCAACAUCAACAGCUCGCAGUCAAG	32	28	25	21	loopInBulge	26.5634	-0.450452	0.405522	-1.1108	0.266656	NA
GGUCACGUCUCAAUCAACUCUACUGAGGGGGGGAAAACCCCUUUACCCUCUACAUCAACAGCUCGCAGUCAAG	13	11	25	17	loopInBulge	16.1343	0.533194	0.480325	1.11007	0.266969	NA
GGUCACGUCUCAAUCAACUCCUCAGAGGGGGGGAAAACCCCUUUACCCUCACCGUCAACAGCUCGCAGUCAAG	30	28	21	23	loopInBulge	25.7227	-0.457161	0.412504	-1.10826	0.267751	NA
GGUCACGUCUCAAUCAACUCACACGAGGGGGGGAAAACCCCUUUACCCUCUACCUCAACAGCUCGCAGUCAAG	17	25	26	42	loopInBulge	27.7842	0.471875	0.425823	1.10815	0.267798	NA
GGUCACGUCUCAAUCAACUCAUAAGAGGGGGGGAAAACCCCUUUACCCUCGAAAUCAACAGCUCGCAGUCAAG	13	14	20	26	loopInBulge	18.2027	0.518356	0.467794	1.10809	0.267824	NA
GGUCACGUCUCAAUCAACUCCAUAGAGGGGGGGAAAACCCCUUUACCCUCAAUUUCAACAGCUCGCAGUCAAG	32	32	29	21	loopInBulge	28.6333	-0.440641	0.397714	-1.10794	0.26789	NA
GGUCACGUCUCAAUCAACUCCACGGAGGGGGGGAAAACCCCUUUACCCUCAAAAUCAACAGCUCGCAGUCAAG	36	23	16	27	loopInBulge	25.5401	-0.470417	0.424813	-1.10735	0.268142	NA
GGUCACGUCUCAAUCAACUCCUAAGAGGGGGGGAAAACCCCUUUACCCUCCAAAUCAACAGCUCGCAGUCAAG	32	34	22	29	loopInBulge	29.7075	-0.441407	0.398665	-1.10721	0.268201	NA
GGUCACGUCUCAAUCAACUCCUCAGAGGGGGGGAAAACCCCUUUACCCUCAAUCUCAACAGCUCGCAGUCAAG	17	27	17	15	loopInBulge	19.4985	-0.513772	0.464132	-1.10695	0.268315	NA
GGUCACGUCUCAAUCAACUCUUUCGAGGGGGGGAAAACCCCUUUACCCUCUACAUCAACAGCUCGCAGUCAAG	22	27	16	20	loopInBulge	21.705	-0.491798	0.444363	-1.10675	0.268403	NA
GGUCACGUCUCAAUCAACUCCUCCGAGGGGGGGAAAACCCCUUUACCCUCACUAUCAACAGCUCGCAGUCAAG	37	40	26	35	loopInBulge	35.0515	-0.417272	0.377853	-1.10432	0.269453	NA
GGUCACGUCUCAAUCAACUCCCCAGAGGGGGGGAAAACCCCUUUACCCUCAAUUUCAACAGCUCGCAGUCAAG	24	31	27	15	loopInBulge	24.5176	-0.47558	0.431101	-1.10317	0.269952	NA
GGUCACGUCUCAAUCAACUCCAUCGAGGGGGGGAAAACCCCUUUACCCUCCAAUUCAACAGCUCGCAGUCAAG	19	13	25	27	loopInBulge	20.6582	0.490236	0.444576	1.1027	0.270155	NA
GGUCACGUCUCAAUCAACUCUUCAGAGGGGGGGAAAACCCCUUUACCCUCCUAUUCAACAGCUCGCAGUCAAG	27	12	13	13	loopInBulge	15.9795	-0.536018	0.486222	-1.10241	0.270282	NA
GGUCACGUCUCAAUCAACUCUCAAGAGGGGGGGAAAACCCCUUUGCCCUCGUAAUCAACAGCUCGCAGUCAAG	39	12	37	40	loopInBulge	30.9586	0.451988	0.410782	1.10031	0.271197	NA
GGUCACGUCUCAAUCAACUCUCUAGAGGGGGGGAAAACCCCUUUACCCUCACCGUCAACAGCUCGCAGUCAAG	29	20	14	21	loopInBulge	21.0645	-0.491303	0.446578	-1.10015	0.271266	NA
GGUCACGUCUCAAUCAACUCUCAAGAGGGGGGGAAAACCCCUUUGCCCUCAAUAUCAACAGCUCGCAGUCAAG	29	33	23	25	loopInBulge	27.9223	-0.445262	0.404966	-1.0995	0.271548	NA
GGUCACGUCUCAAUCAACUCAAAAGAGGGGGGGAAAACCCCUUUGCCCUCCAUGUCAACAGCUCGCAGUCAAG	46	39	29	39	loopInBulge	38.5199	-0.396584	0.360724	-1.09941	0.271589	NA
GGUCACGUCUCAAUCAACUCACAAGAGGGGGGGAAAACCCCUUUACCCUCAUUUUCAACAGCUCGCAGUCAAG	33	25	23	21	loopInBulge	25.4641	-0.451903	0.411202	-1.09898	0.271776	NA
GGUCACGUCUCAAUCAACUCCCUGGAGGGGGGGAAAACCCCUUUACCCUCAUUUUCAACAGCUCGCAGUCAAG	18	28	20	14	loopInBulge	20.4364	-0.503396	0.458171	-1.09871	0.271895	NA
GGUCACGUCUCAAUCAACUCUAUAGAGGGGGGGAAAACCCCUUUACCCUCAAUCUCAACAGCUCGCAGUCAAG	13	11	26	16	loopInBulge	16.1016	0.529327	0.481941	1.09832	0.272063	NA
GGUCACGUCUCAAUCAACUCUCUAGAGGGGGGGAAAACCCCUUUGCCCUCAAUAUCAACAGCUCGCAGUCAAG	36	28	22	27	loopInBulge	28.3495	-0.438475	0.399413	-1.0978	0.272292	NA
GGUCACGUCUCAAUCAACUCAAUAGAGGGGGGGAAAACCCCUUUGCCCUCCAACUCAACAGCUCGCAGUCAAG	30	44	28	31	loopInBulge	34.0415	-0.427289	0.389415	-1.09726	0.272529	NA
GGUCACGUCUCAAUCAACUCUUACGAGGGGGGGAAAACCCCUUUACCCUCAACUUCAACAGCUCGCAGUCAAG	23	32	22	20	loopInBulge	24.7454	-0.468086	0.427037	-1.09612	0.273024	NA
GGUCACGUCUCAAUCAACUCUACAGAGGGGGGGAAAACCCCUUUACCCUCAAUCUCAACAGCUCGCAGUCAAG	25	18	12	18	loopInBulge	18.3415	-0.510246	0.465538	-1.09603	0.273064	NA
GGUCACGUCUCAAUCAACUCUUCGGAGGGGGGGAAAACCCCUUUACCCUCGUUUUCAACAGCUCGCAGUCAAG	22	23	21	12	loopInBulge	19.5959	-0.498965	0.455969	-1.0943	0.273825	NA
GGUCACGUCUCAAUCAACUCAAAAGAGGGGGGGAAAACCCCUUUGCCCUCCAACUCAACAGCUCGCAGUCAAG	37	23	21	24	loopInBulge	26.1172	-0.450129	0.411546	-1.09375	0.274064	NA
GGUCACGUCUCAAUCAACUCAUAAGAGGGGGGGAAAACCCCUUUACCCUCAAUAUCAACAGCUCGCAGUCAAG	39	24	25	23	loopInBulge	27.5081	-0.439509	0.402034	-1.09321	0.2743	NA
GGUCACGUCUCAAUCAACUCCAAGGAGGGGGGGAAAACCCCUUUACCCUCAAUCUCAACAGCUCGCAGUCAAG	22	12	33	22	loopInBulge	21.5586	0.482444	0.441511	1.09271	0.274521	NA
GGUCACGUCUCAAUCAACUCCUUAGAGGGGGGGAAAACCCCUUUGCCCUCAUUCUCAACAGCUCGCAGUCAAG	26	26	19	20	loopInBulge	22.9997	-0.46839	0.429157	-1.09142	0.275089	NA
GGUCACGUCUCAAUCAACUCUUCAGAGGGGGGGAAAACCCCUUUACCCUCACCUUCAACAGCUCGCAGUCAAG	23	26	15	21	loopInBulge	21.6732	-0.484654	0.444755	-1.08971	0.275841	NA
GGUCACGUCUCAAUCAACUCAUAAGAGGGGGGGAAAACCCCUUUACCCUCAAAUUCAACAGCUCGCAGUCAAG	26	23	27	9	loopInBulge	21.088	-0.499905	0.458921	-1.0893	0.27602	NA
GGUCACGUCUCAAUCAACUCCAAAGAGGGGGGGAAAACCCCUUUACCCUCAUCCUCAACAGCUCGCAGUCAAG	26	32	27	18	loopInBulge	26.0392	-0.454577	0.417667	-1.08837	0.276431	NA
GGUCACGUCUCAAUCAACUCUUCGGAGGGGGGGAAAACCCCUUUACCCUCAAUUUCAACAGCUCGCAGUCAAG	18	18	13	12	loopInBulge	15.4184	-0.528542	0.485776	-1.08804	0.27658	NA
GGUCACGUCUCAAUCAACUCACAGGAGGGGGGGAAAACCCCUUUACCCUCAUUUUCAACAGCUCGCAGUCAAG	23	15	12	14	loopInBulge	15.9744	-0.523514	0.481436	-1.0874	0.276859	NA
GGUCACGUCUCAAUCAACUCCUCCGAGGGGGGGAAAACCCCUUUACCCUCACUUUCAACAGCUCGCAGUCAAG	17	19	12	13	loopInBulge	15.5155	-0.528951	0.487151	-1.08581	0.277565	NA
GGUCACGUCUCAAUCAACUCUACAGAGGGGGGGAAAACCCCUUUACCCUCAACCUCAACAGCUCGCAGUCAAG	28	24	20	19	loopInBulge	22.8381	-0.46402	0.427599	-1.08517	0.277844	NA
GGUCACGUCUCAAUCAACUCAUAGGAGGGGGGGAAAACCCCUUUACCCUCAAUUUCAACAGCUCGCAGUCAAG	19	17	14	11	loopInBulge	15.3213	-0.527116	0.485779	-1.0851	0.277879	NA
GGUCACGUCUCAAUCAACUCUCUGGAGGGGGGGAAAACCCCUUUACCCUCAACAUCAACAGCUCGCAGUCAAG	34	18	11	25	loopInBulge	21.9813	-0.497195	0.458438	-1.08454	0.278125	NA
GGUCACGUCUCAAUCAACUCCCUAGAGGGGGGGAAAACCCCUUUACCCUCGAAAUCAACAGCUCGCAGUCAAG	18	30	22	14	loopInBulge	21.4713	-0.493932	0.455441	-1.08451	0.278137	NA
GGUCACGUCUCAAUCAACUCAAUAGAGGGGGGGAAAACCCCUUUACCCUCGAAUUCAACAGCUCGCAGUCAAG	24	20	19	13	loopInBulge	18.9822	-0.493409	0.455617	-1.08295	0.278833	NA
GGUCACGUCUCAAUCAACUCCCUCGAGGGGGGGAAAACCCCUUUACCCUCAAUCUCAACAGCUCGCAGUCAAG	34	37	36	21	loopInBulge	32.1268	-0.420262	0.388231	-1.08251	0.279028	NA
GGUCACGUCUCAAUCAACUCAUCCGAGGGGGGGAAAACCCCUUUACCCUCAACAUCAACAGCUCGCAGUCAAG	28	31	28	18	loopInBulge	26.4278	-0.445763	0.413101	-1.07906	0.280559	NA
GGUCACGUCUCAAUCAACUCCCUAGAGGGGGGGAAAACCCCUUUGCCCUCAAUCUCAACAGCUCGCAGUCAAG	31	30	21	26	loopInBulge	27.3087	-0.438746	0.406698	-1.0788	0.280677	NA
GGUCACGUCUCAAUCAACUCUCUAGAGGGGGGGAAAACCCCUUUACCCUCAUCGUCAACAGCUCGCAGUCAAG	29	25	22	19	loopInBulge	23.8087	-0.454474	0.421296	-1.07875	0.280698	NA
GGUCACGUCUCAAUCAACUCUCAAGAGGGGGGGAAAACCCCUUUGCCCUCAUCAUCAACAGCUCGCAGUCAAG	30	33	22	27	loopInBulge	28.4407	-0.435001	0.403659	-1.07764	0.281193	NA
GGUCACGUCUCAAUCAACUCCACAGAGGGGGGGAAAACCCCUUUACCCUCAACUUCAACAGCUCGCAGUCAAG	25	32	22	22	loopInBulge	25.7168	-0.451411	0.419147	-1.07698	0.281491	NA
GGUCACGUCUCAAUCAACUCCCUAGAGGGGGGGAAAACCCCUUUACCCUCAACCUCAACAGCUCGCAGUCAAG	35	22	23	20	loopInBulge	24.7851	-0.448625	0.416599	-1.07688	0.281535	NA
GGUCACGUCUCAAUCAACUCUUUAGAGGGGGGGAAAACCCCUUUACCCUCCCAAUCAACAGCUCGCAGUCAAG	25	13	16	10	loopInBulge	15.7149	-0.523913	0.486779	-1.07629	0.2818	NA
GGUCACGUCUCAAUCAACUCCCUGGAGGGGGGGAAAACCCCUUUACCCUCAAAAUCAACAGCUCGCAGUCAAG	16	22	20	7	loopInBulge	16.4189	-0.533219	0.495533	-1.07605	0.281904	NA
GGUCACGUCUCAAUCAACUCACUAGAGGGGGGGAAAACCCCUUUACCCUCACAUUCAACAGCUCGCAGUCAAG	34	29	24	25	loopInBulge	28.1177	-0.428246	0.398021	-1.07594	0.281955	NA
GGUCACGUCUCAAUCAACUCCCCUGAGGGGGGGAAAACCCCUUUACCCUCUAUAUCAACAGCUCGCAGUCAAG	20	12	10	11	loopInBulge	13.187	-0.546176	0.507781	-1.07561	0.2821	NA
GGUCACGUCUCAAUCAACUCCUUCGAGGGGGGGAAAACCCCUUUACCCUCAAUAUCAACAGCUCGCAGUCAAG	29	32	20	27	loopInBulge	27.4702	-0.441664	0.410844	-1.07502	0.282367	NA
GGUCACGUCUCAAUCAACUCCCACGAGGGGGGGAAAACCCCUUUACCCUCACAAUCAACAGCUCGCAGUCAAG	29	30	28	18	loopInBulge	26.3634	-0.442675	0.411833	-1.07489	0.282423	NA
GGUCACGUCUCAAUCAACUCAAUAGAGGGGGGGAAAACCCCUUUGCCCUCAAUCUCAACAGCUCGCAGUCAAG	24	15	34	27	loopInBulge	24.4025	0.450862	0.419614	1.07447	0.282613	NA
GGUCACGUCUCAAUCAACUCCUACGAGGGGGGGAAAACCCCUUUACCCUCAAAUUCAACAGCUCGCAGUCAAG	21	20	31	33	loopInBulge	26.0488	0.441601	0.411272	1.07374	0.282937	NA
GGUCACGUCUCAAUCAACUCUCAAGAGGGGGGGAAAACCCCUUUGCCCUCACCUUCAACAGCUCGCAGUCAAG	37	22	19	25	loopInBulge	25.6324	-0.448414	0.417833	-1.07319	0.283186	NA
GGUCACGUCUCAAUCAACUCUCCAGAGGGGGGGAAAACCCCUUUACCCUCAAUUUCAACAGCUCGCAGUCAAG	29	25	21	20	loopInBulge	23.8413	-0.451954	0.421314	-1.07272	0.283395	NA
GGUCACGUCUCAAUCAACUCACACGAGGGGGGGAAAACCCCUUUACCCUCAAAUUCAACAGCUCGCAGUCAAG	32	29	21	26	loopInBulge	27.2442	-0.4356	0.406086	-1.07268	0.283415	NA
GGUCACGUCUCAAUCAACUCAAUAGAGGGGGGGAAAACCCCUUUACCCUCGAUAUCAACAGCUCGCAGUCAAG	25	18	32	34	loopInBulge	26.8587	0.435291	0.405798	1.07268	0.283416	NA
GGUCACGUCUCAAUCAACUCCACUGAGGGGGGGAAAACCCCUUUACCCUCUUAAUCAACAGCUCGCAGUCAAG	12	15	26	20	loopInBulge	18.0712	0.498255	0.466888	1.06718	0.285889	NA
GGUCACGUCUCAAUCAACUCCUCAGAGGGGGGGAAAACCCCUUUACCCUCCGUUUCAACAGCUCGCAGUCAAG	23	27	22	16	loopInBulge	22.2494	-0.466006	0.437108	-1.06611	0.286373	NA
GGUCACGUCUCAAUCAACUCUCCAGAGGGGGGGAAAACCCCUUUACCCUCAAUAUCAACAGCUCGCAGUCAAG	33	22	18	23	loopInBulge	23.977	-0.452523	0.424846	-1.06515	0.286809	NA
GGUCACGUCUCAAUCAACUCCCUAGAGGGGGGGAAAACCCCUUUACCCUCCAUUUCAACAGCUCGCAGUCAAG	31	23	26	15	loopInBulge	23.5491	-0.45467	0.427142	-1.06445	0.287126	NA
GGUCACGUCUCAAUCAACUCAUCAGAGGGGGGGAAAACCCCUUUACCCUCACCUUCAACAGCUCGCAGUCAAG	12	12	19	22	loopInBulge	16.1399	0.511945	0.481588	1.06304	0.287765	NA
GGUCACGUCUCAAUCAACUCCAAAGAGGGGGGGAAAACCCCUUUACCCUCCACUUCAACAGCUCGCAGUCAAG	27	29	20	23	loopInBulge	25.1031	-0.445226	0.419158	-1.06219	0.288149	NA
GGUCACGUCUCAAUCAACUCACAAGAGGGGGGGAAAACCCCUUUACCCUCGAAUUCAACAGCUCGCAGUCAAG	23	24	17	18	loopInBulge	20.7623	-0.471359	0.444591	-1.06021	0.28905	NA
GGUCACGUCUCAAUCAACUCUUUAGAGGGGGGGAAAACCCCUUUACCCUCCAAAUCAACAGCUCGCAGUCAAG	28	18	14	19	loopInBulge	19.7333	-0.481183	0.453992	-1.05989	0.289193	NA
GGUCACGUCUCAAUCAACUCCUACGAGGGGGGGAAAACCCCUUUACCCUCACAAUCAACAGCUCGCAGUCAAG	20	28	17	19	loopInBulge	21.5058	-0.474473	0.447822	-1.05951	0.289367	NA
GGUCACGUCUCAAUCAACUCUUCGGAGGGGGGGAAAACCCCUUUACCCUCAAUCUCAACAGCUCGCAGUCAAG	20	16	31	26	loopInBulge	22.8531	0.453099	0.427738	1.05929	0.289467	NA
GGUCACGUCUCAAUCAACUCAUCCGAGGGGGGGAAAACCCCUUUACCCUCACUUUCAACAGCUCGCAGUCAAG	24	16	8	19	loopInBulge	16.8862	-0.517268	0.488804	-1.05823	0.289949	NA
GGUCACGUCUCAAUCAACUCUCCAGAGGGGGGGAAAACCCCUUUACCCUCAUACUCAACAGCUCGCAGUCAAG	21	25	15	19	loopInBulge	20.4064	-0.478381	0.45218	-1.05794	0.290081	NA
GGUCACGUCUCAAUCAACUCCCUAGAGGGGGGGAAAACCCCUUUGCCCUCCAUAUCAACAGCUCGCAGUCAAG	23	41	31	20	loopInBulge	29.4026	-0.442738	0.419094	-1.05642	0.290778	NA
GGUCACGUCUCAAUCAACUCCUUAGAGGGGGGGAAAACCCCUUUGCCCUCAUACUCAACAGCUCGCAGUCAAG	17	16	26	27	loopInBulge	21.3046	0.463644	0.439898	1.05398	0.291891	NA
GGUCACGUCUCAAUCAACUCAAAUGAGGGGGGGAAAACCCCUUUACCCUCCUAUUCAACAGCUCGCAGUCAAG	21	18	17	11	loopInBulge	16.7449	-0.499628	0.47421	-1.0536	0.292066	NA
GGUCACGUCUCAAUCAACUCCUACGAGGGGGGGAAAACCCCUUUACCCUCAUUCUCAACAGCUCGCAGUCAAG	31	21	20	19	loopInBulge	22.6448	-0.451777	0.429046	-1.05298	0.292349	NA
GGUCACGUCUCAAUCAACUCCCUCGAGGGGGGGAAAACCCCUUUACCCUCAUAUUCAACAGCUCGCAGUCAAG	25	29	17	24	loopInBulge	24.2297	-0.452901	0.430307	-1.05251	0.292566	NA
GGUCACGUCUCAAUCAACUCCUACGAGGGGGGGAAAACCCCUUUACCCUCUCAAUCAACAGCUCGCAGUCAAG	30	29	23	23	loopInBulge	26.4622	-0.429047	0.407775	-1.05217	0.292723	NA
GGUCACGUCUCAAUCAACUCUUCGGAGGGGGGGAAAACCCCUUUACCCUCAUCAUCAACAGCUCGCAGUCAAG	14	13	24	21	loopInBulge	17.7529	0.489602	0.465333	1.05215	0.292729	NA
GGUCACGUCUCAAUCAACUCUUCGGAGGGGGGGAAAACCCCUUUACCCUCAUUCUCAACAGCUCGCAGUCAAG	32	28	26	21	loopInBulge	26.7855	-0.424991	0.404302	-1.05117	0.293179	NA
GGUCACGUCUCAAUCAACUCAUCCGAGGGGGGGAAAACCCCUUUACCCUCAUCUUCAACAGCUCGCAGUCAAG	20	21	17	13	loopInBulge	17.9096	-0.488871	0.465324	-1.0506	0.293441	NA
GGUCACGUCUCAAUCAACUCAUAAGAGGGGGGGAAAACCCCUUUACCCUCGCCUUCAACAGCUCGCAGUCAAG	20	15	19	5	loopInBulge	14.5434	-0.535677	0.510323	-1.04968	0.293864	NA
GGUCACGUCUCAAUCAACUCACACGAGGGGGGGAAAACCCCUUUACCCUCAUCCUCAACAGCUCGCAGUCAAG	18	17	32	24	loopInBulge	22.3992	0.453325	0.432276	1.04869	0.294319	NA
GGUCACGUCUCAAUCAACUCACAUGAGGGGGGGAAAACCCCUUUACCCUCUACAUCAACAGCUCGCAGUCAAG	30	22	18	21	loopInBulge	22.7746	-0.450001	0.429818	-1.04696	0.295119	NA
GGUCACGUCUCAAUCAACUCCCAAGAGGGGGGGAAAACCCCUUUACCCUCAACUUCAACAGCUCGCAGUCAAG	20	22	18	13	loopInBulge	18.427	-0.484095	0.462411	-1.04689	0.295148	NA
GGUCACGUCUCAAUCAACUCAUUCGAGGGGGGGAAAACCCCUUUGCCCUCAUAAUCAACAGCUCGCAGUCAAG	32	19	21	17	loopInBulge	21.9976	-0.454785	0.434857	-1.04583	0.295641	NA
GGUCACGUCUCAAUCAACUCUUCAGAGGGGGGGAAAACCCCUUUACCCUCCAUUUCAACAGCUCGCAGUCAAG	25	22	17	18	loopInBulge	20.6335	-0.463622	0.443314	-1.04581	0.295649	NA
GGUCACGUCUCAAUCAACUCACAGGAGGGGGGGAAAACCCCUUUACCCUCACACUCAACAGCUCGCAGUCAAG	18	24	16	15	loopInBulge	18.6212	-0.485685	0.464734	-1.04508	0.295985	NA
GGUCACGUCUCAAUCAACUCCACUGAGGGGGGGAAAACCCCUUUACCCUCUUAUUCAACAGCUCGCAGUCAAG	17	14	11	10	loopInBulge	13.0522	-0.5299	0.507252	-1.04465	0.296186	NA
GGUCACGUCUCAAUCAACUCAUAAGAGGGGGGGAAAACCCCUUUGCCCUCCAUAUCAACAGCUCGCAGUCAAG	29	33	24	25	loopInBulge	28.1444	-0.421145	0.403163	-1.0446	0.296207	NA
GGUCACGUCUCAAUCAACUCAAACGAGGGGGGGAAAACCCCUUUACCCUCAAUUUCAACAGCUCGCAGUCAAG	22	33	17	25	loopInBulge	24.9731	-0.455345	0.436225	-1.04383	0.296563	NA
GGUCACGUCUCAAUCAACUCUCUCGAGGGGGGGAAAACCCCUUUACCCUCUCUAUCAACAGCUCGCAGUCAAG	16	28	21	12	loopInBulge	19.687	-0.490295	0.469901	-1.0434	0.296763	NA
GGUCACGUCUCAAUCAACUCCUUAGAGGGGGGGAAAACCCCUUUGCCCUCAACAUCAACAGCUCGCAGUCAAG	25	22	34	37	loopInBulge	29.2486	0.411004	0.394185	1.04267	0.297102	NA
GGUCACGUCUCAAUCAACUCCCUAGAGGGGGGGAAAACCCCUUUGCCCUCGUCAUCAACAGCUCGCAGUCAAG	21	34	28	15	loopInBulge	24.933	-0.456802	0.438509	-1.04172	0.297543	NA
GGUCACGUCUCAAUCAACUCUCAAGAGGGGGGGAAAACCCCUUUGCCCUCACUUUCAACAGCUCGCAGUCAAG	18	16	27	27	loopInBulge	21.7576	0.453448	0.435944	1.04015	0.298269	NA
GGUCACGUCUCAAUCAACUCCAACGAGGGGGGGAAAACCCCUUUACCCUCAUCUUCAACAGCUCGCAGUCAAG	25	24	18	19	loopInBulge	21.7011	-0.454333	0.436838	-1.04005	0.298317	NA
GGUCACGUCUCAAUCAACUCAUACGAGGGGGGGAAAACCCCUUUACCCUCAAAAUCAACAGCUCGCAGUCAAG	26	22	18	18	loopInBulge	21.0865	-0.456473	0.439399	-1.03886	0.298871	NA
GGUCACGUCUCAAUCAACUCUCUAGAGGGGGGGAAAACCCCUUUGCCCUCAUCCUCAACAGCUCGCAGUCAAG	20	17	31	27	loopInBulge	23.4032	0.440727	0.424308	1.0387	0.298946	NA
GGUCACGUCUCAAUCAACUCCCUCGAGGGGGGGAAAACCCCUUUACCCUCAUUAUCAACAGCUCGCAGUCAAG	32	21	38	40	loopInBulge	32.2225	0.39487	0.380322	1.03825	0.299153	NA
GGUCACGUCUCAAUCAACUCUAUCGAGGGGGGGAAAACCCCUUUACCCUCAUAUUCAACAGCUCGCAGUCAAG	27	13	16	12	loopInBulge	16.6863	-0.496258	0.478371	-1.03739	0.299553	NA
GGUCACGUCUCAAUCAACUCUAAAGAGGGGGGGAAAACCCCUUUACCCUCCGUUUCAACAGCUCGCAGUCAAG	24	32	25	19	loopInBulge	25.3878	-0.437675	0.422213	-1.03662	0.299912	NA
GGUCACGUCUCAAUCAACUCCCUAGAGGGGGGGAAAACCCCUUUGCCCUCACCUUCAACAGCUCGCAGUCAAG	22	19	19	11	loopInBulge	17.7154	-0.484717	0.467698	-1.03639	0.300021	NA
GGUCACGUCUCAAUCAACUCCUCAGAGGGGGGGAAAACCCCUUUACCCUCCUUAUCAACAGCUCGCAGUCAAG	23	17	36	26	loopInBulge	24.9518	0.431097	0.416032	1.03621	0.300105	NA
GGUCACGUCUCAAUCAACUCCAAAGAGGGGGGGAAAACCCCUUUGCCCUCCACAUCAACAGCUCGCAGUCAAG	50	35	31	38	loopInBulge	38.4516	-0.370743	0.358006	-1.03558	0.300399	NA
GGUCACGUCUCAAUCAACUCUUCUGAGGGGGGGAAAACCCCUUUACCCUCUAAUUCAACAGCUCGCAGUCAAG	9	8	18	13	loopInBulge	11.7508	0.540868	0.522439	1.03528	0.30054	NA
GGUCACGUCUCAAUCAACUCUAUAGAGGGGGGGAAAACCCCUUUACCCUCCAAAUCAACAGCUCGCAGUCAAG	37	24	22	25	loopInBulge	26.8894	-0.420718	0.40654	-1.03487	0.300728	NA
GGUCACGUCUCAAUCAACUCCCCAGAGGGGGGGAAAACCCCUUUACCCUCCUUAUCAACAGCUCGCAGUCAAG	27	13	15	13	loopInBulge	16.719	-0.493274	0.477679	-1.03265	0.301769	NA
GGUCACGUCUCAAUCAACUCUACGGAGGGGGGGAAAACCCCUUUACCCUCAUAAUCAACAGCUCGCAGUCAAG	21	20	15	15	loopInBulge	17.9105	-0.478397	0.464058	-1.0309	0.302588	NA
GGUCACGUCUCAAUCAACUCUAAAGAGGGGGGGAAAACCCCUUUACCCUCACUUUCAACAGCUCGCAGUCAAG	33	19	21	18	loopInBulge	22.4833	-0.445156	0.432069	-1.03029	0.302874	NA
GGUCACGUCUCAAUCAACUCAACAGAGGGGGGGAAAACCCCUUUACCCUCAUCGUCAACAGCUCGCAGUCAAG	19	34	20	21	loopInBulge	24.2229	-0.454699	0.441495	-1.02991	0.303053	NA
GGUCACGUCUCAAUCAACUCACAAGAGGGGGGGAAAACCCCUUUGCCCUCCGUAUCAACAGCUCGCAGUCAAG	26	18	39	28	loopInBulge	27.1157	0.416208	0.404363	1.02929	0.303342	NA
GGUCACGUCUCAAUCAACUCAAAGGAGGGGGGGAAAACCCCUUUACCCUCAUACUCAACAGCUCGCAGUCAAG	22	19	16	14	loopInBulge	17.8134	-0.477219	0.46364	-1.02929	0.303344	NA
GGUCACGUCUCAAUCAACUCUAAAGAGGGGGGGAAAACCCCUUUACCCUCCUAAUCAACAGCUCGCAGUCAAG	15	21	15	11	loopInBulge	15.8011	-0.502967	0.488661	-1.02928	0.30335	NA
GGUCACGUCUCAAUCAACUCUUAAGAGGGGGGGAAAACCCCUUUACCCUCCAAUUCAACAGCUCGCAGUCAAG	35	18	17	22	loopInBulge	22.7805	-0.449631	0.436886	-1.02917	0.303399	NA
GGUCACGUCUCAAUCAACUCUUAGGAGGGGGGGAAAACCCCUUUACCCUCAUACUCAACAGCUCGCAGUCAAG	20	21	14	16	loopInBulge	18.0076	-0.478874	0.465681	-1.02833	0.303794	NA
GGUCACGUCUCAAUCAACUCCUAAGAGGGGGGGAAAACCCCUUUGCCCUCAACAUCAACAGCUCGCAGUCAAG	34	25	24	22	loopInBulge	26.1718	-0.417748	0.407122	-1.0261	0.304844	NA
GGUCACGUCUCAAUCAACUCCACAGAGGGGGGGAAAACCCCUUUACCCUCCAUCUCAACAGCUCGCAGUCAAG	23	20	38	28	loopInBulge	26.7916	0.41611	0.405689	1.02569	0.305039	NA
GGUCACGUCUCAAUCAACUCUCCCGAGGGGGGGAAAACCCCUUUGCCCUCAAUAUCAACAGCUCGCAGUCAAG	10	13	24	16	loopInBulge	15.5554	0.501013	0.489347	1.02384	0.305911	NA
GGUCACGUCUCAAUCAACUCAUAAGAGGGGGGGAAAACCCCUUUACCCUCACACUCAACAGCUCGCAGUCAAG	21	12	28	24	loopInBulge	20.7268	0.454549	0.444003	1.02375	0.305953	NA
GGUCACGUCUCAAUCAACUCAUUAGAGGGGGGGAAAACCCCUUUACCCUCAAACUCAACAGCUCGCAGUCAAG	33	23	21	22	loopInBulge	24.6839	-0.426789	0.41693	-1.02365	0.306002	NA
GGUCACGUCUCAAUCAACUCAAUAGAGGGGGGGAAAACCCCUUUGCCCUCACCAUCAACAGCUCGCAGUCAAG	38	30	20	33	loopInBulge	30.4865	-0.408525	0.399161	-1.02346	0.306091	NA
GGUCACGUCUCAAUCAACUCUUAAGAGGGGGGGAAAACCCCUUUACCCUCGUUUUCAACAGCUCGCAGUCAAG	23	18	17	13	loopInBulge	17.7163	-0.475333	0.464441	-1.02345	0.306095	NA
GGUCACGUCUCAAUCAACUCCCUAGAGGGGGGGAAAACCCCUUUGCCCUCAUCUUCAACAGCUCGCAGUCAAG	26	30	23	21	loopInBulge	25.3243	-0.42713	0.417385	-1.02335	0.306143	NA
GGUCACGUCUCAAUCAACUCAUUAGAGGGGGGGAAAACCCCUUUACCCUCAUCGUCAACAGCUCGCAGUCAAG	27	22	18	19	loopInBulge	21.5722	-0.446487	0.436329	-1.02328	0.306175	NA
GGUCACGUCUCAAUCAACUCAUUAGAGGGGGGGAAAACCCCUUUGCCCUCAUACUCAACAGCUCGCAGUCAAG	15	16	23	27	loopInBulge	20.1764	0.461066	0.45086	1.02264	0.30648	NA
GGUCACGUCUCAAUCAACUCAAAAGAGGGGGGGAAAACCCCUUUGCCCUCCAUAUCAACAGCUCGCAGUCAAG	25	22	15	20	loopInBulge	20.6988	-0.456339	0.446244	-1.02262	0.306487	NA
GGUCACGUCUCAAUCAACUCCAAAGAGGGGGGGAAAACCCCUUUACCCUCAUCUUCAACAGCUCGCAGUCAAG	23	14	24	33	loopInBulge	23.1838	0.443128	0.434179	1.02061	0.307438	NA
GGUCACGUCUCAAUCAACUCUCAAGAGGGGGGGAAAACCCCUUUACCCUCGUCAUCAACAGCUCGCAGUCAAG	27	29	23	21	loopInBulge	25.2599	-0.424006	0.415919	-1.01944	0.307992	NA
GGUCACGUCUCAAUCAACUCCAAAGAGGGGGGGAAAACCCCUUUGCCCUCAUCCUCAACAGCUCGCAGUCAAG	35	30	27	25	loopInBulge	29.3102	-0.398399	0.390982	-1.01897	0.308218	NA
GGUCACGUCUCAAUCAACUCUAACGAGGGGGGGAAAACCCCUUUACCCUCAACUUCAACAGCUCGCAGUCAAG	27	14	30	32	loopInBulge	25.1854	0.426208	0.419234	1.01664	0.309326	NA
GGUCACGUCUCAAUCAACUCUAUCGAGGGGGGGAAAACCCCUUUACCCUCAUCCUCAACAGCUCGCAGUCAAG	29	29	28	18	loopInBulge	26.068	-0.419293	0.412622	-1.01617	0.30955	NA
GGUCACGUCUCAAUCAACUCAUACGAGGGGGGGAAAACCCCUUUACCCUCCAAUUCAACAGCUCGCAGUCAAG	20	21	13	17	loopInBulge	18.0402	-0.47468	0.467243	-1.01592	0.309669	NA
GGUCACGUCUCAAUCAACUCUUCAGAGGGGGGGAAAACCCCUUUACCCUCCGUUUCAACAGCUCGCAGUCAAG	16	20	26	31	loopInBulge	23.2741	0.44022	0.434016	1.01429	0.310442	NA
GGUCACGUCUCAAUCAACUCCAAAGAGGGGGGGAAAACCCCUUUACCCUCAUAUUCAACAGCUCGCAGUCAAG	22	20	23	8	loopInBulge	18.1349	-0.483417	0.476698	-1.01409	0.310538	NA
GGUCACGUCUCAAUCAACUCUUCGGAGGGGGGGAAAACCCCUUUACCCUCAAAAUCAACAGCUCGCAGUCAAG	13	11	17	23	loopInBulge	15.8861	0.491958	0.48528	1.01376	0.310697	NA
GGUCACGUCUCAAUCAACUCACUAGAGGGGGGGAAAACCCCUUUGCCCUCAUACUCAACAGCUCGCAGUCAAG	32	28	40	47	loopInBulge	36.5176	0.369863	0.365092	1.01307	0.311028	NA
GGUCACGUCUCAAUCAACUCUCACGAGGGGGGGAAAACCCCUUUACCCUCUUCUUCAACAGCUCGCAGUCAAG	16	20	13	13	loopInBulge	15.802	-0.49216	0.485899	-1.01288	0.311115	NA
GGUCACGUCUCAAUCAACUCCAAAGAGGGGGGGAAAACCCCUUUACCCUCACUAUCAACAGCUCGCAGUCAAG	21	22	15	17	loopInBulge	19.0107	-0.463526	0.457825	-1.01245	0.311322	NA
GGUCACGUCUCAAUCAACUCAAAAGAGGGGGGGAAAACCCCUUUACCCUCCAAUUCAACAGCUCGCAGUCAAG	21	28	22	16	loopInBulge	22.0829	-0.445846	0.441664	-1.00947	0.31275	NA
GGUCACGUCUCAAUCAACUCAUUCGAGGGGGGGAAAACCCCUUUACCCUCAAUAUCAACAGCUCGCAGUCAAG	37	32	23	32	loopInBulge	31.2578	-0.392813	0.389751	-1.00785	0.313524	NA
GGUCACGUCUCAAUCAACUCAAAUGAGGGGGGGAAAACCCCUUUGCCCUCUAAAUCAACAGCUCGCAGUCAAG	29	14	18	13	loopInBulge	18.1426	-0.470334	0.466913	-1.00733	0.313778	NA
GGUCACGUCUCAAUCAACUCACACGAGGGGGGGAAAACCCCUUUACCCUCAUACUCAACAGCUCGCAGUCAAG	26	16	12	18	loopInBulge	17.9817	-0.472732	0.469295	-1.00732	0.313779	NA
GGUCACGUCUCAAUCAACUCUAAAGAGGGGGGGAAAACCCCUUUACCCUCAUCAUCAACAGCUCGCAGUCAAG	24	24	36	36	loopInBulge	29.7979	0.394411	0.391665	1.00701	0.313929	NA
GGUCACGUCUCAAUCAACUCACACGAGGGGGGGAAAACCCCUUUACCCUCAAUCUCAACAGCUCGCAGUCAAG	32	29	21	27	loopInBulge	27.499	-0.408367	0.405563	-1.00692	0.313975	NA
GGUCACGUCUCAAUCAACUCCUAAGAGGGGGGGAAAACCCCUUUACCCUCACUAUCAACAGCUCGCAGUCAAG	19	17	27	29	loopInBulge	22.7934	0.432533	0.429941	1.00603	0.314402	NA
GGUCACGUCUCAAUCAACUCAGAAGAGGGGGGGAAAACCCCUUUACCCUCAUUAUCAACAGCUCGCAGUCAAG	22	21	15	17	loopInBulge	18.9463	-0.459456	0.457015	-1.00534	0.314733	NA
GGUCACGUCUCAAUCAACUCACUAGAGGGGGGGAAAACCCCUUUACCCUCAUUAUCAACAGCUCGCAGUCAAG	21	23	31	36	loopInBulge	27.6992	0.408454	0.406311	1.00527	0.314765	NA
GGUCACGUCUCAAUCAACUCCCAAGAGGGGGGGAAAACCCCUUUACCCUCGUAAUCAACAGCUCGCAGUCAAG	22	12	29	24	loopInBulge	21.1798	0.443713	0.441567	1.00486	0.314964	NA
GGUCACGUCUCAAUCAACUCAACUGAGGGGGGGAAAACCCCUUUACCCUCCAAAUCAACAGCUCGCAGUCAAG	20	14	21	32	loopInBulge	21.57	0.448418	0.446253	1.00485	0.314968	NA
GGUCACGUCUCAAUCAACUCCCAAGAGGGGGGGAAAACCCCUUUGCCCUCAACCUCAACAGCUCGCAGUCAAG	23	26	24	14	loopInBulge	21.8887	-0.44323	0.441481	-1.00396	0.315397	NA
GGUCACGUCUCAAUCAACUCAUACGAGGGGGGGAAAACCCCUUUGCCCUCAUUAUCAACAGCUCGCAGUCAAG	29	25	21	21	loopInBulge	24.0961	-0.42149	0.419912	-1.00376	0.315495	NA
GGUCACGUCUCAAUCAACUCUCAGGAGGGGGGGAAAACCCCUUUACCCUCAUUCUCAACAGCUCGCAGUCAAG	18	12	8	12	loopInBulge	12.5356	-0.51817	0.516471	-1.00329	0.315721	NA
GGUCACGUCUCAAUCAACUCUAAAGAGGGGGGGAAAACCCCUUUACCCUCCACGUCAACAGCUCGCAGUCAAG	29	34	28	23	loopInBulge	28.8186	-0.400115	0.399701	-1.00104	0.316808	NA
GGUCACGUCUCAAUCAACUCCUAAGAGGGGGGGAAAACCCCUUUGCCCUCAAUCUCAACAGCUCGCAGUCAAG	31	26	25	20	loopInBulge	25.4869	-0.410776	0.411157	-0.999074	0.317759	NA
[truncated: 3,642 more rows]

## Sheet: loopStOnly
Sequence	GST-SBP-1	GST-SBP-2	SLBP-1	SLBP-2	Original Motif	baseMean	log2FoldChange	lfcSE	stat	pvalue	padj	Probe Name
[truncated: 4,106 more rows]
