# Supplementary material for: SARNAclust: Semi-automatic detection of RNA protein binding motifs from immunoprecipitation data
Source: PLoS Comput Biol. 2018 Mar 29;14(3):e1006078. doi: 10.1371/journal.pcbi.1006078 (PMC5892938; doi:10.1371/journal.pcbi.1006078)
Supplement: S4 Data — (XLSX) [file pcbi.1006078.s014.xlsx]

## Sheet: cupaired
Sequence	GI1	GI2	I1	I2	Original Motif	baseMean	log2FoldChange	lfcSE	stat	pvalue	padj
GGGUAAAAGCGAGGUGAAUUCUCUUCUCCUCCGCUGGAGGGGAAGGGACGGGACAAGUAUUAUGGG	36	20	14	4	ctspaired	20.3436	-1.33417	0.347519	-3.83913	0.00012347	0.000469767
GGGUAAAAGCGAGGUGAAUUCUUCUCUCCUCCGCUGGAGGGGGGAAGACGGGACAAGUAUUAUGGG	25	20	10	14	ctspaired	18.9837	-0.972522	0.345045	-2.81854	0.00482425	0.0122587
GGGUAAAAGCGAGGUGAAUUCUCUCUUCCUCCAUGGGAGGGAGGGAGACGGGACAAGUAUUAUGGG	20	15	9	6	ctspaired	13.986	-1.00257	0.356455	-2.81261	0.0049142	0.0124647
GGGUAAAAGCGAGGUGAAUUCUCUUCUCCUCCACAGGAGGGGGAGGGACGGGACAAGUAUUAUGGG	33	13	12	13	ctspaired	17.8552	-0.886442	0.345117	-2.56853	0.0102131	0.0234847
GGGUAAAAGCGAGGUGAAUUCUCUUCUCCUCCACGGGAGGGGAAGGGACGGGACAAGUAUUAUGGG	10	8	2	3	ctspaired	6.68433	-0.844103	0.346038	-2.43934	0.0147143	NA
GGGUAAAAGCGAGGUGAAUUCCUCUCUCCUCCAGCGGAGGGGGGAGGACGGGACAAGUAUUAUGGG	16	10	5	6	ctspaired	10.0621	-0.864121	0.358871	-2.40789	0.0160452	NA
GGGUAAAAGCGAGGUGAAUUCUCUUCUCCUCCAGUGGAGGGGGAGGGACGGGACAAGUAUUAUGGG	59	31	32	43	ctspaired	41.2763	-0.667638	0.28304	-2.35881	0.0183337	0.0385548
GGGUAAAAGCGAGGUGAAUUCCUUCUUCCUCCGGGGGAGGGAGAGGGACGGGACAAGUAUUAUGGG	30	15	17	10	ctspaired	18.5906	-0.80874	0.34505	-2.34383	0.0190866	0.0398001
GGGUAAAAGCGAGGUGAAUUCCUCUCUCCUCCAAAGGAGGGGAGGGGACGGGACAAGUAUUAUGGG	7	7	1	2	ctspaired	5.19474	-0.765298	0.328766	-2.32779	0.0199233	NA
GGGUAAAAGCGAGGUGAAUUCUCUCCUCCUCCGCUGGAGGGGGGGAGACGGGACAAGUAUUAUGGG	21	8	9	3	ctspaired	10.5466	-0.828498	0.358813	-2.309	0.0209438	0.0429491
GGGUAAAAGCGAGGUGAAUUCCUUCUUCCUCCAUGGGAGGGAGAGGGACGGGACAAGUAUUAUGGG	22	11	12	4	ctspaired	12.912	-0.823071	0.358303	-2.29714	0.0216109	0.0441353
GGGUAAAAGCGAGGUGAAUUCUCCUCUCCUCCAUGGGAGGGGGGGAGACGGGACAAGUAUUAUGGG	11	8	3	4	ctspaired	7.29916	-0.777929	0.35112	-2.21556	0.0267216	NA
GGGUAAAAGCGAGGUGAAUUCUCUUCUCCUCCAAUGGAGGGGGAGGGACGGGACAAGUAUUAUGGG	49	36	36	40	ctspaired	41.6127	-0.617014	0.286548	-2.15327	0.0312976	0.0605797
GGGUAAAAGCGAGGUGAAUUCUCUCUUCCUCCGCGGGAGGAGGGGAGACGGGACAAGUAUUAUGGG	18	15	12	8	ctspaired	14.5626	-0.760702	0.355258	-2.14126	0.0322527	0.0620857
GGGUAAAAGCGAGGUGAAUUCUCUUCUCCUCCAUGGGAGGGGGAGAGACGGGACAAGUAUUAUGGG	16	3	3	2	ctspaired	5.79589	-0.722219	0.337921	-2.13724	0.0325785	NA
GGGUAAAAGCGAGGUGAAUUCUCUUCUCCUCCGGGGGAGGAGAGGAGACGGGACAAGUAUUAUGGG	5	6	1	1	ctspaired	4.13333	-0.658755	0.30966	-2.12735	0.0333912	NA
GGGUAAAAGCGAGGUGAAUUCUCCUCUCCUCCGGUGGAGGGGGGGAGACGGGACAAGUAUUAUGGG	13	9	3	7	ctspaired	8.73387	-0.75639	0.356571	-2.12129	0.0338977	NA
GGGUAAAAGCGAGGUGAAUUCUCUUCUCCUCCUUGGGAGGGGGAGAGACGGGACAAGUAUUAUGGG	17	8	5	7	ctspaired	9.58049	-0.753482	0.358656	-2.10085	0.0356544	NA
GGGUAAAAGCGAGGUGAAUUCUCCUCUCCUCCGAGGGAGGGGAGGGGACGGGACAAGUAUUAUGGG	12	14	7	8	ctspaired	11.7632	-0.742815	0.358981	-2.06923	0.0385241	0.0719526
GGGUAAAAGCGAGGUGAAUUCUCUCUUCCUCCUCGGGAGGAGGGGAGACGGGACAAGUAUUAUGGG	18	8	6	7	ctspaired	10.0087	-0.741854	0.358972	-2.06661	0.0387711	NA
GGGUAAAAGCGAGGUGAAUUCUCUCUUCCUCCACAGGAGGAGGGGAGACGGGACAAGUAUUAUGGG	12	10	5	6	ctspaired	9.19706	-0.731148	0.357733	-2.04384	0.0409697	NA
GGGUAAAAGCGAGGUGAAUUCUUCUCUCCUCCUUAGGAGGGGGGAAGACGGGACAAGUAUUAUGGG	15	7	4	6	ctspaired	8.30716	-0.722298	0.356252	-2.02749	0.0426124	NA
GGGUAAAAGCGAGGUGAAUUCUCUUCUCCUCCGAGGGAGGGGGAGAGACGGGACAAGUAUUAUGGG	15	7	5	5	ctspaired	8.33243	-0.720635	0.356389	-2.02205	0.0431716	NA
GGGUAAAAGCGAGGUGAAUUCUCUCUUCCUCCAAGGGAGGGAGAGGGACGGGACAAGUAUUAUGGG	12	7	2	6	ctspaired	7.23455	-0.700745	0.350561	-1.99892	0.0456166	NA
GGGUAAAAGCGAGGUGAAUUCUCUUCUCCUCCGGGGGAGGGGGAGAGACGGGACAAGUAUUAUGGG	24	18	11	20	ctspaired	19.2148	-0.684407	0.343606	-1.99183	0.0463892	0.0841042
GGGUAAAAGCGAGGUGAAUUCCUCCUUCCUCCGGGGGAGGGAGGGGGACGGGACAAGUAUUAUGGG	10	10	4	6	ctspaired	8.55263	-0.703528	0.35572	-1.97776	0.0479559	NA
GGGUAAAAGCGAGGUGAAUUCUCUCUUCCUCCUGGGGAGGAGGGGAGACGGGACAAGUAUUAUGGG	34	9	15	12	ctspaired	16.7516	-0.69114	0.349602	-1.97694	0.0480488	0.0865167
GGGUAAAAGCGAGGUGAAUUCUCUCCUCCUCCGCCGGAGGGGGAGAGACGGGACAAGUAUUAUGGG	7	3	1	0	ctspaired	3.05245	-0.558298	0.282636	-1.97533	0.0482311	NA
GGGUAAAAGCGAGGUGAAUUCCUUCUUCCUCCUAGGGAGGGAGAGGGACGGGACAAGUAUUAUGGG	25	10	8	14	ctspaired	14.1374	-0.69362	0.354473	-1.95677	0.0503749	0.0899353
GGGUAAAAGCGAGGUGAAUUCUCUCCUCCUCCUGCGGAGGGGGGGAGACGGGACAAGUAUUAUGGG	12	4	3	2	ctspaired	5.37312	-0.654421	0.335336	-1.95154	0.050993	NA
GGGUAAAAGCGAGGUGAAUUCUUCUCUCCUCCGUUGGAGGGGGGAAGACGGGACAAGUAUUAUGGG	14	8	3	8	ctspaired	8.69453	-0.69189	0.356655	-1.93994	0.0523871	NA
GGGUAAAAGCGAGGUGAAUUCUCUCUUCCUCCAAUGGAGGAGGGGAGACGGGACAAGUAUUAUGGG	23	14	11	15	ctspaired	16.2963	-0.673532	0.349029	-1.92973	0.0536401	0.0942847
GGGUAAAAGCGAGGUGAAUUCCUCUCUCCUCCGGUGGAGGGGGGAGGACGGGACAAGUAUUAUGGG	14	13	8	9	ctspaired	12.152	-0.689442	0.358416	-1.92358	0.0544074	0.0952757
GGGUAAAAGCGAGGUGAAUUCUCUCUUCCUCCAGCGGAGGAGGAGGGACGGGACAAGUAUUAUGGG	15	10	2	12	ctspaired	10.33	-0.674576	0.35814	-1.88356	0.0596251	NA
GGGUAAAAGCGAGGUGAAUUCUCUCUUCCUCCGCGGGAGGGAGAGGGACGGGACAAGUAUUAUGGG	21	5	6	7	ctspaired	9.33069	-0.667667	0.358148	-1.86422	0.0622907	NA
GGGUAAAAGCGAGGUGAAUUCUCUCCUCCUCCGCCGGAGGGGGAGGGACGGGACAAGUAUUAUGGG	9	7	3	4	ctspaired	6.4244	-0.640388	0.34569	-1.85249	0.063955	NA
GGGUAAAAGCGAGGUGAAUUCCUCUCUCCUCCUUGGGAGGGGGGAGGACGGGACAAGUAUUAUGGG	13	7	4	6	ctspaired	7.87465	-0.653567	0.354893	-1.84159	0.0655352	NA
GGGUAAAAGCGAGGUGAAUUCUCUUCUCCUCCGCGGGAGGGGGAGAGACGGGACAAGUAUUAUGGG	23	8	10	9	ctspaired	12.3109	-0.652815	0.357555	-1.82577	0.0678844	0.114355
GGGUAAAAGCGAGGUGAAUUCUCUUCUCCUCCAGAGGAGGAGGAGGGACGGGACAAGUAUUAUGGG	12	5	2	5	ctspaired	6.1634	-0.627596	0.343781	-1.82557	0.067915	NA
GGGUAAAAGCGAGGUGAAUUCUCCUCUCCUCCUAUGGAGGGGGGGAGACGGGACAAGUAUUAUGGG	10	7	3	5	ctspaired	6.82731	-0.632355	0.348931	-1.81227	0.0699451	NA
GGGUAAAAGCGAGGUGAAUUCCUCUCUCCUCCGUCGGAGGGGGGAGGACGGGACAAGUAUUAUGGG	20	10	12	7	ctspaired	12.5972	-0.647286	0.357585	-1.81016	0.070271	0.117435
GGGUAAAAGCGAGGUGAAUUCUCCUCUCCUCCGCCGGAGGGGAGGGGACGGGACAAGUAUUAUGGG	15	12	8	10	ctspaired	12.1127	-0.643088	0.358162	-1.79552	0.0725707	0.120655
GGGUAAAAGCGAGGUGAAUUCCUCUCUCCUCCUGAGGAGGAGGGAGGACGGGACAAGUAUUAUGGG	6	4	2	0	ctspaired	3.49036	-0.527572	0.293969	-1.79465	0.0727088	NA
GGGUAAAAGCGAGGUGAAUUCUUCUCUCCUCCACAGGAGGGGAGAGGACGGGACAAGUAUUAUGGG	7	5	2	2	ctspaired	4.52217	-0.57294	0.322438	-1.7769	0.0755848	NA
GGGUAAAAGCGAGGUGAAUUCUCUCUUCCUCCUAGGGAGGAGGAGAGACGGGACAAGUAUUAUGGG	7	3	1	1	ctspaired	3.2391	-0.519705	0.292672	-1.77573	0.075778	NA
GGGUAAAAGCGAGGUGAAUUCCUCCUUCCUCCAUGGGAGGGAGGGGGACGGGACAAGUAUUAUGGG	7	5	1	3	ctspaired	4.4969	-0.569083	0.320753	-1.77421	0.0760286	NA
GGGUAAAAGCGAGGUGAAUUCCUUCUUCCUCCGACGGAGGGAGAGGGACGGGACAAGUAUUAUGGG	17	8	7	8	ctspaired	10.191	-0.632257	0.359041	-1.76096	0.0782452	NA
GGGUAAAAGCGAGGUGAAUUCCUUCUUCCUCCUAGGGAGGAAGGAGGACGGGACAAGUAUUAUGGG	5	2	0	0	ctspaired	1.96577	-0.413061	0.235049	-1.75734	0.0788599	NA
GGGUAAAAGCGAGGUGAAUUCUUCUCUCCUCCGCGGGAGGGGGGAAGACGGGACAAGUAUUAUGGG	27	10	9	17	ctspaired	15.3417	-0.617093	0.352005	-1.75308	0.079588	0.130314
GGGUAAAAGCGAGGUGAAUUCCUUCUUCCUCCAGAGGAGGAAGGAGGACGGGACAAGUAUUAUGGG	5	3	0	1	ctspaired	2.59467	-0.46364	0.266168	-1.74191	0.0815247	NA
GGGUAAAAGCGAGGUGAAUUCUUCCUUCCUCCUAUGGAGGGAGGGAGACGGGACAAGUAUUAUGGG	7	5	3	1	ctspaired	4.54744	-0.558348	0.320988	-1.73946	0.0819531	NA
GGGUAAAAGCGAGGUGAAUUCCUUCUUCCUCCAAUGGAGGGAGAGGGACGGGACAAGUAUUAUGGG	26	5	8	10	ctspaired	11.3958	-0.61977	0.358942	-1.72666	0.084229	0.136637
GGGUAAAAGCGAGGUGAAUUCUCCUCUCCUCCGCUGGAGGGGAGGGGACGGGACAAGUAUUAUGGG	17	10	8	10	ctspaired	11.6607	-0.616238	0.358284	-1.71997	0.0854373	0.138159
GGGUAAAAGCGAGGUGAAUUCUCUUCUCCUCCACAGGAGGGGAAGGGACGGGACAAGUAUUAUGGG	13	5	6	2	ctspaired	6.66739	-0.594869	0.34655	-1.71655	0.0860621	NA
GGGUAAAAGCGAGGUGAAUUCUUCCUUCCUCCAUAGGAGGAGGGGAGACGGGACAAGUAUUAUGGG	12	4	5	1	ctspaired	5.61031	-0.573862	0.334999	-1.71303	0.0867076	NA
GGGUAAAAGCGAGGUGAAUUCCUCUCUCCUCCUUCGGAGGGGGGAGGACGGGACAAGUAUUAUGGG	12	7	8	1	ctspaired	7.57283	-0.596981	0.348611	-1.71246	0.0868128	NA
GGGUAAAAGCGAGGUGAAUUCUCUUCUCCUCCGACGGAGGGGAAGGGACGGGACAAGUAUUAUGGG	11	6	1	7	ctspaired	6.55077	-0.586765	0.343936	-1.70603	0.0880027	NA
GGGUAAAAGCGAGGUGAAUUCUUCUCUCCUCCACGGGAGGGGGGAAGACGGGACAAGUAUUAUGGG	8	15	8	8	ctspaired	11.5524	-0.611522	0.358838	-1.70417	0.0883489	0.142216
GGGUAAAAGCGAGGUGAAUUCUUCCUUCCUCCGCGGGAGGAGGGGAGACGGGACAAGUAUUAUGGG	25	10	14	11	ctspaired	14.8489	-0.591719	0.352568	-1.67831	0.093286	0.148974
GGGUAAAAGCGAGGUGAAUUCUCUCCUCCUCCAGUGGAGGGGGGGAGACGGGACAAGUAUUAUGGG	9	6	4	3	ctspaired	6.00743	-0.573614	0.342657	-1.67402	0.0941272	NA
GGGUAAAAGCGAGGUGAAUUCUCUCUUCCUCCUAUGGAGGAGGGGAGACGGGACAAGUAUUAUGGG	6	7	2	4	ctspaired	5.56372	-0.558722	0.335023	-1.66771	0.095373	NA
GGGUAAAAGCGAGGUGAAUUCUUCUCUCCUCCAUCGGAGGAGAGAGGACGGGACAAGUAUUAUGGG	3	4	1	0	ctspaired	2.62968	-0.439256	0.263565	-1.66659	0.0955958	NA
GGGUAAAAGCGAGGUGAAUUCCUCUCUCCUCCAAUGGAGGGGGGAGGACGGGACAAGUAUUAUGGG	16	5	3	8	ctspaired	7.8003	-0.589176	0.353773	-1.66541	0.095831	NA
GGGUAAAAGCGAGGUGAAUUCUCUCUUCCUCCAGUGGAGGAGGGGAGACGGGACAAGUAUUAUGGG	17	9	10	7	ctspaired	11.0824	-0.595608	0.358863	-1.65971	0.0969735	0.153177
GGGUAAAAGCGAGGUGAAUUCUCUUCUCCUCCUUAGGAGGGGAAGGGACGGGACAAGUAUUAUGGG	15	4	5	4	ctspaired	6.81903	-0.578415	0.349248	-1.65617	0.0976871	NA
GGGUAAAAGCGAGGUGAAUUCUCUCUUCCUCCAUUGGAGGGAGGGAGACGGGACAAGUAUUAUGGG	11	8	6	5	ctspaired	8.12158	-0.588507	0.355477	-1.65554	0.097815	NA
GGGUAAAAGCGAGGUGAAUUCCUUCUUCCUCCUGGGGAGGAAGAGGGACGGGACAAGUAUUAUGGG	6	5	2	2	ctspaired	4.30592	-0.526208	0.318141	-1.65401	0.0981257	NA
GGGUAAAAGCGAGGUGAAUUCUCUCUUCCUCCACAGGAGGAGGAGGGACGGGACAAGUAUUAUGGG	25	5	6	12	ctspaired	11.129	-0.592197	0.359043	-1.64938	0.0990707	0.15608
GGGUAAAAGCGAGGUGAAUUCCUCUCUCCUCCAUCGGAGGGGGGAGGACGGGACAAGUAUUAUGGG	13	5	7	1	ctspaired	6.69266	-0.566499	0.343703	-1.64822	0.0993071	NA
GGGUAAAAGCGAGGUGAAUUCUCUUCUCCUCCUAGGGAGGGGAAGGGACGGGACAAGUAUUAUGGG	14	6	6	5	ctspaired	7.88585	-0.583559	0.355185	-1.64297	0.100389	NA
GGGUAAAAGCGAGGUGAAUUCUUCUCUCCUCCAUCGGAGGGGGGAAGACGGGACAAGUAUUAUGGG	10	6	2	6	ctspaired	6.35979	-0.565529	0.344921	-1.63959	0.101091	NA
GGGUAAAAGCGAGGUGAAUUCUCUUCUCCUCCGUGGGAGGAGGAGGGACGGGACAAGUAUUAUGGG	11	7	5	5	ctspaired	7.46741	-0.578935	0.35324	-1.63893	0.101229	NA
GGGUAAAAGCGAGGUGAAUUCUCUUCUCCUCCUGGGGAGGGGAAGGGACGGGACAAGUAUUAUGGG	24	11	15	11	ctspaired	15.2869	-0.574515	0.35163	-1.63386	0.102288	0.160189
GGGUAAAAGCGAGGUGAAUUCUCUUCUCCUCCUGUGGAGGGGAAGGGACGGGACAAGUAUUAUGGG	15	6	5	7	ctspaired	8.26349	-0.581199	0.356482	-1.63038	0.103022	NA
GGGUAAAAGCGAGGUGAAUUCUCUCUUCCUCCGCGGGAGGGAGAGAGACGGGACAAGUAUUAUGGG	6	2	0	1	ctspaired	2.36867	-0.418645	0.257295	-1.6271	0.103715	NA
GGGUAAAAGCGAGGUGAAUUCUCUCUUCCUCCGGUGGAGGAAGAGGGACGGGACAAGUAUUAUGGG	4	2	0	0	ctspaired	1.74951	-0.36028	0.222509	-1.61917	0.105411	NA
GGGUAAAAGCGAGGUGAAUUCUUCUCUCCUCCGCUGGAGGGGAGAAGACGGGACAAGUAUUAUGGG	6	3	0	2	ctspaired	2.99757	-0.453916	0.280617	-1.61757	0.105756	NA
GGGUAAAAGCGAGGUGAAUUCUCUCUUCCUCCAGCGGAGGGAGGGAGACGGGACAAGUAUUAUGGG	9	3	2	2	ctspaired	4.07018	-0.508903	0.315202	-1.61453	0.106413	NA
GGGUAAAAGCGAGGUGAAUUCUCUUCUCCUCCAUCGGAGGGGGAGGGACGGGACAAGUAUUAUGGG	26	21	23	19	ctspaired	23.3305	-0.535402	0.332289	-1.61125	0.107125	0.16634
GGGUAAAAGCGAGGUGAAUUCUCUCUUCCUCCGGUGGAGGAGGAGAGACGGGACAAGUAUUAUGGG	4	3	0	1	ctspaired	2.37841	-0.411519	0.256582	-1.60385	0.108747	NA
GGGUAAAAGCGAGGUGAAUUCUCUCUUCCUCCUGUGGAGGGAGAGGGACGGGACAAGUAUUAUGGG	4	4	1	1	ctspaired	3.03258	-0.454287	0.283987	-1.59968	0.10967	NA
GGGUAAAAGCGAGGUGAAUUCUUCCUUCCUCCAUAGGAGGGAGGGAGACGGGACAAGUAUUAUGGG	4	4	1	1	ctspaired	3.03258	-0.454287	0.283987	-1.59968	0.10967	NA
GGGUAAAAGCGAGGUGAAUUCCUCUCUCCUCCGUCGGAGGGGAGGGGACGGGACAAGUAUUAUGGG	10	9	5	7	ctspaired	8.50896	-0.567602	0.356313	-1.59299	0.111163	NA
GGGUAAAAGCGAGGUGAAUUCUCUCUUCCUCCUCAGGAGGAGGGGAGACGGGACAAGUAUUAUGGG	11	7	7	3	ctspaired	7.51795	-0.55937	0.352147	-1.58846	0.112183	NA
GGGUAAAAGCGAGGUGAAUUCCUCCUUCCUCCGCUGGAGGAAGGGGGACGGGACAAGUAUUAUGGG	8	1	1	0	ctspaired	2.3842	-0.403358	0.254752	-1.58333	0.113346	NA
GGGUAAAAGCGAGGUGAAUUCUCUUCUCCUCCGCCGGAGGAGAAGGGACGGGACAAGUAUUAUGGG	7	4	1	3	ctspaired	4.05465	-0.495115	0.313289	-1.58038	0.114021	NA
GGGUAAAAGCGAGGUGAAUUCUCUUCUCCUCCGCUGGAGGAGAGGAGACGGGACAAGUAUUAUGGG	7	4	1	3	ctspaired	4.05465	-0.495115	0.313289	-1.58038	0.114021	NA
GGGUAAAAGCGAGGUGAAUUCUCCUCUCCUCCGUGGGAGGGGGGGAGACGGGACAAGUAUUAUGGG	14	7	4	9	ctspaired	8.65086	-0.55961	0.357049	-1.56732	0.117041	NA
GGGUAAAAGCGAGGUGAAUUCUCUUCUCCUCCGCUGGAGGGGGAGAGACGGGACAAGUAUUAUGGG	26	13	12	20	ctspaired	17.648	-0.540255	0.345192	-1.56509	0.117563	0.179436
GGGUAAAAGCGAGGUGAAUUCUCUCUUCCUCCAGUGGAGGGAGAGGGACGGGACAAGUAUUAUGGG	8	6	4	3	ctspaired	5.79117	-0.531981	0.340362	-1.56299	0.118056	NA
GGGUAAAAGCGAGGUGAAUUCUCUUCUCCUCCACUGGAGGGGGAGAGACGGGACAAGUAUUAUGGG	12	5	4	5	ctspaired	6.58725	-0.541178	0.34862	-1.55235	0.12058	NA
GGGUAAAAGCGAGGUGAAUUCUCCUCUCCUCCUACGGAGGGGAGGGGACGGGACAAGUAUUAUGGG	7	3	2	1	ctspaired	3.45102	-0.463174	0.299281	-1.54763	0.121712	NA
GGGUAAAAGCGAGGUGAAUUCUCUUCUCCUCCAUGGGAGGGGGAGGGACGGGACAAGUAUUAUGGG	48	19	21	41	ctspaired	30.8861	-0.482559	0.312423	-1.54457	0.12245	0.185283
GGGUAAAAGCGAGGUGAAUUCCUCUCUCCUCCAUGGGAGGAGGGAGGACGGGACAAGUAUUAUGGG	7	2	1	1	ctspaired	2.79685	-0.429054	0.278582	-1.54014	0.123527	NA
GGGUAAAAGCGAGGUGAAUUCUCCUCUCCUCCUAUGGAGGGGAGGGGACGGGACAAGUAUUAUGGG	7	2	1	1	ctspaired	2.79685	-0.429054	0.278582	-1.54014	0.123527	NA
GGGUAAAAGCGAGGUGAAUUCUCCUCUCCUCCACAGGAGGGGAGGGGACGGGACAAGUAUUAUGGG	11	7	5	6	ctspaired	7.65406	-0.537733	0.354231	-1.51803	0.129006	NA
GGGUAAAAGCGAGGUGAAUUCUCCUCUCCUCCUUAGGAGGGGGGGAGACGGGACAAGUAUUAUGGG	9	5	2	5	ctspaired	5.51464	-0.509927	0.337468	-1.51104	0.130778	NA
GGGUAAAAGCGAGGUGAAUUCCUUCUUCCUCCUAGGGAGGAAGAGGGACGGGACAAGUAUUAUGGG	7	2	0	2	ctspaired	2.77158	-0.410551	0.272455	-1.50686	0.131847	NA
GGGUAAAAGCGAGGUGAAUUCUCUCCUCCUCCGCCGGAGGGGGGGAGACGGGACAAGUAUUAUGGG	15	6	7	6	ctspaired	8.50068	-0.536532	0.35713	-1.50235	0.133008	NA
GGGUAAAAGCGAGGUGAAUUCUUCUCUCCUCCGCCGGAGGAGGGAAGACGGGACAAGUAUUAUGGG	8	3	2	2	ctspaired	3.85393	-0.465146	0.310877	-1.49624	0.134592	NA
GGGUAAAAGCGAGGUGAAUUCUCUUCUCCUCCUUAGGAGGGGGAGAGACGGGACAAGUAUUAUGGG	9	4	3	3	ctspaired	4.91101	-0.489324	0.330945	-1.47856	0.139257	NA
GGGUAAAAGCGAGGUGAAUUCUCUUCUCCUCCAUUGGAGGGGGAGGGACGGGACAAGUAUUAUGGG	27	22	22	25	ctspaired	24.897	-0.483276	0.326879	-1.47846	0.139285	0.205437
GGGUAAAAGCGAGGUGAAUUCUCUUCUCCUCCAAUGGAGGGGAAGGGACGGGACAAGUAUUAUGGG	10	6	6	3	ctspaired	6.64753	-0.512246	0.347634	-1.47352	0.140611	NA
GGGUAAAAGCGAGGUGAAUUCCUCCUUCCUCCACCGGAGGAAGGGGGACGGGACAAGUAUUAUGGG	3	2	0	0	ctspaired	1.53326	-0.306548	0.208151	-1.47272	0.140826	NA
GGGUAAAAGCGAGGUGAAUUCUCUCUUCCUCCAAAGGAGGAGGAGGGACGGGACAAGUAUUAUGGG	15	5	4	8	ctspaired	7.79597	-0.52101	0.354538	-1.46955	0.141685	NA
GGGUAAAAGCGAGGUGAAUUCCUCUCUCCUCCGCAGGAGGGGGGAGGACGGGACAAGUAUUAUGGG	13	7	7	6	ctspaired	8.51042	-0.523832	0.357122	-1.46681	0.142427	NA
GGGUAAAAGCGAGGUGAAUUCCUCUCUCCUCCGCUGGAGGGGGGAGGACGGGACAAGUAUUAUGGG	39	11	22	20	ctspaired	21.694	-0.490638	0.335207	-1.46368	0.14328	0.210151
GGGUAAAAGCGAGGUGAAUUCUCUCCUCCUCCGCUGGAGGGGGAGGGACGGGACAAGUAUUAUGGG	20	7	10	9	ctspaired	11.2199	-0.524327	0.358657	-1.46192	0.143764	0.210714
GGGUAAAAGCGAGGUGAAUUCUCCUCUCCUCCACGGGAGGGGAGGGGACGGGACAAGUAUUAUGGG	7	6	2	5	ctspaired	5.52437	-0.490827	0.336286	-1.45955	0.144414	NA
GGGUAAAAGCGAGGUGAAUUCUCUCUUCCUCCGGGGGAGGAGGGGAGACGGGACAAGUAUUAUGGG	30	23	22	30	ctspaired	26.9212	-0.468236	0.321113	-1.45817	0.144795	0.211782
GGGUAAAAGCGAGGUGAAUUCCUUCUUCCUCCGGAGGAGGAAGAGGGACGGGACAAGUAUUAUGGG	2	5	2	0	ctspaired	3.06759	-0.396626	0.273437	-1.45052	0.146914	NA
GGGUAAAAGCGAGGUGAAUUCCUCCUUCCUCCUGCGGAGGGAGGGGGACGGGACAAGUAUUAUGGG	7	5	3	3	ctspaired	4.92075	-0.473027	0.330222	-1.43245	0.152015	NA
GGGUAAAAGCGAGGUGAAUUCUCUCUUCCUCCUUAGGAGGAGGGGAGACGGGACAAGUAUUAUGGG	12	3	1	6	ctspaired	5.25363	-0.473349	0.330599	-1.43179	0.152203	NA
GGGUAAAAGCGAGGUGAAUUCUCCUCUCCUCCAUCGGAGGGGAGGGGACGGGACAAGUAUUAUGGG	3	4	0	2	ctspaired	2.79106	-0.385738	0.269523	-1.43119	0.152377	NA
GGGUAAAAGCGAGGUGAAUUCUCUCCUCCUCCAUUGGAGGGGGGGAGACGGGACAAGUAUUAUGGG	9	7	5	5	ctspaired	7.0349	-0.501964	0.350736	-1.43118	0.15238	NA
GGGUAAAAGCGAGGUGAAUUCCUUCUUCCUCCAGUGGAGGGAGAGGGACGGGACAAGUAUUAUGGG	14	12	9	12	ctspaired	12.4817	-0.511484	0.357708	-1.42989	0.152748	0.221414
GGGUAAAAGCGAGGUGAAUUCUCUCCUCCUCCUGUGGAGGGGGGGAGACGGGACAAGUAUUAUGGG	9	3	3	2	ctspaired	4.28211	-0.456967	0.319661	-1.42954	0.15285	NA
GGGUAAAAGCGAGGUGAAUUCUUCUCUCCUCCGGGGGAGGGGGGAAGACGGGACAAGUAUUAUGGG	35	12	19	22	ctspaired	21.0088	-0.476002	0.335021	-1.42081	0.155371	0.224752
GGGUAAAAGCGAGGUGAAUUCUCUCUUCCUCCUACGGAGGAGGAGAGACGGGACAAGUAUUAUGGG	1	3	0	0	ctspaired	1.543	-0.28751	0.20258	-1.41924	0.155829	NA
GGGUAAAAGCGAGGUGAAUUCUCCUCUCCUCCUAGGGAGGGGGGGAGACGGGACAAGUAUUAUGGG	8	11	8	6	ctspaired	9.41006	-0.506526	0.357195	-1.41806	0.156172	NA
GGGUAAAAGCGAGGUGAAUUCUCUCCUCCUCCGAGGGAGGGGGGGAGACGGGACAAGUAUUAUGGG	10	7	5	6	ctspaired	7.43781	-0.500095	0.353191	-1.41594	0.156794	NA
GGGUAAAAGCGAGGUGAAUUCUUCUCUCCUCCUGAGGAGGGGAGAGGACGGGACAAGUAUUAUGGG	11	5	6	3	ctspaired	6.42154	-0.488542	0.346311	-1.4107	0.158333	NA
GGGUAAAAGCGAGGUGAAUUCUCUCCUCCUCCUCUGGAGGGGGGGAGACGGGACAAGUAUUAUGGG	7	4	2	3	ctspaired	4.26657	-0.450492	0.319581	-1.40963	0.158647	NA
GGGUAAAAGCGAGGUGAAUUCUCUUCUCCUCCGGGGGAGGGGAAGAGACGGGACAAGUAUUAUGGG	6	2	1	1	ctspaired	2.5806	-0.381674	0.270939	-1.40871	0.158921	NA
GGGUAAAAGCGAGGUGAAUUCUCCUCUCCUCCAGGGGAGGAGGGGGGACGGGACAAGUAUUAUGGG	7	5	4	2	ctspaired	4.94602	-0.463536	0.32935	-1.40743	0.1593	NA
GGGUAAAAGCGAGGUGAAUUCUCUCCUCCUCCAUGGGAGGGGGAGGGACGGGACAAGUAUUAUGGG	9	6	3	6	ctspaired	6.35546	-0.486413	0.34596	-1.40598	0.15973	NA
GGGUAAAAGCGAGGUGAAUUCUCUUCUCCUCCGGUGGAGGGGAAGGGACGGGACAAGUAUUAUGGG	14	6	3	10	ctspaired	8.18334	-0.497948	0.355032	-1.40255	0.160752	NA
GGGUAAAAGCGAGGUGAAUUCUCUUCUCCUCCAAUGGAGGAGGAGGGACGGGACAAGUAUUAUGGG	9	8	8	3	ctspaired	7.73962	-0.492601	0.352012	-1.39938	0.161698	NA
GGGUAAAAGCGAGGUGAAUUCUUCUCUCCUCCGUCGGAGGGGAGGAGACGGGACAAGUAUUAUGGG	4	5	2	2	ctspaired	3.87341	-0.428132	0.307518	-1.39222	0.163857	NA
GGGUAAAAGCGAGGUGAAUUCCUCCUUCCUCCGGCGGAGGGAGGGGGACGGGACAAGUAUUAUGGG	8	5	4	3	ctspaired	5.34892	-0.466605	0.336276	-1.38757	0.165269	NA
GGGUAAAAGCGAGGUGAAUUCUCUCCUCCUCCAGGGGAGGGGGAGGGACGGGACAAGUAUUAUGGG	13	5	6	5	ctspaired	7.22735	-0.488951	0.352518	-1.38702	0.165435	NA
GGGUAAAAGCGAGGUGAAUUCUUCCUUCCUCCGCGGGAGGGAGGGAGACGGGACAAGUAUUAUGGG	16	6	8	7	ctspaired	9.11551	-0.493277	0.358312	-1.37667	0.168615	NA
GGGUAAAAGCGAGGUGAAUUCUUCUCUCCUCCAUAGGAGGGGAGAGGACGGGACAAGUAUUAUGGG	7	3	2	2	ctspaired	3.63767	-0.419978	0.306012	-1.37242	0.169932	NA
GGGUAAAAGCGAGGUGAAUUCCUUCUUCCUCCUGUGGAGGGAGAGGGACGGGACAAGUAUUAUGGG	11	7	2	10	ctspaired	7.7649	-0.480917	0.35193	-1.36651	0.171778	NA
GGGUAAAAGCGAGGUGAAUUCUCUCCUCCUCCUACGGAGGGGGAGGGACGGGACAAGUAUUAUGGG	4	4	2	1	ctspaired	3.24451	-0.397965	0.29123	-1.3665	0.171782	NA
GGGUAAAAGCGAGGUGAAUUCUCUCUUCCUCCGUGGGAGGGAGAGGGACGGGACAAGUAUUAUGGG	12	4	5	4	ctspaired	6.17027	-0.471345	0.345238	-1.36528	0.172166	NA
GGGUAAAAGCGAGGUGAAUUCUCUUCUCCUCCAUAGGAGGAGGAGGGACGGGACAAGUAUUAUGGG	12	4	5	4	ctspaired	6.17027	-0.471345	0.345238	-1.36528	0.172166	NA
GGGUAAAAGCGAGGUGAAUUCUCUUCUCCUCCGCGGGAGGAGGAGAGACGGGACAAGUAUUAUGGG	0	0	4	4	ctspaired	1.59431	0.293867	0.215855	1.3614	0.173386	NA
GGGUAAAAGCGAGGUGAAUUCUCCUCUCCUCCGGUGGAGGGGAGGGGACGGGACAAGUAUUAUGGG	10	5	7	1	ctspaired	6.0439	-0.459425	0.338065	-1.35898	0.174152	NA
GGGUAAAAGCGAGGUGAAUUCUUCCUUCCUCCGCCGGAGGGAGGGAGACGGGACAAGUAUUAUGGG	21	4	10	6	ctspaired	9.54948	-0.485423	0.358012	-1.35588	0.175136	NA
GGGUAAAAGCGAGGUGAAUUCCUUCUUCCUCCAGGGGAGGGAGAGGGACGGGACAAGUAUUAUGGG	22	5	8	11	ctspaired	10.7174	-0.484284	0.359036	-1.34884	0.177387	0.24973
GGGUAAAAGCGAGGUGAAUUCCUUCUUCCUCCUGAGGAGGGAGAAGGACGGGACAAGUAUUAUGGG	4	2	0	1	ctspaired	1.93616	-0.318435	0.236131	-1.34855	0.17748	NA
GGGUAAAAGCGAGGUGAAUUCUCUUCUCCUCCUUAGGAGGAGGAGGGACGGGACAAGUAUUAUGGG	12	6	5	7	ctspaired	7.61472	-0.47692	0.35443	-1.3456	0.178433	NA
GGGUAAAAGCGAGGUGAAUUCUUCUCUCCUCCGACGGAGGGGGGAAGACGGGACAAGUAUUAUGGG	8	4	4	2	ctspaired	4.72002	-0.437217	0.326889	-1.33751	0.181056	NA
GGGUAAAAGCGAGGUGAAUUCUUCUCUCCUCCUCUGGAGGGGAGAGGACGGGACAAGUAUUAUGGG	5	5	3	2	ctspaired	4.30159	-0.424701	0.317779	-1.33646	0.181398	NA
GGGUAAAAGCGAGGUGAAUUCCUUCUUCCUCCUGUGGAGGAAGGAGGACGGGACAAGUAUUAUGGG	6	2	2	0	ctspaired	2.60587	-0.354585	0.265478	-1.33565	0.181664	NA
GGGUAAAAGCGAGGUGAAUUCUUCUCUCCUCCGGCGGAGGGGAGGAGACGGGACAAGUAUUAUGGG	7	2	1	2	ctspaired	2.9835	-0.381846	0.285903	-1.33558	0.181687	NA
GGGUAAAAGCGAGGUGAAUUCUCCUCUCCUCCAGCGGAGGAGGGGGGACGGGACAAGUAUUAUGGG	7	7	5	4	ctspaired	6.41574	-0.460876	0.34541	-1.33429	0.18211	NA
GGGUAAAAGCGAGGUGAAUUCUCCUCUCCUCCGUGGGAGGGGAGGGGACGGGACAAGUAUUAUGGG	7	7	5	4	ctspaired	6.41574	-0.460876	0.34541	-1.33429	0.18211	NA
GGGUAAAAGCGAGGUGAAUUCUCUCUUCCUCCGGAGGAGGAGGGGAGACGGGACAAGUAUUAUGGG	8	7	4	6	ctspaired	6.79338	-0.464127	0.348861	-1.33041	0.183384	NA
GGGUAAAAGCGAGGUGAAUUCUUCCUUCCUCCGGCGGAGGAGGGAAGACGGGACAAGUAUUAUGGG	6	1	1	0	ctspaired	1.9517	-0.311868	0.235225	-1.32583	0.184897	NA
GGGUAAAAGCGAGGUGAAUUCUCCUCUCCUCCAUGGGAGGGGAGGGGACGGGACAAGUAUUAUGGG	5	4	2	2	ctspaired	3.64741	-0.403701	0.304858	-1.32422	0.185428	NA
GGGUAAAAGCGAGGUGAAUUCCUUCUUCCUCCUUCGGAGGGAGAAGGACGGGACAAGUAUUAUGGG	4	2	1	0	ctspaired	1.96144	-0.313883	0.237078	-1.32396	0.185515	NA
GGGUAAAAGCGAGGUGAAUUCUCCUCUCCUCCUGAGGAGGGGAGGGGACGGGACAAGUAUUAUGGG	12	3	4	4	ctspaired	5.5161	-0.44715	0.338456	-1.32115	0.186452	NA
GGGUAAAAGCGAGGUGAAUUCUCCUCUCCUCCAGAGGAGGAGGGGGGACGGGACAAGUAUUAUGGG	11	7	9	3	ctspaired	7.9418	-0.466044	0.353344	-1.31895	0.187185	NA
GGGUAAAAGCGAGGUGAAUUCUCUCUUCCUCCGACGGAGGGAGAGAGACGGGACAAGUAUUAUGGG	4	1	0	0	ctspaired	1.30726	-0.253397	0.192166	-1.31864	0.187291	NA
GGGUAAAAGCGAGGUGAAUUCUCUUCUCCUCCAAAGGAGGAGGAGAGACGGGACAAGUAUUAUGGG	4	1	0	0	ctspaired	1.30726	-0.253397	0.192166	-1.31864	0.187291	NA
GGGUAAAAGCGAGGUGAAUUCUCUUCUCCUCCUGCGGAGGAGAGGAGACGGGACAAGUAUUAUGGG	4	1	0	0	ctspaired	1.30726	-0.253397	0.192166	-1.31864	0.187291	NA
GGGUAAAAGCGAGGUGAAUUCUCUUCUCCUCCUUGGGAGGGGAAGGGACGGGACAAGUAUUAUGGG	13	12	12	9	ctspaired	12.3412	-0.471572	0.358174	-1.3166	0.187972	0.262438
GGGUAAAAGCGAGGUGAAUUCCUCUCUCCUCCACCGGAGGGGAGAGGACGGGACAAGUAUUAUGGG	2	2	0	0	ctspaired	1.317	-0.252064	0.19153	-1.31605	0.188156	NA
GGGUAAAAGCGAGGUGAAUUCCUUCCUCCUCCUGAGGAGGAGGGAGGACGGGACAAGUAUUAUGGG	2	2	0	0	ctspaired	1.317	-0.252064	0.19153	-1.31605	0.188156	NA
GGGUAAAAGCGAGGUGAAUUCCUUCUUCCUCCUAUGGAGGAAGAGGGACGGGACAAGUAUUAUGGG	2	2	0	0	ctspaired	1.317	-0.252064	0.19153	-1.31605	0.188156	NA
GGGUAAAAGCGAGGUGAAUUCUCUUCUCCUCCGGAGGAGGGGAAGGGACGGGACAAGUAUUAUGGG	6	5	2	4	ctspaired	4.67922	-0.428315	0.325521	-1.31579	0.188246	NA
GGGUAAAAGCGAGGUGAAUUCCUUCUUCCUCCGCUGGAGGGAGAGGGACGGGACAAGUAUUAUGGG	27	16	19	22	ctspaired	21.0477	-0.439816	0.334502	-1.31484	0.188564	0.263177
GGGUAAAAGCGAGGUGAAUUCCUCUCUCCUCCGAUGGAGGGGGGAGGACGGGACAAGUAUUAUGGG	17	9	9	12	ctspaired	11.8037	-0.470041	0.357939	-1.31319	0.18912	0.263778
GGGUAAAAGCGAGGUGAAUUCUCUCUUCCUCCGUGGGAGGAGGGGAGACGGGACAAGUAUUAUGGG	16	8	12	6	ctspaired	10.6611	-0.470734	0.359045	-1.31107	0.189834	0.264597
GGGUAAAAGCGAGGUGAAUUCCUUCUUCCUCCAUUGGAGGGAGAGGGACGGGACAAGUAUUAUGGG	12	8	11	3	ctspaired	9.02415	-0.465676	0.35607	-1.30782	0.190934	NA
GGGUAAAAGCGAGGUGAAUUCCUCUCUCCUCCGAGGGAGGGGAGGGGACGGGACAAGUAUUAUGGG	13	8	6	10	ctspaired	9.48735	-0.467724	0.358645	-1.30414	0.192185	NA
GGGUAAAAGCGAGGUGAAUUCUCUCUUCCUCCGUAGGAGGAGGAGAGACGGGACAAGUAUUAUGGG	2	3	0	1	ctspaired	1.9459	-0.302962	0.232855	-1.30107	0.193233	NA
GGGUAAAAGCGAGGUGAAUUCUCUUCUCCUCCAGCGGAGGAGAGGAGACGGGACAAGUAUUAUGGG	2	3	0	1	ctspaired	1.9459	-0.302962	0.232855	-1.30107	0.193233	NA
GGGUAAAAGCGAGGUGAAUUCUCUCCUCCUCCUGAGGAGGGGGAGAGACGGGACAAGUAUUAUGGG	2	4	1	1	ctspaired	2.60007	-0.345152	0.265295	-1.30101	0.193255	NA
GGGUAAAAGCGAGGUGAAUUCUCUCCUCCUCCUCAGGAGGGGGGGAGACGGGACAAGUAUUAUGGG	12	3	5	3	ctspaired	5.54137	-0.439265	0.337874	-1.30009	0.193572	NA
GGGUAAAAGCGAGGUGAAUUCCUUCUUCCUCCUGGGGAGGGAGAGGGACGGGACAAGUAUUAUGGG	19	9	8	15	ctspaired	12.5842	-0.464081	0.357131	-1.29947	0.193782	0.268851
GGGUAAAAGCGAGGUGAAUUCUCUCUUCCUCCAGAGGAGGGAGGGAGACGGGACAAGUAUUAUGGG	12	4	7	2	ctspaired	6.22081	-0.444464	0.342395	-1.2981	0.194252	NA
GGGUAAAAGCGAGGUGAAUUCUCCUCUCCUCCUGAGGAGGGGGGGAGACGGGACAAGUAUUAUGGG	13	8	8	8	ctspaired	9.5379	-0.464676	0.35876	-1.29523	0.195243	NA
GGGUAAAAGCGAGGUGAAUUCUUCCUUCCUCCUACGGAGGAGGGGAGACGGGACAAGUAUUAUGGG	7	5	2	5	ctspaired	5.08213	-0.425499	0.331718	-1.28271	0.199593	NA
GGGUAAAAGCGAGGUGAAUUCUUCCUUCCUCCUCGGGAGGAGGGGAGACGGGACAAGUAUUAUGGG	16	9	12	8	ctspaired	11.4766	-0.459812	0.358583	-1.2823	0.199737	0.2753
GGGUAAAAGCGAGGUGAAUUCCUCUCUCCUCCAUGGGAGGGGAGGGGACGGGACAAGUAUUAUGGG	9	6	4	6	ctspaired	6.56738	-0.444778	0.348208	-1.27733	0.201484	NA
GGGUAAAAGCGAGGUGAAUUCUCUCUUCCUCCAGAGGAGGAGGGGAGACGGGACAAGUAUUAUGGG	8	9	5	8	ctspaired	8.2631	-0.453218	0.355065	-1.27643	0.201802	NA
GGGUAAAAGCGAGGUGAAUUCUUCUCUCCUCCUAGGGAGGGGAGAAGACGGGACAAGUAUUAUGGG	2	3	1	0	ctspaired	1.97117	-0.29827	0.2338	-1.27575	0.202043	NA
GGGUAAAAGCGAGGUGAAUUCUUCCUUCCUCCUGGGGAGGAGGGGAGACGGGACAAGUAUUAUGGG	15	6	9	6	ctspaired	8.92453	-0.454379	0.357867	-1.26969	0.204197	NA
GGGUAAAAGCGAGGUGAAUUCCUUCUUCCUCCUGAGGAGGAAGAGGGACGGGACAAGUAUUAUGGG	5	2	1	1	ctspaired	2.36434	-0.332872	0.26227	-1.26919	0.204372	NA
GGGUAAAAGCGAGGUGAAUUCUCUUCUCCUCCGAGGGAGGAGAGGAGACGGGACAAGUAUUAUGGG	5	3	0	3	ctspaired	2.96797	-0.351717	0.278176	-1.26437	0.206098	NA
GGGUAAAAGCGAGGUGAAUUCUCUUCUCCUCCGCCGGAGGGGGAGAGACGGGACAAGUAUUAUGGG	17	10	10	13	ctspaired	12.6445	-0.45073	0.356726	-1.26352	0.206403	0.282347
GGGUAAAAGCGAGGUGAAUUCUUCUCUCCUCCAGCGGAGGGGGGAAGACGGGACAAGUAUUAUGGG	8	5	3	5	ctspaired	5.51031	-0.426352	0.338542	-1.25937	0.207895	NA
GGGUAAAAGCGAGGUGAAUUCCUCUCUCCUCCUCGGGAGGGGGGAGGACGGGACAAGUAUUAUGGG	15	12	10	14	ctspaired	13.2832	-0.447089	0.356269	-1.25492	0.209508	0.285587
GGGUAAAAGCGAGGUGAAUUCCUCCUUCCUCCUGGGGAGGGAGGGGGACGGGACAAGUAUUAUGGG	10	7	8	4	ctspaired	7.70028	-0.442928	0.353397	-1.25334	0.210081	NA
GGGUAAAAGCGAGGUGAAUUCUCCUCUCCUCCACCGGAGGAGGGGGGACGGGACAAGUAUUAUGGG	8	5	4	4	ctspaired	5.53558	-0.424704	0.339114	-1.25239	0.210427	NA
GGGUAAAAGCGAGGUGAAUUCCUCCUUCCUCCUGAGGAGGGAGGGGGACGGGACAAGUAUUAUGGG	9	7	8	3	ctspaired	7.29737	-0.437823	0.350293	-1.24988	0.211345	NA
GGGUAAAAGCGAGGUGAAUUCUCUUCUCCUCCGACGGAGGAGAAGGGACGGGACAAGUAUUAUGGG	0	0	4	3	ctspaired	1.40765	0.252723	0.202463	1.24824	0.211943	NA
GGGUAAAAGCGAGGUGAAUUCCUUCUUCCUCCGUUGGAGGGAGAGGGACGGGACAAGUAUUAUGGG	5	7	4	4	ctspaired	5.77131	-0.420461	0.337894	-1.24436	0.213367	NA
GGGUAAAAGCGAGGUGAAUUCUCUCUUCCUCCAGCGGAGGAGGAGAGACGGGACAAGUAUUAUGGG	6	3	1	3	ctspaired	3.39615	-0.37099	0.298244	-1.24391	0.213532	NA
GGGUAAAAGCGAGGUGAAUUCUUCCUUCCUCCUAGGGAGGGAGGGAGACGGGACAAGUAUUAUGGG	8	2	3	1	ctspaired	3.43695	-0.368858	0.297885	-1.23826	0.215621	NA
GGGUAAAAGCGAGGUGAAUUCUCUCUUCCUCCACGGGAGGAGGAGGGACGGGACAAGUAUUAUGGG	15	7	5	12	ctspaired	9.639	-0.443906	0.358635	-1.23777	0.215803	NA
GGGUAAAAGCGAGGUGAAUUCUCUUCUCCUCCGGCGGAGGGGAAGGGACGGGACAAGUAUUAUGGG	11	6	3	9	ctspaired	7.34793	-0.434701	0.351807	-1.23562	0.216599	NA
GGGUAAAAGCGAGGUGAAUUCUUCUCUCCUCCUAAGGAGGAGAGAGGACGGGACAAGUAUUAUGGG	0	0	3	4	ctspaired	1.38238	0.248215	0.200894	1.23555	0.216625	NA
GGGUAAAAGCGAGGUGAAUUCUCCUCUCCUCCUCAGGAGGAGGGGGGACGGGACAAGUAUUAUGGG	16	4	9	4	ctspaired	7.88298	-0.433788	0.353616	-1.22672	0.219928	NA
GGGUAAAAGCGAGGUGAAUUCUCCUCUCCUCCAGAGGAGGGGGGGAGACGGGACAAGUAUUAUGGG	9	9	9	5	ctspaired	8.76709	-0.437051	0.356367	-1.22641	0.220046	NA
GGGUAAAAGCGAGGUGAAUUCUUCUCUCCUCCUAAGGAGGGGGGAAGACGGGACAAGUAUUAUGGG	9	9	9	5	ctspaired	8.76709	-0.437051	0.356367	-1.22641	0.220046	NA
GGGUAAAAGCGAGGUGAAUUCUCUUCUCCUCCAUAGGAGGGGGAGGGACGGGACAAGUAUUAUGGG	37	17	28	26	ctspaired	26.3065	-0.390529	0.319122	-1.22376	0.221041	0.298314
GGGUAAAAGCGAGGUGAAUUCCUCUCUCCUCCGGCGGAGGGGAGGGGACGGGACAAGUAUUAUGGG	12	9	10	7	ctspaired	10.0011	-0.437449	0.358894	-1.21888	0.22289	NA
GGGUAAAAGCGAGGUGAAUUCUUCCUUCCUCCUGUGGAGGAGGGGAGACGGGACAAGUAUUAUGGG	10	5	4	6	ctspaired	6.34139	-0.422547	0.34707	-1.21747	0.223426	NA
GGGUAAAAGCGAGGUGAAUUCCUCUCUCCUCCGGGGGAGGAGGGAGGACGGGACAAGUAUUAUGGG	8	4	3	4	ctspaired	4.88141	-0.402367	0.331038	-1.21547	0.224187	NA
GGGUAAAAGCGAGGUGAAUUCUCUCUUCCUCCACGGGAGGAGGGGAGACGGGACAAGUAUUAUGGG	19	7	9	12	ctspaired	11.3517	-0.435513	0.358444	-1.21501	0.224362	0.301537
GGGUAAAAGCGAGGUGAAUUCCUCUCUCCUCCGUUGGAGGGGGGAGGACGGGACAAGUAUUAUGGG	14	7	10	6	ctspaired	9.36245	-0.435023	0.358413	-1.21375	0.224844	NA
GGGUAAAAGCGAGGUGAAUUCCUUCUUCCUCCAAAGGAGGGAGAAGGACGGGACAAGUAUUAUGGG	5	1	0	1	ctspaired	1.71017	-0.268962	0.222441	-1.20914	0.22661	NA
GGGUAAAAGCGAGGUGAAUUCUUCCUUCCUCCUAAGGAGGAGGGGAGACGGGACAAGUAUUAUGGG	12	8	7	9	ctspaired	9.29637	-0.433174	0.358501	-1.20829	0.226935	NA
GGGUAAAAGCGAGGUGAAUUCCUCUCUCCUCCGCGGGAGGGGGGAGGACGGGACAAGUAUUAUGGG	23	15	18	19	ctspaired	18.9686	-0.410861	0.341057	-1.20467	0.228331	0.305895
GGGUAAAAGCGAGGUGAAUUCUCUCCUCCUCCUGGGGAGGGGGGGAGACGGGACAAGUAUUAUGGG	18	13	14	15	ctspaired	15.4085	-0.42218	0.351205	-1.20209	0.229328	0.307133
GGGUAAAAGCGAGGUGAAUUCUCUCUUCCUCCACGGGAGGGAGAGGGACGGGACAAGUAUUAUGGG	11	5	4	7	ctspaired	6.7443	-0.419931	0.349783	-1.20055	0.229927	NA
GGGUAAAAGCGAGGUGAAUUCUUCCUUCCUCCGGAGGAGGAGGGGAGACGGGACAAGUAUUAUGGG	6	3	0	4	ctspaired	3.37088	-0.34779	0.289792	-1.20014	0.230087	NA
GGGUAAAAGCGAGGUGAAUUCCUUCCUCCUCCACCGGAGGAGGGAGGACGGGACAAGUAUUAUGGG	3	2	0	1	ctspaired	1.71991	-0.26691	0.223258	-1.19552	0.231883	NA
GGGUAAAAGCGAGGUGAAUUCUUCUCUCCUCCUCGGGAGGAGAGAGGACGGGACAAGUAUUAUGGG	3	2	0	1	ctspaired	1.71991	-0.26691	0.223258	-1.19552	0.231883	NA
GGGUAAAAGCGAGGUGAAUUCUUCUCUCCUCCUGCGGAGGGGGGAAGACGGGACAAGUAUUAUGGG	9	7	5	7	ctspaired	7.40821	-0.421681	0.352957	-1.19471	0.2322	NA
GGGUAAAAGCGAGGUGAAUUCUCUCUUCCUCCAUCGGAGGGAGGGAGACGGGACAAGUAUUAUGGG	7	3	1	4	ctspaired	3.79906	-0.367714	0.307843	-1.19448	0.232288	NA
GGGUAAAAGCGAGGUGAAUUCUCUUCUCCUCCAUGGGAGGGGAAGGGACGGGACAAGUAUUAUGGG	10	10	5	12	ctspaired	9.88447	-0.426984	0.358365	-1.19148	0.233466	NA
GGGUAAAAGCGAGGUGAAUUCUCUCUUCCUCCAUGGGAGGAGGGGAGACGGGACAAGUAUUAUGGG	14	4	7	5	ctspaired	7.21328	-0.419432	0.352041	-1.19143	0.233485	NA
GGGUAAAAGCGAGGUGAAUUCCUUCUUCCUCCACGGGAGGGAGAGGGACGGGACAAGUAUUAUGGG	23	7	10	15	ctspaired	12.9886	-0.424651	0.356421	-1.19143	0.233485	0.311215
GGGUAAAAGCGAGGUGAAUUCUCCUCUCCUCCGUCGGAGGGGAGGGGACGGGACAAGUAUUAUGGG	4	4	2	2	ctspaired	3.43116	-0.354009	0.29851	-1.18592	0.235653	NA
GGGUAAAAGCGAGGUGAAUUCCUUCUUCCUCCAAAGGAGGGAGAGGGACGGGACAAGUAUUAUGGG	12	5	5	7	ctspaired	7.17248	-0.417735	0.352554	-1.18488	0.236064	NA
GGGUAAAAGCGAGGUGAAUUCCUCUCUCCUCCGACGGAGGGGGGAGGACGGGACAAGUAUUAUGGG	15	6	4	12	ctspaired	8.98482	-0.423144	0.357381	-1.18402	0.236407	NA
GGGUAAAAGCGAGGUGAAUUCUCUUCUCCUCCAAAGGAGGGGGAGGGACGGGACAAGUAUUAUGGG	37	17	20	35	ctspaired	26.2909	-0.380441	0.32145	-1.18351	0.236605	0.313883
GGGUAAAAGCGAGGUGAAUUCUUCUCUCCUCCAGUGGAGGGGAGAGGACGGGACAAGUAUUAUGGG	10	7	3	10	ctspaired	7.76057	-0.414548	0.353051	-1.17419	0.24032	NA
GGGUAAAAGCGAGGUGAAUUCUCUCUUCCUCCGCCGGAGGAGGGGAGACGGGACAAGUAUUAUGGG	26	17	25	18	ctspaired	21.7987	-0.392833	0.335147	-1.17212	0.241149	0.318694
GGGUAAAAGCGAGGUGAAUUCUCUUCUCCUCCGUGGGAGGGGAAGGGACGGGACAAGUAUUAUGGG	15	10	6	16	ctspaired	11.9243	-0.420288	0.358622	-1.17195	0.241217	0.318694
GGGUAAAAGCGAGGUGAAUUCCUUCUUCCUCCUUAGGAGGAAGAGGGACGGGACAAGUAUUAUGGG	3	2	1	0	ctspaired	1.74518	-0.262552	0.224347	-1.17029	0.241883	NA
GGGUAAAAGCGAGGUGAAUUCUCUCCUCCUCCAUCGGAGGGGGGGAGACGGGACAAGUAUUAUGGG	8	3	2	4	ctspaired	4.22723	-0.372788	0.319328	-1.16741	0.243044	NA
GGGUAAAAGCGAGGUGAAUUCUCUUCUCCUCCUACGGAGGGGAAGGGACGGGACAAGUAUUAUGGG	10	4	4	5	ctspaired	5.71249	-0.398621	0.341663	-1.16671	0.243327	NA
GGGUAAAAGCGAGGUGAAUUCUCUCUUCCUCCGAUGGAGGGAGAGGGACGGGACAAGUAUUAUGGG	22	8	11	15	ctspaired	13.4265	-0.41347	0.355198	-1.16405	0.244402	0.321791
GGGUAAAAGCGAGGUGAAUUCCUUCCUCCUCCAAUGGAGGAGGGAGGACGGGACAAGUAUUAUGGG	3	1	0	0	ctspaired	1.09101	-0.202875	0.174389	-1.16335	0.244688	NA
GGGUAAAAGCGAGGUGAAUUCCUUCCUCCUCCUUAGGAGGAGGGAGGACGGGACAAGUAUUAUGGG	3	1	0	0	ctspaired	1.09101	-0.202875	0.174389	-1.16335	0.244688	NA
GGGUAAAAGCGAGGUGAAUUCUCCUCUCCUCCUUAGGAGGAGAGGGGACGGGACAAGUAUUAUGGG	3	1	0	0	ctspaired	1.09101	-0.202875	0.174389	-1.16335	0.244688	NA
GGGUAAAAGCGAGGUGAAUUCUCUCUUCCUCCUGGGGAGGAAGAGGGACGGGACAAGUAUUAUGGG	3	1	0	0	ctspaired	1.09101	-0.202875	0.174389	-1.16335	0.244688	NA
GGGUAAAAGCGAGGUGAAUUCUCUUCUCCUCCAAAGGAGGAGAAGGGACGGGACAAGUAUUAUGGG	3	1	0	0	ctspaired	1.09101	-0.202875	0.174389	-1.16335	0.244688	NA
GGGUAAAAGCGAGGUGAAUUCUCUUCUCCUCCACCGGAGGAGGAGAGACGGGACAAGUAUUAUGGG	3	1	0	0	ctspaired	1.09101	-0.202875	0.174389	-1.16335	0.244688	NA
GGGUAAAAGCGAGGUGAAUUCUCUUCUCCUCCGGAGGAGGAGAAGGGACGGGACAAGUAUUAUGGG	3	1	0	0	ctspaired	1.09101	-0.202875	0.174389	-1.16335	0.244688	NA
GGGUAAAAGCGAGGUGAAUUCUUCUCUCCUCCGAUGGAGGGGAGAAGACGGGACAAGUAUUAUGGG	3	1	0	0	ctspaired	1.09101	-0.202875	0.174389	-1.16335	0.244688	NA
GGGUAAAAGCGAGGUGAAUUCUUCUCUCCUCCGCAGGAGGAGGGAAGACGGGACAAGUAUUAUGGG	3	1	0	0	ctspaired	1.09101	-0.202875	0.174389	-1.16335	0.244688	NA
GGGUAAAAGCGAGGUGAAUUCUUCUCUCCUCCUGUGGAGGAGGGAAGACGGGACAAGUAUUAUGGG	3	1	0	0	ctspaired	1.09101	-0.202875	0.174389	-1.16335	0.244688	NA
GGGUAAAAGCGAGGUGAAUUCUCUCCUCCUCCGGCGGAGGGGGGGAGACGGGACAAGUAUUAUGGG	6	5	2	5	ctspaired	4.86587	-0.381558	0.328229	-1.16248	0.245042	NA
GGGUAAAAGCGAGGUGAAUUCUUCUCUCCUCCUUAGGAGGGGAGAGGACGGGACAAGUAUUAUGGG	6	5	2	5	ctspaired	4.86587	-0.381558	0.328229	-1.16248	0.245042	NA
GGGUAAAAGCGAGGUGAAUUCCUCUCUCCUCCUUAGGAGGGGGGAGGACGGGACAAGUAUUAUGGG	10	9	7	9	ctspaired	9.30611	-0.413988	0.358226	-1.15566	0.247819	NA
GGGUAAAAGCGAGGUGAAUUCUUCCUUCCUCCGCUGGAGGGAGGGAGACGGGACAAGUAUUAUGGG	13	3	2	8	ctspaired	6.05512	-0.393561	0.340774	-1.1549	0.24813	NA
GGGUAAAAGCGAGGUGAAUUCCUCCUUCCUCCGCUGGAGGGAGGAGGACGGGACAAGUAUUAUGGG	0	1	3	7	ctspaired	2.38459	0.296703	0.257391	1.15274	0.249019	NA
GGGUAAAAGCGAGGUGAAUUCUUCCUUCCUCCAAUGGAGGAGGGAAGACGGGACAAGUAUUAUGGG	7	3	4	1	ctspaired	3.87487	-0.353803	0.308401	-1.14721	0.251293	NA
GGGUAAAAGCGAGGUGAAUUCUCCUCUCCUCCAGCGGAGGGGAGGGGACGGGACAAGUAUUAUGGG	5	4	1	4	ctspaired	3.80879	-0.351817	0.306801	-1.14673	0.251493	NA
GGGUAAAAGCGAGGUGAAUUCUUCCUUCCUCCUUGGGAGGGAGGGAGACGGGACAAGUAUUAUGGG	5	4	1	4	ctspaired	3.80879	-0.351817	0.306801	-1.14673	0.251493	NA
GGGUAAAAGCGAGGUGAAUUCCUUCUUCCUCCGGUGGAGGAAGAGGGACGGGACAAGUAUUAUGGG	7	2	2	2	ctspaired	3.19543	-0.336781	0.294059	-1.14528	0.252092	NA
GGGUAAAAGCGAGGUGAAUUCCUUCUUCCUCCUGAGGAGGGAGAGGGACGGGACAAGUAUUAUGGG	18	6	11	8	ctspaired	10.3704	-0.410971	0.359046	-1.14462	0.252367	NA
GGGUAAAAGCGAGGUGAAUUCUCUCCUCCUCCUGUGGAGGAGGGGAGACGGGACAAGUAUUAUGGG	1	2	0	0	ctspaired	1.10075	-0.196574	0.17179	-1.14427	0.252512	NA
GGGUAAAAGCGAGGUGAAUUCUCUCUUCCUCCUUGGGAGGAGGGGAGACGGGACAAGUAUUAUGGG	9	6	6	5	ctspaired	6.80458	-0.398676	0.34992	-1.13934	0.254563	NA
GGGUAAAAGCGAGGUGAAUUCUCUCUUCCUCCUAAGGAGGAGGAGAGACGGGACAAGUAUUAUGGG	8	3	4	2	ctspaired	4.27778	-0.363673	0.319561	-1.13804	0.255104	NA
GGGUAAAAGCGAGGUGAAUUCUUCUCUCCUCCUAGGGAGGGGAGAGGACGGGACAAGUAUUAUGGG	15	3	5	7	ctspaired	6.93674	-0.397703	0.350048	-1.13614	0.255899	NA
GGGUAAAAGCGAGGUGAAUUCCUUCUUCCUCCGCCGGAGGGAGAGGGACGGGACAAGUAUUAUGGG	26	23	28	25	ctspaired	26.3945	-0.368179	0.324889	-1.13325	0.257111	0.335376
GGGUAAAAGCGAGGUGAAUUCCUCUCUCCUCCAGAGGAGGGGGGAGGACGGGACAAGUAUUAUGGG	13	9	10	9	ctspaired	10.5906	-0.406785	0.359016	-1.13306	0.257191	0.335376
GGGUAAAAGCGAGGUGAAUUCCUUCCUCCUCCAGGGGAGGGGGAAGGACGGGACAAGUAUUAUGGG	1	5	2	1	ctspaired	3.03799	-0.309011	0.27448	-1.1258	0.260249	NA
GGGUAAAAGCGAGGUGAAUUCUCCUCUCCUCCAGUGGAGGGGGGGAGACGGGACAAGUAUUAUGGG	9	8	4	10	ctspaired	8.19849	-0.39803	0.35494	-1.1214	0.262118	NA
GGGUAAAAGCGAGGUGAAUUCUUCUCUCCUCCGUUGGAGGAGGGAAGACGGGACAAGUAUUAUGGG	4	2	1	1	ctspaired	2.14809	-0.282908	0.252441	-1.12069	0.26242	NA
GGGUAAAAGCGAGGUGAAUUCUCUCUUCCUCCUACGGAGGGAGAGAGACGGGACAAGUAUUAUGGG	0	0	3	3	ctspaired	1.19573	0.208132	0.186012	1.11892	0.263175	NA
GGGUAAAAGCGAGGUGAAUUCUUCUCUCCUCCUGCGGAGGGGAGAAGACGGGACAAGUAUUAUGGG	1	4	0	2	ctspaired	2.35855	-0.274502	0.245694	-1.11725	0.263888	NA
GGGUAAAAGCGAGGUGAAUUCCUUCUUCCUCCUAAGGAGGGAGAGGGACGGGACAAGUAUUAUGGG	12	6	7	7	ctspaired	8.03857	-0.396901	0.356139	-1.11446	0.265084	NA
GGGUAAAAGCGAGGUGAAUUCUCUUCUCCUCCGUCGGAGGGGAAGGGACGGGACAAGUAUUAUGGG	10	3	3	5	ctspaired	5.05832	-0.370904	0.333265	-1.11294	0.265735	NA
GGGUAAAAGCGAGGUGAAUUCCUCUCUCCUCCGCGGGAGGAGGGAGGACGGGACAAGUAUUAUGGG	6	1	0	2	ctspaired	2.11308	-0.269609	0.242713	-1.11081	0.266648	NA
GGGUAAAAGCGAGGUGAAUUCCUUCUUCCUCCAUCGGAGGAAGAGGGACGGGACAAGUAUUAUGGG	1	7	0	2	ctspaired	3.68529	-0.234978	0.211572	-1.11063	0.266728	NA
GGGUAAAAGCGAGGUGAAUUCUCUCUUCCUCCUUCGGAGGAGGGGAGACGGGACAAGUAUUAUGGG	13	8	7	11	ctspaired	9.88593	-0.397474	0.358962	-1.10729	0.268169	NA
GGGUAAAAGCGAGGUGAAUUCCUCCUUCCUCCUUAGGAGGGAGGGGGACGGGACAAGUAUUAUGGG	5	3	2	2	ctspaired	3.20517	-0.325397	0.294269	-1.10578	0.268822	NA
GGGUAAAAGCGAGGUGAAUUCUCUCCUCCUCCUGAGGAGGGGGGGAGACGGGACAAGUAUUAUGGG	16	3	3	10	ctspaired	7.28911	-0.386088	0.349712	-1.10402	0.269585	NA
GGGUAAAAGCGAGGUGAAUUCUCCUCUCCUCCAAUGGAGGGGAGGAGACGGGACAAGUAUUAUGGG	0	0	2	4	ctspaired	1.17046	0.201845	0.183454	1.10025	0.271223	NA
GGGUAAAAGCGAGGUGAAUUCUCUCCUCCUCCGGAGGAGGGGGGGAGACGGGACAAGUAUUAUGGG	0	0	2	4	ctspaired	1.17046	0.201845	0.183454	1.10025	0.271223	NA
GGGUAAAAGCGAGGUGAAUUCUCCUCUCCUCCAGGGGAGGGGAGGGGACGGGACAAGUAUUAUGGG	6	7	5	5	ctspaired	6.38614	-0.378767	0.345049	-1.09772	0.272327	NA
GGGUAAAAGCGAGGUGAAUUCUCUCUUCCUCCAAUGGAGGGAGGGAGACGGGACAAGUAUUAUGGG	18	7	13	8	ctspaired	11.2365	-0.390284	0.358789	-1.08778	0.276692	0.356934
GGGUAAAAGCGAGGUGAAUUCUCUUCUCCUCCUAUGGAGGGGAAGGGACGGGACAAGUAUUAUGGG	7	5	6	2	ctspaired	5.36987	-0.362627	0.333908	-1.08601	0.277475	NA
GGGUAAAAGCGAGGUGAAUUCUCUCUUCCUCCGAUGGAGGGAGAGGGACGGGACAAGUAUUAUGGG	2	1	5	8	ctspaired	3.4276	0.325433	0.301051	1.08099	0.279702	NA
GGGUAAAAGCGAGGUGAAUUCUCUCUUCCUCCUGUGGAGGAGGGGAGACGGGACAAGUAUUAUGGG	8	12	8	11	ctspaired	10.7856	-0.38588	0.358877	-1.07524	0.282265	0.362651
GGGUAAAAGCGAGGUGAAUUCUCUCCUCCUCCGGUGGAGGGGGGGAGACGGGACAAGUAUUAUGGG	12	5	4	9	ctspaired	7.33386	-0.377783	0.352676	-1.07119	0.284084	NA
GGGUAAAAGCGAGGUGAAUUCCUCCUUCCUCCUUGGGAGGGAGGGGGACGGGACAAGUAUUAUGGG	8	4	2	6	ctspaired	5.04279	-0.3552	0.331638	-1.07105	0.284149	NA
GGGUAAAAGCGAGGUGAAUUCUCUUCUCCUCCGCCGGAGGGGAAGGGACGGGACAAGUAUUAUGGG	20	13	13	20	ctspaired	16.5624	-0.371795	0.348203	-1.06775	0.285631	0.365664
GGGUAAAAGCGAGGUGAAUUCUCUCCUCCUCCUCCGGAGGGGGAGGGACGGGACAAGUAUUAUGGG	6	3	1	4	ctspaired	3.5828	-0.323037	0.30265	-1.06736	0.28581	NA
GGGUAAAAGCGAGGUGAAUUCUCUCUUCCUCCUGGGGAGGGAGAGGGACGGGACAAGUAUUAUGGG	16	4	8	7	ctspaired	8.23102	-0.380019	0.356216	-1.06682	0.286052	NA
GGGUAAAAGCGAGGUGAAUUCCUCCUUCCUCCAUAGGAGGGAGGGGGACGGGACAAGUAUUAUGGG	6	6	3	6	ctspaired	5.7067	-0.361414	0.338893	-1.06646	0.286218	NA
GGGUAAAAGCGAGGUGAAUUCCUUCUUCCUCCGGCGGAGGGAGAAGGACGGGACAAGUAUUAUGGG	5	0	0	0	ctspaired	1.08127	-0.174371	0.163545	-1.0662	0.286335	NA
GGGUAAAAGCGAGGUGAAUUCUCCUCUCCUCCUUGGGAGGGGAGGAGACGGGACAAGUAUUAUGGG	5	0	0	0	ctspaired	1.08127	-0.174371	0.163545	-1.0662	0.286335	NA
GGGUAAAAGCGAGGUGAAUUCUCUCUUCCUCCGCAGGAGGAGGAGAGACGGGACAAGUAUUAUGGG	5	0	0	0	ctspaired	1.08127	-0.174371	0.163545	-1.0662	0.286335	NA
GGGUAAAAGCGAGGUGAAUUCUCUCUUCCUCCACCGGAGGAGGGGAGACGGGACAAGUAUUAUGGG	11	5	7	5	ctspaired	7.00676	-0.372694	0.351399	-1.0606	0.288872	NA
GGGUAAAAGCGAGGUGAAUUCCUCUCUCCUCCAGUGGAGGGGAGAGGACGGGACAAGUAUUAUGGG	2	3	1	1	ctspaired	2.15783	-0.264133	0.249052	-1.06056	0.288891	NA
GGGUAAAAGCGAGGUGAAUUCUUCUCUCCUCCACCGGAGGAGAGGAGACGGGACAAGUAUUAUGGG	2	3	1	1	ctspaired	2.15783	-0.264133	0.249052	-1.06056	0.288891	NA
GGGUAAAAGCGAGGUGAAUUCUCUCCUCCUCCGACGGAGGGGGAGGGACGGGACAAGUAUUAUGGG	9	2	1	5	ctspaired	3.97597	-0.328384	0.309792	-1.06002	0.289137	NA
GGGUAAAAGCGAGGUGAAUUCUCUUCUCCUCCUAUGGAGGGGGAGAGACGGGACAAGUAUUAUGGG	6	7	7	3	ctspaired	6.43668	-0.363888	0.343474	-1.05943	0.289403	NA
GGGUAAAAGCGAGGUGAAUUCCUCUCUCCUCCACAGGAGGAGGGAGGACGGGACAAGUAUUAUGGG	4	1	0	1	ctspaired	1.49392	-0.221166	0.208953	-1.05845	0.289852	NA
GGGUAAAAGCGAGGUGAAUUCUCCUCUCCUCCAUAGGAGGGGAGGGGACGGGACAAGUAUUAUGGG	6	3	3	2	ctspaired	3.63334	-0.323766	0.306224	-1.05728	0.290382	NA
GGGUAAAAGCGAGGUGAAUUCCUCUCUCCUCCACUGGAGGAGGGAGGACGGGACAAGUAUUAUGGG	4	2	2	0	ctspaired	2.17336	-0.259797	0.246393	-1.0544	0.2917	NA
GGGUAAAAGCGAGGUGAAUUCUUCCUUCCUCCUCAGGAGGGAGGGAGACGGGACAAGUAUUAUGGG	4	2	2	0	ctspaired	2.17336	-0.259797	0.246393	-1.0544	0.2917	NA
GGGUAAAAGCGAGGUGAAUUCUCUCUUCCUCCGCAGGAGGGAGAGGGACGGGACAAGUAUUAUGGG	1	0	2	6	ctspaired	1.76002	0.239356	0.227916	1.05019	0.29363	NA
GGGUAAAAGCGAGGUGAAUUCCUUCUUCCUCCGUGGGAGGGAGAGGGACGGGACAAGUAUUAUGGG	12	11	9	13	ctspaired	11.7936	-0.375425	0.358494	-1.04723	0.294994	0.37548
GGGUAAAAGCGAGGUGAAUUCUCUUCUCCUCCACGGGAGGAGAGGAGACGGGACAAGUAUUAUGGG	5	2	2	1	ctspaired	2.57627	-0.283189	0.271519	-1.04298	0.296957	NA
GGGUAAAAGCGAGGUGAAUUCUCUCUUCCUCCAUAGGAGGAGGAGGGACGGGACAAGUAUUAUGGG	16	7	10	10	ctspaired	10.5416	-0.374029	0.358962	-1.04197	0.297424	0.377659
GGGUAAAAGCGAGGUGAAUUCUCUCUUCCUCCUAGGGAGGGAGAGGGACGGGACAAGUAUUAUGGG	13	3	6	5	ctspaired	6.34285	-0.360813	0.346342	-1.04178	0.297513	NA
GGGUAAAAGCGAGGUGAAUUCUUCCUUCCUCCGAGGGAGGAGGGGAGACGGGACAAGUAUUAUGGG	10	11	9	11	ctspaired	10.9878	-0.37324	0.359034	-1.03957	0.298541	0.378506
GGGUAAAAGCGAGGUGAAUUCUCCUCUCCUCCACAGGAGGGGGGGAGACGGGACAAGUAUUAUGGG	9	9	9	7	ctspaired	9.1404	-0.37126	0.357701	-1.03791	0.299314	NA
GGGUAAAAGCGAGGUGAAUUCUCUUCUCCUCCGAUGGAGGAGGAGGGACGGGACAAGUAUUAUGGG	10	4	5	5	ctspaired	5.92441	-0.355771	0.343906	-1.0345	0.300902	NA
GGGUAAAAGCGAGGUGAAUUCUCUCUUCCUCCGCCGGAGGGAGAGAGACGGGACAAGUAUUAUGGG	2	0	3	7	ctspaired	2.37485	0.268557	0.259697	1.03412	0.301082	NA
GGGUAAAAGCGAGGUGAAUUCUCUCUUCCUCCAGGGGAGGGAGAGAGACGGGACAAGUAUUAUGGG	4	1	1	0	ctspaired	1.51919	-0.217228	0.210205	-1.03341	0.301412	NA
GGGUAAAAGCGAGGUGAAUUCUCUCUUCCUCCUCAGGAGGAAGGGAGACGGGACAAGUAUUAUGGG	4	1	1	0	ctspaired	1.51919	-0.217228	0.210205	-1.03341	0.301412	NA
GGGUAAAAGCGAGGUGAAUUCUCUUCUCCUCCGACGGAGGAGGAGGGACGGGACAAGUAUUAUGGG	4	1	1	0	ctspaired	1.51919	-0.217228	0.210205	-1.03341	0.301412	NA
GGGUAAAAGCGAGGUGAAUUCUUCUCUCCUCCUGAGGAGGAGGGAAGACGGGACAAGUAUUAUGGG	4	1	1	0	ctspaired	1.51919	-0.217228	0.210205	-1.03341	0.301412	NA
GGGUAAAAGCGAGGUGAAUUCUCUUCUCCUCCGUUGGAGGGGAAGGGACGGGACAAGUAUUAUGGG	9	6	3	9	ctspaired	6.91542	-0.360301	0.349137	-1.03198	0.302084	NA
GGGUAAAAGCGAGGUGAAUUCCUUCUUCCUCCGGUGGAGGGAGAAGGACGGGACAAGUAUUAUGGG	2	2	0	1	ctspaired	1.50366	-0.21477	0.208387	-1.03063	0.302714	NA
GGGUAAAAGCGAGGUGAAUUCUCCUCUCCUCCAAGGGAGGAGAGGGGACGGGACAAGUAUUAUGGG	2	2	0	1	ctspaired	1.50366	-0.21477	0.208387	-1.03063	0.302714	NA
GGGUAAAAGCGAGGUGAAUUCUCUCCUCCUCCGGCGGAGGAGGAGGGACGGGACAAGUAUUAUGGG	2	2	0	1	ctspaired	1.50366	-0.21477	0.208387	-1.03063	0.302714	NA
GGGUAAAAGCGAGGUGAAUUCUCUCUUCCUCCGAAGGAGGAGGAGAGACGGGACAAGUAUUAUGGG	2	2	0	1	ctspaired	1.50366	-0.21477	0.208387	-1.03063	0.302714	NA
GGGUAAAAGCGAGGUGAAUUCUCUUCUCCUCCUAAGGAGGGGAAGAGACGGGACAAGUAUUAUGGG	2	2	0	1	ctspaired	1.50366	-0.21477	0.208387	-1.03063	0.302714	NA
GGGUAAAAGCGAGGUGAAUUCUUCUCUCCUCCAGGGGAGGGGAGAAGACGGGACAAGUAUUAUGGG	2	2	0	1	ctspaired	1.50366	-0.21477	0.208387	-1.03063	0.302714	NA
GGGUAAAAGCGAGGUGAAUUCUCUCCUCCUCCUGGGGAGGGGGAGAGACGGGACAAGUAUUAUGGG	8	1	1	3	ctspaired	2.94416	-0.290025	0.281775	-1.02928	0.303347	NA
GGGUAAAAGCGAGGUGAAUUCCUCCUUCCUCCACCGGAGGGAGGGGGACGGGACAAGUAUUAUGGG	4	5	4	2	ctspaired	4.29726	-0.325623	0.316432	-1.02905	0.303458	NA
GGGUAAAAGCGAGGUGAAUUCUCUCUUCCUCCGUCGGAGGAGGGGAGACGGGACAAGUAUUAUGGG	9	1	13	12	ctspaired	7.38338	0.36197	0.351823	1.02884	0.303554	NA
GGGUAAAAGCGAGGUGAAUUCUUCUCUCCUCCGGCGGAGGGGAGAGGACGGGACAAGUAUUAUGGG	9	6	6	6	ctspaired	6.99123	-0.361009	0.351323	-1.02757	0.304152	NA
GGGUAAAAGCGAGGUGAAUUCCUCUCUCCUCCGUUGGAGGGGAGGGGACGGGACAAGUAUUAUGGG	12	3	7	3	ctspaired	5.96522	-0.348756	0.341321	-1.02178	0.306883	NA
GGGUAAAAGCGAGGUGAAUUCUUCUCUCCUCCUUGGGAGGGGGGAAGACGGGACAAGUAUUAUGGG	11	6	4	10	ctspaired	7.7465	-0.361515	0.354179	-1.02071	0.307391	NA
GGGUAAAAGCGAGGUGAAUUCCUCCUUCCUCCAAUGGAGGGAGGGGGACGGGACAAGUAUUAUGGG	9	8	6	9	ctspaired	8.43569	-0.362842	0.356485	-1.01783	0.308758	NA
GGGUAAAAGCGAGGUGAAUUCCUUCUUCCUCCAGCGGAGGGAGAAGGACGGGACAAGUAUUAUGGG	1	0	1	7	ctspaired	1.73475	0.225755	0.222423	1.01498	0.310114	NA
GGGUAAAAGCGAGGUGAAUUCCUUCUUCCUCCGAGGGAGGAAGAGGGACGGGACAAGUAUUAUGGG	7	3	4	2	ctspaired	4.06152	-0.320128	0.31547	-1.01476	0.310219	NA
GGGUAAAAGCGAGGUGAAUUCUCCUCUCCUCCUGCGGAGGGGAGGGGACGGGACAAGUAUUAUGGG	4	4	2	3	ctspaired	3.61781	-0.308344	0.304046	-1.01414	0.310518	NA
GGGUAAAAGCGAGGUGAAUUCUCUUCUCCUCCUCUGGAGGGGGAGAGACGGGACAAGUAUUAUGGG	4	4	2	3	ctspaired	3.61781	-0.308344	0.304046	-1.01414	0.310518	NA
GGGUAAAAGCGAGGUGAAUUCCUUCUUCCUCCAGCGGAGGGAGAGGGACGGGACAAGUAUUAUGGG	11	6	7	7	ctspaired	7.82232	-0.36044	0.355419	-1.01413	0.310522	NA
GGGUAAAAGCGAGGUGAAUUCUUCCUUCCUCCACUGGAGGAGGGGAGACGGGACAAGUAUUAUGGG	13	6	6	10	ctspaired	8.60286	-0.362491	0.35749	-1.01399	0.310588	NA
GGGUAAAAGCGAGGUGAAUUCUUCCUUCCUCCGGGGGAGGAGGGGAGACGGGACAAGUAUUAUGGG	15	8	8	13	ctspaired	10.9037	-0.363196	0.35884	-1.01214	0.311471	0.391947
GGGUAAAAGCGAGGUGAAUUCUCUUCUCCUCCAGUGGAGGGGGAGAGACGGGACAAGUAUUAUGGG	16	5	10	7	ctspaired	9.09711	-0.362413	0.358133	-1.01195	0.311562	NA
GGGUAAAAGCGAGGUGAAUUCUCUCUUCCUCCAGCGGAGGAGGGGAGACGGGACAAGUAUUAUGGG	15	8	7	14	ctspaired	10.8784	-0.362808	0.358939	-1.01078	0.312121	0.392296
GGGUAAAAGCGAGGUGAAUUCCUUCUUCCUCCACAGGAGGAAGAGGGACGGGACAAGUAUUAUGGG	6	2	2	2	ctspaired	2.97917	-0.290768	0.287727	-1.01057	0.312223	NA
GGGUAAAAGCGAGGUGAAUUCUUCUCUCCUCCACUGGAGGGGGGAAGACGGGACAAGUAUUAUGGG	22	8	11	17	ctspaired	13.7998	-0.358027	0.354558	-1.00978	0.3126	0.392663
GGGUAAAAGCGAGGUGAAUUCCUCUCUCCUCCACGGGAGGGGGGAGGACGGGACAAGUAUUAUGGG	16	8	7	15	ctspaired	11.2813	-0.361854	0.358748	-1.00866	0.313139	0.393105
GGGUAAAAGCGAGGUGAAUUCUCUCUUCCUCCUCGGGAGGAAGAGGGACGGGACAAGUAUUAUGGG	3	3	1	2	ctspaired	2.56073	-0.271379	0.269195	-1.00811	0.313401	NA
GGGUAAAAGCGAGGUGAAUUCUUCCUUCCUCCUUAGGAGGAAGGAGGACGGGACAAGUAUUAUGGG	3	3	1	2	ctspaired	2.56073	-0.271379	0.269195	-1.00811	0.313401	NA
GGGUAAAAGCGAGGUGAAUUCUCCUCUCCUCCAAUGGAGGAGAGGGGACGGGACAAGUAUUAUGGG	2	2	1	0	ctspaired	1.52893	-0.210611	0.209646	-1.0046	0.315088	NA
GGGUAAAAGCGAGGUGAAUUCCUCCUUCCUCCAUCGGAGGGAGGGGGACGGGACAAGUAUUAUGGG	7	5	2	7	ctspaired	5.45543	-0.336514	0.335609	-1.0027	0.316006	NA
GGGUAAAAGCGAGGUGAAUUCUCUUCUCCUCCGUCGGAGGAGGAGGGACGGGACAAGUAUUAUGGG	13	5	0	7	ctspaired	6.32911	-0.249185	0.248868	-1.00127	0.316695	NA
GGGUAAAAGCGAGGUGAAUUCUCUUCUCCUCCAUUGGAGGAGGAGGGACGGGACAAGUAUUAUGGG	9	3	3	5	ctspaired	4.84207	-0.3303	0.330529	-0.999307	0.317646	NA
GGGUAAAAGCGAGGUGAAUUCCUCCUUCCUCCACUGGAGGGAGGAGGACGGGACAAGUAUUAUGGG	0	0	4	1	ctspaired	1.03435	0.168186	0.168952	0.995469	0.319508	NA
GGGUAAAAGCGAGGUGAAUUCCUCUCUCCUCCUACGGAGGAGGGAGGACGGGACAAGUAUUAUGGG	0	0	4	1	ctspaired	1.03435	0.168186	0.168952	0.995469	0.319508	NA
GGGUAAAAGCGAGGUGAAUUCCUUCCUCCUCCUUCGGAGGGGGAAGGACGGGACAAGUAUUAUGGG	2	1	0	0	ctspaired	0.874756	-0.152711	0.153529	-0.994678	0.319893	NA
GGGUAAAAGCGAGGUGAAUUCUCCUCUCCUCCAGUGGAGGGGAGGAGACGGGACAAGUAUUAUGGG	2	1	0	0	ctspaired	0.874756	-0.152711	0.153529	-0.994678	0.319893	NA
GGGUAAAAGCGAGGUGAAUUCUCUCUUCCUCCUGUGGAGGGAGAGAGACGGGACAAGUAUUAUGGG	2	1	0	0	ctspaired	0.874756	-0.152711	0.153529	-0.994678	0.319893	NA
GGGUAAAAGCGAGGUGAAUUCUCUUCUCCUCCAUGGGAGGAGGAGAGACGGGACAAGUAUUAUGGG	2	1	0	0	ctspaired	0.874756	-0.152711	0.153529	-0.994678	0.319893	NA
GGGUAAAAGCGAGGUGAAUUCUUCUCUCCUCCAGUGGAGGAGAGGAGACGGGACAAGUAUUAUGGG	2	1	0	0	ctspaired	0.874756	-0.152711	0.153529	-0.994678	0.319893	NA
GGGUAAAAGCGAGGUGAAUUCUUCUCUCCUCCUUCGGAGGAGGGAAGACGGGACAAGUAUUAUGGG	2	1	0	0	ctspaired	0.874756	-0.152711	0.153529	-0.994678	0.319893	NA
GGGUAAAAGCGAGGUGAAUUCUUCCUUCCUCCAUGGGAGGGAGGAAGACGGGACAAGUAUUAUGGG	5	1	1	1	ctspaired	1.92209	-0.23914	0.240435	-0.994614	0.319924	NA
GGGUAAAAGCGAGGUGAAUUCUUCUCUCCUCCAAGGGAGGGGGGAAGACGGGACAAGUAUUAUGGG	10	12	9	13	ctspaired	11.8033	-0.356734	0.358822	-0.99418	0.320135	0.400216
GGGUAAAAGCGAGGUGAAUUCUCUUCUCCUCCGGAGGAGGAGAGGAGACGGGACAAGUAUUAUGGG	0	0	3	2	ctspaired	1.00908	0.167827	0.168873	0.993807	0.320317	NA
GGGUAAAAGCGAGGUGAAUUCUUCUCUCCUCCAUUGGAGGAGGGAAGACGGGACAAGUAUUAUGGG	0	0	3	2	ctspaired	1.00908	0.167827	0.168873	0.993807	0.320317	NA
GGGUAAAAGCGAGGUGAAUUCUUCUCUCCUCCAGGGGAGGGGGGAAGACGGGACAAGUAUUAUGGG	16	5	11	6	ctspaired	9.12238	-0.355034	0.357868	-0.992079	0.321159	NA
GGGUAAAAGCGAGGUGAAUUCUCUUCUCCUCCAGCGGAGGAGGAGGGACGGGACAAGUAUUAUGGG	8	5	5	5	ctspaired	5.93415	-0.339438	0.343656	-0.987725	0.323287	NA
GGGUAAAAGCGAGGUGAAUUCUCCUCUCCUCCACCGGAGGGGGGGAGACGGGACAAGUAUUAUGGG	9	5	4	7	ctspaired	6.31179	-0.342282	0.346726	-0.987183	0.323553	NA
GGGUAAAAGCGAGGUGAAUUCUCUCCUCCUCCAGCGGAGGGGGGGAGACGGGACAAGUAUUAUGGG	14	1	5	4	ctspaired	5.27604	-0.325789	0.330661	-0.985265	0.324494	NA
GGGUAAAAGCGAGGUGAAUUCUCUUCUCCUCCAAAGGAGGGGAAGGGACGGGACAAGUAUUAUGGG	5	4	3	3	ctspaired	4.04599	-0.310104	0.315348	-0.98337	0.325425	NA
GGGUAAAAGCGAGGUGAAUUCUCCUCUCCUCCGGGGGAGGGGGGGAGACGGGACAAGUAUUAUGGG	19	8	14	11	ctspaired	12.6669	-0.350745	0.356737	-0.983204	0.325507	0.405246
GGGUAAAAGCGAGGUGAAUUCUCUCUUCCUCCGUUGGAGGGAGAGGGACGGGACAAGUAUUAUGGG	7	2	2	3	ctspaired	3.38208	-0.29401	0.299968	-0.980136	0.327019	NA
GGGUAAAAGCGAGGUGAAUUCUCUCCUCCUCCAGUGGAGGAGGGGAGACGGGACAAGUAUUAUGGG	0	0	2	3	ctspaired	0.983806	0.16319	0.166723	0.978807	0.327675	NA
GGGUAAAAGCGAGGUGAAUUCUCUCCUCCUCCUACGGAGGAGGGGAGACGGGACAAGUAUUAUGGG	0	0	2	3	ctspaired	0.983806	0.16319	0.166723	0.978807	0.327675	NA
GGGUAAAAGCGAGGUGAAUUCUUCCUUCCUCCACAGGAGGGAGGAAGACGGGACAAGUAUUAUGGG	0	0	2	3	ctspaired	0.983806	0.16319	0.166723	0.978807	0.327675	NA
GGGUAAAAGCGAGGUGAAUUCUUCCUUCCUCCUUAGGAGGGAGGAAGACGGGACAAGUAUUAUGGG	0	0	2	3	ctspaired	0.983806	0.16319	0.166723	0.978807	0.327675	NA
GGGUAAAAGCGAGGUGAAUUCUCUUCUCCUCCGCCGGAGGAGAGGAGACGGGACAAGUAUUAUGGG	7	2	1	4	ctspaired	3.35681	-0.2889	0.296397	-0.974705	0.329706	NA
GGGUAAAAGCGAGGUGAAUUCUCUCUUCCUCCAGAGGAGGAAGAGGGACGGGACAAGUAUUAUGGG	6	0	1	0	ctspaired	1.50945	-0.193927	0.19903	-0.97436	0.329878	NA
GGGUAAAAGCGAGGUGAAUUCCUCCUUCCUCCGCGGGAGGGAGGGGGACGGGACAAGUAUUAUGGG	16	4	8	8	ctspaired	8.41767	-0.347463	0.356845	-0.973709	0.330201	NA
GGGUAAAAGCGAGGUGAAUUCUCUCUUCCUCCAGUGGAGGAGGAGGGACGGGACAAGUAUUAUGGG	16	6	11	8	ctspaired	9.93794	-0.349466	0.358981	-0.973494	0.330308	NA
GGGUAAAAGCGAGGUGAAUUCUCUCCUCCUCCGCGGGAGGAGGGGAGACGGGACAAGUAUUAUGGG	1	0	4	3	ctspaired	1.62391	0.214684	0.221075	0.97109	0.331503	NA
GGGUAAAAGCGAGGUGAAUUCCUCCUUCCUCCACUGGAGGAAGGGGGACGGGACAAGUAUUAUGGG	5	1	0	2	ctspaired	1.89682	-0.224735	0.231944	-0.96892	0.332585	NA
GGGUAAAAGCGAGGUGAAUUCUCUCCUCCUCCAAUGGAGGGGGAGAGACGGGACAAGUAUUAUGGG	1	0	6	1	ctspaired	1.67445	0.211046	0.218116	0.967586	0.333251	NA
GGGUAAAAGCGAGGUGAAUUCUCUUCUCCUCCAGCGGAGGGGGAGGGACGGGACAAGUAUUAUGGG	40	18	29	35	ctspaired	29.2893	-0.299446	0.310139	-0.965521	0.334284	0.413482
GGGUAAAAGCGAGGUGAAUUCUCCUCUCCUCCGACGGAGGGGAGGGGACGGGACAAGUAUUAUGGG	7	2	3	2	ctspaired	3.40735	-0.289619	0.300235	-0.964642	0.334724	NA
GGGUAAAAGCGAGGUGAAUUCUCCUCUCCUCCAAGGGAGGAGGGGGGACGGGACAAGUAUUAUGGG	12	5	6	8	ctspaired	7.57105	-0.341769	0.354567	-0.963907	0.335092	NA
GGGUAAAAGCGAGGUGAAUUCUCUCUUCCUCCAAGGGAGGAGGAGAGACGGGACAAGUAUUAUGGG	3	6	3	4	ctspaired	4.68463	-0.309206	0.321583	-0.961513	0.336294	NA
GGGUAAAAGCGAGGUGAAUUCUUCUCUCCUCCGACGGAGGAGGGAAGACGGGACAAGUAUUAUGGG	3	2	1	1	ctspaired	1.93183	-0.231807	0.241173	-0.961168	0.336468	NA
GGGUAAAAGCGAGGUGAAUUCCUUCUUCCUCCUUAGGAGGGAGAGGGACGGGACAAGUAUUAUGGG	10	5	7	5	ctspaired	6.79051	-0.334601	0.350139	-0.955623	0.339263	NA
GGGUAAAAGCGAGGUGAAUUCUUCCUUCCUCCGUCGGAGGAGGGGAGACGGGACAAGUAUUAUGGG	10	5	7	5	ctspaired	6.79051	-0.334601	0.350139	-0.955623	0.339263	NA
GGGUAAAAGCGAGGUGAAUUCUCCUCUCCUCCUUGGGAGGGGGGGAGACGGGACAAGUAUUAUGGG	4	6	3	5	ctspaired	5.08754	-0.314287	0.329515	-0.953786	0.340192	NA
GGGUAAAAGCGAGGUGAAUUCUUCUCUCCUCCUAUGGAGGGGGGAAGACGGGACAAGUAUUAUGGG	3	2	8	8	ctspaired	4.72187	0.313113	0.328645	0.95274	0.340722	NA
GGGUAAAAGCGAGGUGAAUUCUUCCUUCCUCCGAAGGAGGGAGGGAGACGGGACAAGUAUUAUGGG	0	1	4	4	ctspaired	2.03655	0.230429	0.24199	0.952223	0.340984	NA
GGGUAAAAGCGAGGUGAAUUCUCUCUUCCUCCAGCGGAGGGAGAGGGACGGGACAAGUAUUAUGGG	10	1	1	5	ctspaired	3.74998	-0.286865	0.301381	-0.951834	0.341181	NA
GGGUAAAAGCGAGGUGAAUUCUCUCCUCCUCCGCAGGAGGAGGAGGGACGGGACAAGUAUUAUGGG	0	0	1	4	ctspaired	0.958535	0.154755	0.162635	0.951549	0.341326	NA
GGGUAAAAGCGAGGUGAAUUCUUCUCUCCUCCAUGGGAGGAGAGGAGACGGGACAAGUAUUAUGGG	0	0	1	4	ctspaired	0.958535	0.154755	0.162635	0.951549	0.341326	NA
GGGUAAAAGCGAGGUGAAUUCUUCUCUCCUCCAGAGGAGGGGGGAAGACGGGACAAGUAUUAUGGG	10	9	9	9	ctspaired	9.72996	-0.341142	0.358735	-0.950958	0.341626	NA
GGGUAAAAGCGAGGUGAAUUCCUCCUUCCUCCGCCGGAGGGAGGGGGACGGGACAAGUAUUAUGGG	17	12	12	18	ctspaired	14.8861	-0.333111	0.352546	-0.944874	0.344723	0.424896
GGGUAAAAGCGAGGUGAAUUCCUUCUUCCUCCACUGGAGGGAGAGGGACGGGACAAGUAUUAUGGG	15	9	13	10	ctspaired	11.8456	-0.337602	0.358062	-0.94286	0.345753	0.425915
GGGUAAAAGCGAGGUGAAUUCCUCCUUCCUCCGCGGGAGGAAGGGGGACGGGACAAGUAUUAUGGG	3	2	0	2	ctspaired	1.90656	-0.219637	0.233036	-0.942503	0.345935	NA
GGGUAAAAGCGAGGUGAAUUCUCUUCUCCUCCUCAGGAGGAGAGGAGACGGGACAAGUAUUAUGGG	3	2	0	2	ctspaired	1.90656	-0.219637	0.233036	-0.942503	0.345935	NA
GGGUAAAAGCGAGGUGAAUUCCUUCCUCCUCCGCCGGAGGGGGAAGGACGGGACAAGUAUUAUGGG	6	1	1	2	ctspaired	2.325	-0.244919	0.260019	-0.941925	0.346231	NA
GGGUAAAAGCGAGGUGAAUUCUCUUCUCCUCCAUAGGAGGAGAAGGGACGGGACAAGUAUUAUGGG	6	1	1	2	ctspaired	2.325	-0.244919	0.260019	-0.941925	0.346231	NA
GGGUAAAAGCGAGGUGAAUUCUCUUCUCCUCCUACGGAGGGGGAGAGACGGGACAAGUAUUAUGGG	8	4	2	7	ctspaired	5.22944	-0.312539	0.333579	-0.936924	0.348797	NA
GGGUAAAAGCGAGGUGAAUUCUCUUCUCCUCCAAAGGAGGAGGAGGGACGGGACAAGUAUUAUGGG	5	3	2	3	ctspaired	3.39182	-0.281004	0.30022	-0.935994	0.349276	NA
GGGUAAAAGCGAGGUGAAUUCUUCUCUCCUCCGGGGGAGGAGGGAAGACGGGACAAGUAUUAUGGG	2	5	2	3	ctspaired	3.62755	-0.279077	0.298299	-0.93556	0.3495	NA
GGGUAAAAGCGAGGUGAAUUCUCUCUUCCUCCAGGGGAGGGAGGGAGACGGGACAAGUAUUAUGGG	9	7	9	5	ctspaired	7.8826	-0.330785	0.354318	-0.933582	0.350519	NA
GGGUAAAAGCGAGGUGAAUUCUUCCUUCCUCCAGGGGAGGAGGGAAGACGGGACAAGUAUUAUGGG	5	3	1	4	ctspaired	3.36655	-0.277015	0.296729	-0.933562	0.35053	NA
GGGUAAAAGCGAGGUGAAUUCUCUCUUCCUCCACUGGAGGAGGAGGGACGGGACAAGUAUUAUGGG	17	9	15	10	ctspaired	12.7019	-0.33313	0.357018	-0.933091	0.350773	0.430473
GGGUAAAAGCGAGGUGAAUUCUCUUCUCCUCCGAAGGAGGAGGAGGGACGGGACAAGUAUUAUGGG	4	3	3	1	ctspaired	3.01418	-0.266255	0.285385	-0.932967	0.350837	NA
GGGUAAAAGCGAGGUGAAUUCUCCUCUCCUCCAUCGGAGGGGGGGAGACGGGACAAGUAUUAUGGG	9	2	2	5	ctspaired	4.18789	-0.294843	0.317238	-0.929409	0.352677	NA
GGGUAAAAGCGAGGUGAAUUCCUCUCUCCUCCAGGGGAGGGGAGGGGACGGGACAAGUAUUAUGGG	15	7	12	8	ctspaired	10.3759	-0.333366	0.359045	-0.928479	0.353159	NA
GGGUAAAAGCGAGGUGAAUUCUCCUCUCCUCCAGGGGAGGAGGGGAGACGGGACAAGUAUUAUGGG	5	1	2	0	ctspaired	1.94737	-0.216692	0.233741	-0.927059	0.353896	NA
GGGUAAAAGCGAGGUGAAUUCUCUUCUCCUCCUCGGGAGGGGGAGAGACGGGACAAGUAUUAUGGG	10	9	11	7	ctspaired	9.7805	-0.332256	0.358573	-0.926606	0.354131	NA
GGGUAAAAGCGAGGUGAAUUCUUCCUUCCUCCGGCGGAGGGAGGGAGACGGGACAAGUAUUAUGGG	3	3	3	0	ctspaired	2.61128	-0.242453	0.261961	-0.925528	0.354691	NA
GGGUAAAAGCGAGGUGAAUUCCUCUCUCCUCCGGGGGAGGGGAGAGGACGGGACAAGUAUUAUGGG	8	2	4	2	ctspaired	3.83553	-0.286487	0.309935	-0.924348	0.355305	NA
GGGUAAAAGCGAGGUGAAUUCUUCCUUCCUCCUAAGGAGGAGGGAAGACGGGACAAGUAUUAUGGG	6	1	2	1	ctspaired	2.35027	-0.240673	0.260649	-0.92336	0.35582	NA
GGGUAAAAGCGAGGUGAAUUCUCUCCUCCUCCGUGGGAGGGGGAGGGACGGGACAAGUAUUAUGGG	4	2	5	13	ctspaired	5.23562	0.308028	0.333812	0.922759	0.356133	NA
GGGUAAAAGCGAGGUGAAUUCUCUCCUCCUCCGGGGGAGGGGGAGGGACGGGACAAGUAUUAUGGG	13	8	6	14	ctspaired	10.234	-0.330304	0.358988	-0.920097	0.357522	NA
GGGUAAAAGCGAGGUGAAUUCUCUCUUCCUCCUACGGAGGAGGGGAGACGGGACAAGUAUUAUGGG	7	6	6	5	ctspaired	6.37207	-0.317478	0.346387	-0.91654	0.359384	NA
GGGUAAAAGCGAGGUGAAUUCUCUUCUCCUCCGAGGGAGGAGAAGGGACGGGACAAGUAUUAUGGG	2	6	5	1	ctspaired	4.33227	-0.280698	0.306505	-0.915802	0.359771	NA
GGGUAAAAGCGAGGUGAAUUCUCCUCUCCUCCUAAGGAGGGGAGGGGACGGGACAAGUAUUAUGGG	6	6	6	4	ctspaired	5.96916	-0.312408	0.341802	-0.914003	0.360715	NA
GGGUAAAAGCGAGGUGAAUUCUCCUCUCCUCCAUAGGAGGAGGGGAGACGGGACAAGUAUUAUGGG	0	3	0	1	ctspaired	1.51339	-0.17609	0.193098	-0.911924	0.361809	NA
GGGUAAAAGCGAGGUGAAUUCUCUUCUCCUCCACAGGAGGAGAGGAGACGGGACAAGUAUUAUGGG	4	2	1	2	ctspaired	2.33474	-0.238694	0.261943	-0.911246	0.362166	NA
GGGUAAAAGCGAGGUGAAUUCUUCUCUCCUCCGAGGGAGGAGGGAAGACGGGACAAGUAUUAUGGG	4	2	1	2	ctspaired	2.33474	-0.238694	0.261943	-0.911246	0.362166	NA
GGGUAAAAGCGAGGUGAAUUCUCUCCUCCUCCUGCGGAGGAGGGGAGACGGGACAAGUAUUAUGGG	4	0	0	0	ctspaired	0.865017	-0.130509	0.143434	-0.909888	0.362882	NA
GGGUAAAAGCGAGGUGAAUUCUCCUCUCCUCCUUCGGAGGGGGGGAGACGGGACAAGUAUUAUGGG	9	6	7	6	ctspaired	7.20316	-0.320098	0.352432	-0.908253	0.363745	NA
GGGUAAAAGCGAGGUGAAUUCUUCCUUCCUCCGAAGGAGGAGGGGAGACGGGACAAGUAUUAUGGG	2	0	2	7	ctspaired	2.16293	0.225115	0.248129	0.907249	0.364275	NA
GGGUAAAAGCGAGGUGAAUUCUUCCUUCCUCCGAGGGAGGAGGGAAGACGGGACAAGUAUUAUGGG	6	3	3	3	ctspaired	3.82	-0.282625	0.311776	-0.906499	0.364672	NA
GGGUAAAAGCGAGGUGAAUUCUUCCUUCCUCCUCUGGAGGAGGGGAGACGGGACAAGUAUUAUGGG	6	3	3	3	ctspaired	3.82	-0.282625	0.311776	-0.906499	0.364672	NA
GGGUAAAAGCGAGGUGAAUUCUUCUCUCCUCCGGUGGAGGGGAGGAGACGGGACAAGUAUUAUGGG	7	3	6	0	ctspaired	4.11207	-0.273723	0.303201	-0.902778	0.366644	NA
GGGUAAAAGCGAGGUGAAUUCUUCCUUCCUCCGCUGGAGGAGGGGAGACGGGACAAGUAUUAUGGG	20	9	12	17	ctspaired	14.0215	-0.319129	0.353718	-0.902212	0.366944	0.447695
GGGUAAAAGCGAGGUGAAUUCUCUCCUCCUCCAUCGGAGGAGGGGGGACGGGACAAGUAUUAUGGG	4	5	1	6	ctspaired	4.40809	-0.283853	0.315227	-0.90047	0.36787	NA
GGGUAAAAGCGAGGUGAAUUCCUCUCUCCUCCUCUGGAGGGGGGAGGACGGGACAAGUAUUAUGGG	3	1	6	7	ctspaired	3.66912	0.277371	0.308188	0.900006	0.368117	NA
GGGUAAAAGCGAGGUGAAUUCCUCUCUCCUCCGAGGGAGGAGGGAGGACGGGACAAGUAUUAUGGG	3	2	2	0	ctspaired	1.95711	-0.21131	0.234853	-0.899755	0.368251	NA
GGGUAAAAGCGAGGUGAAUUCUCUUCUCCUCCGUGGGAGGAGAGGAGACGGGACAAGUAUUAUGGG	3	2	2	0	ctspaired	1.95711	-0.21131	0.234853	-0.899755	0.368251	NA
GGGUAAAAGCGAGGUGAAUUCCUUCCUCCUCCGGUGGAGGAGGGAGGACGGGACAAGUAUUAUGGG	0	2	0	0	ctspaired	0.884495	-0.127018	0.141304	-0.898899	0.368707	NA
GGGUAAAAGCGAGGUGAAUUCCUCUCUCCUCCAUAGGAGGGGAGGGGACGGGACAAGUAUUAUGGG	5	5	3	5	ctspaired	4.86154	-0.294515	0.328867	-0.895545	0.370496	NA
GGGUAAAAGCGAGGUGAAUUCUCUUCUCCUCCGCAGGAGGGGGAGAGACGGGACAAGUAUUAUGGG	7	3	2	5	ctspaired	4.19763	-0.28522	0.318614	-0.895189	0.370686	NA
GGGUAAAAGCGAGGUGAAUUCUUCCUUCCUCCACAGGAGGGAGGGAGACGGGACAAGUAUUAUGGG	7	3	2	5	ctspaired	4.19763	-0.28522	0.318614	-0.895189	0.370686	NA
GGGUAAAAGCGAGGUGAAUUCCUUCUUCCUCCGAUGGAGGAAGGAGGACGGGACAAGUAUUAUGGG	3	1	0	1	ctspaired	1.27766	-0.173023	0.193408	-0.894599	0.371001	NA
GGGUAAAAGCGAGGUGAAUUCUCCUCUCCUCCUGGGGAGGAGAGGGGACGGGACAAGUAUUAUGGG	3	1	0	1	ctspaired	1.27766	-0.173023	0.193408	-0.894599	0.371001	NA
GGGUAAAAGCGAGGUGAAUUCUUCCUUCCUCCGUAGGAGGAGGGGAGACGGGACAAGUAUUAUGGG	3	1	0	1	ctspaired	1.27766	-0.173023	0.193408	-0.894599	0.371001	NA
GGGUAAAAGCGAGGUGAAUUCUUCUCUCCUCCUCGGGAGGGGAGAAGACGGGACAAGUAUUAUGGG	3	1	0	1	ctspaired	1.27766	-0.173023	0.193408	-0.894599	0.371001	NA
GGGUAAAAGCGAGGUGAAUUCCUUCUUCCUCCACGGGAGGAAGAGGGACGGGACAAGUAUUAUGGG	2	4	1	3	ctspaired	2.97338	-0.250231	0.279713	-0.894599	0.371002	NA
GGGUAAAAGCGAGGUGAAUUCUCUCUUCCUCCAUCGGAGGAGGGGAGACGGGACAAGUAUUAUGGG	19	4	13	6	ctspaired	9.75275	-0.320208	0.358115	-0.894147	0.371243	NA
GGGUAAAAGCGAGGUGAAUUCCUCCUUCCUCCAUUGGAGGGAGGGGGACGGGACAAGUAUUAUGGG	7	3	3	4	ctspaired	4.2229	-0.286248	0.320531	-0.893044	0.371834	NA
GGGUAAAAGCGAGGUGAAUUCUUCUCUCCUCCUAAGGAGGAGGGAAGACGGGACAAGUAUUAUGGG	4	2	2	1	ctspaired	2.36001	-0.234361	0.262578	-0.892538	0.372105	NA
GGGUAAAAGCGAGGUGAAUUCUCUCUUCCUCCGCUGGAGGAGGGGAGACGGGACAAGUAUUAUGGG	23	11	20	15	ctspaired	16.8768	-0.309395	0.347201	-0.891114	0.372868	0.453345
GGGUAAAAGCGAGGUGAAUUCUCUCUUCCUCCUGCGGAGGGAGAGGGACGGGACAAGUAUUAUGGG	4	5	4	3	ctspaired	4.48391	-0.286104	0.321354	-0.890308	0.373301	NA
GGGUAAAAGCGAGGUGAAUUCCUCUCUCCUCCUUGGGAGGGGAGAGGACGGGACAAGUAUUAUGGG	2	4	2	2	ctspaired	2.99865	-0.250301	0.282213	-0.886921	0.375121	NA
GGGUAAAAGCGAGGUGAAUUCCUUCCUCCUCCAUGGGAGGGGGAAGGACGGGACAAGUAUUAUGGG	0	3	1	0	ctspaired	1.53867	-0.172078	0.194308	-0.885597	0.375835	NA
GGGUAAAAGCGAGGUGAAUUCUCUUCUCCUCCUAUGGAGGAGGAGAGACGGGACAAGUAUUAUGGG	0	3	1	0	ctspaired	1.53867	-0.172078	0.194308	-0.885597	0.375835	NA
GGGUAAAAGCGAGGUGAAUUCCUUCUUCCUCCGGCGGAGGAAGGAGGACGGGACAAGUAUUAUGGG	1	3	1	1	ctspaired	1.94157	-0.208033	0.235071	-0.884977	0.376169	NA
GGGUAAAAGCGAGGUGAAUUCUUCUCUCCUCCAGAGGAGGAGAGAGGACGGGACAAGUAUUAUGGG	1	3	1	1	ctspaired	1.94157	-0.208033	0.235071	-0.884977	0.376169	NA
GGGUAAAAGCGAGGUGAAUUCUUCCUUCCUCCGCCGGAGGAGGGAAGACGGGACAAGUAUUAUGGG	8	2	5	1	ctspaired	3.8608	-0.270712	0.306169	-0.884192	0.376593	NA
GGGUAAAAGCGAGGUGAAUUCUCUCUUCCUCCUCUGGAGGAGGGGAGACGGGACAAGUAUUAUGGG	9	4	7	3	ctspaired	5.7587	-0.300715	0.3402	-0.883936	0.376731	NA
GGGUAAAAGCGAGGUGAAUUCUCUCUUCCUCCGAAGGAGGGAGAGGGACGGGACAAGUAUUAUGGG	4	2	0	3	ctspaired	2.30947	-0.22306	0.252356	-0.883908	0.376746	NA
GGGUAAAAGCGAGGUGAAUUCUCCUCUCCUCCUGUGGAGGGGGGGAGACGGGACAAGUAUUAUGGG	6	5	4	5	ctspaired	5.28972	-0.296639	0.335945	-0.883001	0.377236	NA
GGGUAAAAGCGAGGUGAAUUCUCUCUUCCUCCAGGGGAGGAGGGGAGACGGGACAAGUAUUAUGGG	17	8	15	9	ctspaired	12.073	-0.31458	0.358035	-0.878629	0.379602	0.459409
GGGUAAAAGCGAGGUGAAUUCUCUCCUCCUCCAUGGGAGGGGGGGAGACGGGACAAGUAUUAUGGG	8	3	2	6	ctspaired	4.60054	-0.285625	0.325156	-0.878424	0.379714	NA
GGGUAAAAGCGAGGUGAAUUCUCUCUUCCUCCAAUGGAGGGAGAGGGACGGGACAAGUAUUAUGGG	2	7	3	5	ctspaired	5.09728	-0.283261	0.323304	-0.876142	0.380953	NA
GGGUAAAAGCGAGGUGAAUUCUCUUCUCCUCCGCGGGAGGGGAAGGGACGGGACAAGUAUUAUGGG	27	12	24	17	ctspaired	19.4051	-0.296666	0.340755	-0.870616	0.383964	0.463754
GGGUAAAAGCGAGGUGAAUUCCUCUCUCCUCCGAAGGAGGAGGGAGGACGGGACAAGUAUUAUGGG	3	1	1	0	ctspaired	1.30293	-0.16934	0.194891	-0.868895	0.384905	NA
GGGUAAAAGCGAGGUGAAUUCCUUCCUCCUCCUACGGAGGAGGGAGGACGGGACAAGUAUUAUGGG	3	1	1	0	ctspaired	1.30293	-0.16934	0.194891	-0.868895	0.384905	NA
GGGUAAAAGCGAGGUGAAUUCUCUCUUCCUCCGUUGGAGGGAGAGAGACGGGACAAGUAUUAUGGG	3	1	1	0	ctspaired	1.30293	-0.16934	0.194891	-0.868895	0.384905	NA
GGGUAAAAGCGAGGUGAAUUCUUCUCUCCUCCAUCGGAGGAGGGAAGACGGGACAAGUAUUAUGGG	3	1	1	0	ctspaired	1.30293	-0.16934	0.194891	-0.868895	0.384905	NA
GGGUAAAAGCGAGGUGAAUUCCUUCUUCCUCCGCGGGAGGAAGGAGGACGGGACAAGUAUUAUGGG	4	3	4	0	ctspaired	3.03946	-0.240455	0.276781	-0.868756	0.38498	NA
GGGUAAAAGCGAGGUGAAUUCUCCUCUCCUCCUUAGGAGGGGAGGGGACGGGACAAGUAUUAUGGG	5	2	2	2	ctspaired	2.76292	-0.243425	0.280556	-0.867652	0.385585	NA
GGGUAAAAGCGAGGUGAAUUCCUCUCUCCUCCUCAGGAGGGGGGAGGACGGGACAAGUAUUAUGGG	9	7	6	9	ctspaired	7.99344	-0.308337	0.3555	-0.867333	0.385759	NA
GGGUAAAAGCGAGGUGAAUUCCUCUCUCCUCCGACGGAGGGGAGGGGACGGGACAAGUAUUAUGGG	9	3	4	5	ctspaired	5.05399	-0.289048	0.334116	-0.865113	0.386977	NA
GGGUAAAAGCGAGGUGAAUUCUCUCUUCCUCCGGGGGAGGAGGAGAGACGGGACAAGUAUUAUGGG	9	3	4	5	ctspaired	5.05399	-0.289048	0.334116	-0.865113	0.386977	NA
GGGUAAAAGCGAGGUGAAUUCUCUUCUCCUCCAGUGGAGGGGAAGGGACGGGACAAGUAUUAUGGG	11	7	8	9	ctspaired	8.84979	-0.308898	0.357999	-0.862845	0.388223	NA
GGGUAAAAGCGAGGUGAAUUCCUCCUUCCUCCAUGGGAGGAAGGGGGACGGGACAAGUAUUAUGGG	0	0	3	1	ctspaired	0.822425	0.1274	0.1487	0.856759	0.391578	NA
GGGUAAAAGCGAGGUGAAUUCUCCUCUCCUCCAGAGGAGGAGGGGAGACGGGACAAGUAUUAUGGG	0	0	3	1	ctspaired	0.822425	0.1274	0.1487	0.856759	0.391578	NA
GGGUAAAAGCGAGGUGAAUUCUCCUCUCCUCCGUUGGAGGAGGGGAGACGGGACAAGUAUUAUGGG	0	0	3	1	ctspaired	0.822425	0.1274	0.1487	0.856759	0.391578	NA
GGGUAAAAGCGAGGUGAAUUCUUCUCUCCUCCAUCGGAGGAGAGGAGACGGGACAAGUAUUAUGGG	0	0	3	1	ctspaired	0.822425	0.1274	0.1487	0.856759	0.391578	NA
GGGUAAAAGCGAGGUGAAUUCCUCUCUCCUCCGGGGGAGGAGAGGGGACGGGACAAGUAUUAUGGG	7	2	5	0	ctspaired	3.45789	-0.246815	0.288084	-0.856745	0.391586	NA
GGGUAAAAGCGAGGUGAAUUCUCUUCUCCUCCAUCGGAGGGGGAGAGACGGGACAAGUAUUAUGGG	10	2	6	2	ctspaired	4.69189	-0.277241	0.323722	-0.856417	0.391767	NA
GGGUAAAAGCGAGGUGAAUUCUCUCUUCCUCCGUAGGAGGAGGGGAGACGGGACAAGUAUUAUGGG	4	4	2	4	ctspaired	3.80446	-0.263633	0.308567	-0.854378	0.392896	NA
GGGUAAAAGCGAGGUGAAUUCUCUCCUCCUCCUUGGGAGGGGGAGGGACGGGACAAGUAUUAUGGG	3	4	3	2	ctspaired	3.42683	-0.254009	0.297373	-0.854178	0.393007	NA
GGGUAAAAGCGAGGUGAAUUCCUUCUUCCUCCGGCGGAGGGAGAGGGACGGGACAAGUAUUAUGGG	11	7	9	8	ctspaired	8.87507	-0.305586	0.357978	-0.853645	0.393302	NA
GGGUAAAAGCGAGGUGAAUUCUCUCUUCCUCCAAAGGAGGGAGGGAGACGGGACAAGUAUUAUGGG	4	4	1	5	ctspaired	3.77919	-0.259032	0.304534	-0.850587	0.394999	NA
GGGUAAAAGCGAGGUGAAUUCUUCCUUCCUCCUUAGGAGGGAGGGAGACGGGACAAGUAUUAUGGG	5	0	0	1	ctspaired	1.26792	-0.155377	0.182736	-0.85028	0.395169	NA
GGGUAAAAGCGAGGUGAAUUCUCUCCUCCUCCGGUGGAGGGGGAGGGACGGGACAAGUAUUAUGGG	7	10	7	0	ctspaired	7.41972	-0.185973	0.218839	-0.849815	0.395428	NA
GGGUAAAAGCGAGGUGAAUUCCUUCUUCCUCCUUGGGAGGAAGAGGGACGGGACAAGUAUUAUGGG	1	2	0	1	ctspaired	1.2874	-0.161752	0.190582	-0.84873	0.396031	NA
GGGUAAAAGCGAGGUGAAUUCUCCUCUCCUCCAUCGGAGGAGAGGGGACGGGACAAGUAUUAUGGG	1	2	0	1	ctspaired	1.2874	-0.161752	0.190582	-0.84873	0.396031	NA
GGGUAAAAGCGAGGUGAAUUCUCUCCUCCUCCGGUGGAGGAGGAGGGACGGGACAAGUAUUAUGGG	1	2	0	1	ctspaired	1.2874	-0.161752	0.190582	-0.84873	0.396031	NA
GGGUAAAAGCGAGGUGAAUUCUCUUCUCCUCCAUAGGAGGGGAAGGGACGGGACAAGUAUUAUGGG	9	5	7	5	ctspaired	6.57426	-0.295412	0.348682	-0.847224	0.39687	NA
GGGUAAAAGCGAGGUGAAUUCCUCCUUCCUCCUUGGGAGGAAGGGGGACGGGACAAGUAUUAUGGG	0	0	2	2	ctspaired	0.797154	0.124733	0.147273	0.846952	0.397022	NA
GGGUAAAAGCGAGGUGAAUUCCUUCUUCCUCCUACGGAGGAAGGAGGACGGGACAAGUAUUAUGGG	0	0	2	2	ctspaired	0.797154	0.124733	0.147273	0.846952	0.397022	NA
GGGUAAAAGCGAGGUGAAUUCUCCUCUCCUCCGGUGGAGGGGAGGAGACGGGACAAGUAUUAUGGG	0	0	2	2	ctspaired	0.797154	0.124733	0.147273	0.846952	0.397022	NA
GGGUAAAAGCGAGGUGAAUUCUCCUCUCCUCCUUCGGAGGGGAGGAGACGGGACAAGUAUUAUGGG	0	0	2	2	ctspaired	0.797154	0.124733	0.147273	0.846952	0.397022	NA
GGGUAAAAGCGAGGUGAAUUCUCUUCUCCUCCUUCGGAGGAGAGGAGACGGGACAAGUAUUAUGGG	0	0	2	2	ctspaired	0.797154	0.124733	0.147273	0.846952	0.397022	NA
GGGUAAAAGCGAGGUGAAUUCUUCUCUCCUCCGCGGGAGGAGAGAGGACGGGACAAGUAUUAUGGG	0	0	2	2	ctspaired	0.797154	0.124733	0.147273	0.846952	0.397022	NA
GGGUAAAAGCGAGGUGAAUUCCUUCCUCCUCCACAGGAGGGGGAAGGACGGGACAAGUAUUAUGGG	2	3	1	2	ctspaired	2.34448	-0.218779	0.258549	-0.846178	0.397453	NA
GGGUAAAAGCGAGGUGAAUUCUCCUCUCCUCCACUGGAGGAGGGGAGACGGGACAAGUAUUAUGGG	1	0	4	2	ctspaired	1.43726	0.17554	0.207508	0.845947	0.397583	NA
GGGUAAAAGCGAGGUGAAUUCUCUCUUCCUCCUAUGGAGGAAGGGAGACGGGACAAGUAUUAUGGG	1	0	4	2	ctspaired	1.43726	0.17554	0.207508	0.845947	0.397583	NA
GGGUAAAAGCGAGGUGAAUUCUUCUCUCCUCCAUGGGAGGGGAGAAGACGGGACAAGUAUUAUGGG	1	0	4	2	ctspaired	1.43726	0.17554	0.207508	0.845947	0.397583	NA
GGGUAAAAGCGAGGUGAAUUCUCUCCUCCUCCAGAGGAGGGGGGGAGACGGGACAAGUAUUAUGGG	10	0	2	3	ctspaired	3.14635	-0.237472	0.280835	-0.845595	0.397779	NA
GGGUAAAAGCGAGGUGAAUUCUCUUCUCCUCCAUAGGAGGAGGAGAGACGGGACAAGUAUUAUGGG	1	0	5	1	ctspaired	1.46253	0.173676	0.20568	0.8444	0.398446	NA
GGGUAAAAGCGAGGUGAAUUCCUCUCUCCUCCAGAGGAGGGGAGAGGACGGGACAAGUAUUAUGGG	4	1	1	1	ctspaired	1.70584	-0.191393	0.228777	-0.83659	0.402823	NA
GGGUAAAAGCGAGGUGAAUUCCUUCUUCCUCCGUGGGAGGGAGAAGGACGGGACAAGUAUUAUGGG	4	1	1	1	ctspaired	1.70584	-0.191393	0.228777	-0.83659	0.402823	NA
GGGUAAAAGCGAGGUGAAUUCCUUCCUCCUCCGAGGGAGGAGGGAGGACGGGACAAGUAUUAUGGG	1	0	3	3	ctspaired	1.41198	0.173087	0.206905	0.836549	0.402846	NA
GGGUAAAAGCGAGGUGAAUUCUCUCUUCCUCCACGGGAGGAGGAGAGACGGGACAAGUAUUAUGGG	1	0	3	3	ctspaired	1.41198	0.173087	0.206905	0.836549	0.402846	NA
GGGUAAAAGCGAGGUGAAUUCUCUUCUCCUCCAGCGGAGGAGGAGAGACGGGACAAGUAUUAUGGG	1	0	3	3	ctspaired	1.41198	0.173087	0.206905	0.836549	0.402846	NA
GGGUAAAAGCGAGGUGAAUUCUCUCUUCCUCCUGAGGAGGAGGAGAGACGGGACAAGUAUUAUGGG	0	1	5	2	ctspaired	1.87517	0.192334	0.230713	0.833651	0.404478	NA
GGGUAAAAGCGAGGUGAAUUCUCCUCUCCUCCUGGGGAGGGGAGGAGACGGGACAAGUAUUAUGGG	1	3	2	0	ctspaired	1.96684	-0.190043	0.228838	-0.830471	0.406273	NA
GGGUAAAAGCGAGGUGAAUUCUCUUCUCCUCCGGUGGAGGGGAAGAGACGGGACAAGUAUUAUGGG	1	3	2	0	ctspaired	1.96684	-0.190043	0.228838	-0.830471	0.406273	NA
GGGUAAAAGCGAGGUGAAUUCUCUCUUCCUCCUGCGGAGGAGGAGAGACGGGACAAGUAUUAUGGG	2	3	2	1	ctspaired	2.36975	-0.214438	0.259191	-0.827336	0.408047	NA
GGGUAAAAGCGAGGUGAAUUCUUCCUUCCUCCAUAGGAGGAGGGAAGACGGGACAAGUAUUAUGGG	2	3	2	1	ctspaired	2.36975	-0.214438	0.259191	-0.827336	0.408047	NA
GGGUAAAAGCGAGGUGAAUUCCUUCUUCCUCCUGCGGAGGGAGAAGGACGGGACAAGUAUUAUGGG	5	0	1	0	ctspaired	1.29319	-0.152219	0.184196	-0.826395	0.40858	NA
GGGUAAAAGCGAGGUGAAUUCUCUCUUCCUCCUUGGGAGGAGGAGAGACGGGACAAGUAUUAUGGG	5	0	1	0	ctspaired	1.29319	-0.152219	0.184196	-0.826395	0.40858	NA
GGGUAAAAGCGAGGUGAAUUCUUCCUUCCUCCAAUGGAGGGAGGAAGACGGGACAAGUAUUAUGGG	5	0	1	0	ctspaired	1.29319	-0.152219	0.184196	-0.826395	0.40858	NA
GGGUAAAAGCGAGGUGAAUUCCUCUCUCCUCCAUGGGAGGAGAGAGGACGGGACAAGUAUUAUGGG	0	0	1	3	ctspaired	0.771882	0.118344	0.14364	0.82389	0.410002	NA
GGGUAAAAGCGAGGUGAAUUCUCCUCUCCUCCGGAGGAGGGGAGGAGACGGGACAAGUAUUAUGGG	0	0	1	3	ctspaired	0.771882	0.118344	0.14364	0.82389	0.410002	NA
GGGUAAAAGCGAGGUGAAUUCUCUUCUCCUCCUUAGGAGGAGAAGAGACGGGACAAGUAUUAUGGG	0	0	1	3	ctspaired	0.771882	0.118344	0.14364	0.82389	0.410002	NA
GGGUAAAAGCGAGGUGAAUUCUUCUCUCCUCCAGCGGAGGAGAGGAGACGGGACAAGUAUUAUGGG	0	0	1	3	ctspaired	0.771882	0.118344	0.14364	0.82389	0.410002	NA
GGGUAAAAGCGAGGUGAAUUCUCCUCUCCUCCUGGGGAGGGGGGGAGACGGGACAAGUAUUAUGGG	16	15	18	17	ctspaired	17.0815	-0.286889	0.348578	-0.823027	0.410493	0.489474
GGGUAAAAGCGAGGUGAAUUCUCUCCUCCUCCUAGGGAGGGGGGGAGACGGGACAAGUAUUAUGGG	4	6	3	6	ctspaired	5.27419	-0.27301	0.331886	-0.822601	0.410735	NA
GGGUAAAAGCGAGGUGAAUUCCUCUCUCCUCCUGCGGAGGGGGGAGGACGGGACAAGUAUUAUGGG	16	6	9	12	ctspaired	10.2607	-0.295231	0.359037	-0.822286	0.410914	NA
GGGUAAAAGCGAGGUGAAUUCCUCUCUCCUCCACAGGAGGAGAGGGGACGGGACAAGUAUUAUGGG	1	2	1	0	ctspaired	1.31267	-0.157814	0.192046	-0.821752	0.411218	NA
GGGUAAAAGCGAGGUGAAUUCCUUCCUCCUCCGGUGGAGGAGGAAGGACGGGACAAGUAUUAUGGG	1	2	1	0	ctspaired	1.31267	-0.157814	0.192046	-0.821752	0.411218	NA
GGGUAAAAGCGAGGUGAAUUCUCUCUUCCUCCUCUGGAGGGAGAGAGACGGGACAAGUAUUAUGGG	1	2	1	0	ctspaired	1.31267	-0.157814	0.192046	-0.821752	0.411218	NA
GGGUAAAAGCGAGGUGAAUUCUCCUCUCCUCCUAGGGAGGAGGGGGGACGGGACAAGUAUUAUGGG	13	3	7	6	ctspaired	6.74143	-0.28685	0.349437	-0.820892	0.411708	NA
GGGUAAAAGCGAGGUGAAUUCCUCCUUCCUCCGCGGGAGGGAGGAGGACGGGACAAGUAUUAUGGG	1	0	2	4	ctspaired	1.38671	0.167598	0.204544	0.819373	0.412574	NA
GGGUAAAAGCGAGGUGAAUUCCUCUCUCCUCCGCAGGAGGGGAGAGGACGGGACAAGUAUUAUGGG	1	0	2	4	ctspaired	1.38671	0.167598	0.204544	0.819373	0.412574	NA
GGGUAAAAGCGAGGUGAAUUCUCCUCUCCUCCUUGGGAGGGGAGGGGACGGGACAAGUAUUAUGGG	7	4	4	5	ctspaired	5.06373	-0.273419	0.334194	-0.818143	0.413275	NA
GGGUAAAAGCGAGGUGAAUUCUUCCUUCCUCCAUGGGAGGAGGGAAGACGGGACAAGUAUUAUGGG	0	1	3	4	ctspaired	1.82463	0.1883	0.230208	0.817955	0.413383	NA
GGGUAAAAGCGAGGUGAAUUCCUCUCUCCUCCUAGGGAGGGGGGAGGACGGGACAAGUAUUAUGGG	15	11	11	17	ctspaired	13.6128	-0.29046	0.355397	-0.817283	0.413767	0.492959
GGGUAAAAGCGAGGUGAAUUCUCCUCUCCUCCAAAGGAGGGGAGGGGACGGGACAAGUAUUAUGGG	4	1	0	2	ctspaired	1.68057	-0.179389	0.219736	-0.816387	0.414279	NA
GGGUAAAAGCGAGGUGAAUUCUUCCUUCCUCCUCGGGAGGGAGGAAGACGGGACAAGUAUUAUGGG	4	1	0	2	ctspaired	1.68057	-0.179389	0.219736	-0.816387	0.414279	NA
GGGUAAAAGCGAGGUGAAUUCCUUCUUCCUCCUACGGAGGGAGAAGGACGGGACAAGUAUUAUGGG	6	0	1	1	ctspaired	1.6961	-0.178012	0.218522	-0.814617	0.415291	NA
GGGUAAAAGCGAGGUGAAUUCUCUCCUCCUCCGUAGGAGGGGGAGGGACGGGACAAGUAUUAUGGG	6	0	1	1	ctspaired	1.6961	-0.178012	0.218522	-0.814617	0.415291	NA
GGGUAAAAGCGAGGUGAAUUCUCUCUUCCUCCGCAGGAGGAGGGGAGACGGGACAAGUAUUAUGGG	5	2	8	10	ctspaired	5.52769	0.276663	0.339879	0.814006	0.415641	NA
GGGUAAAAGCGAGGUGAAUUCCUUCUUCCUCCACCGGAGGGAGAGGGACGGGACAAGUAUUAUGGG	15	6	10	10	ctspaired	9.88306	-0.291314	0.359019	-0.811416	0.417127	NA
GGGUAAAAGCGAGGUGAAUUCUUCCUUCCUCCUCAGGAGGAGGGGAGACGGGACAAGUAUUAUGGG	8	4	2	8	ctspaired	5.41609	-0.271889	0.335272	-0.810951	0.417394	NA
GGGUAAAAGCGAGGUGAAUUCCUCUCUCCUCCGGAGGAGGGGAGAGGACGGGACAAGUAUUAUGGG	1	1	0	0	ctspaired	0.658501	-0.103783	0.128508	-0.807599	0.419321	NA
GGGUAAAAGCGAGGUGAAUUCCUCUCUCCUCCUGCGGAGGAGAGAGGACGGGACAAGUAUUAUGGG	1	1	0	0	ctspaired	0.658501	-0.103783	0.128508	-0.807599	0.419321	NA
GGGUAAAAGCGAGGUGAAUUCUCCUCUCCUCCGAGGGAGGAGAGGAGACGGGACAAGUAUUAUGGG	1	1	0	0	ctspaired	0.658501	-0.103783	0.128508	-0.807599	0.419321	NA
GGGUAAAAGCGAGGUGAAUUCUCUCUUCCUCCGCAGGAGGAAGAGAGACGGGACAAGUAUUAUGGG	1	1	0	0	ctspaired	0.658501	-0.103783	0.128508	-0.807599	0.419321	NA
GGGUAAAAGCGAGGUGAAUUCUCUCUUCCUCCGUUGGAGGAAGGGAGACGGGACAAGUAUUAUGGG	1	1	0	0	ctspaired	0.658501	-0.103783	0.128508	-0.807599	0.419321	NA
GGGUAAAAGCGAGGUGAAUUCUUCCUUCCUCCAGGGGAGGAAGGGAGACGGGACAAGUAUUAUGGG	1	1	0	0	ctspaired	0.658501	-0.103783	0.128508	-0.807599	0.419321	NA
GGGUAAAAGCGAGGUGAAUUCUUCCUUCCUCCAUAGGAGGAAGGGAGACGGGACAAGUAUUAUGGG	1	1	0	0	ctspaired	0.658501	-0.103783	0.128508	-0.807599	0.419321	NA
GGGUAAAAGCGAGGUGAAUUCUUCUCUCCUCCGGUGGAGGAGAGAAGACGGGACAAGUAUUAUGGG	1	1	0	0	ctspaired	0.658501	-0.103783	0.128508	-0.807599	0.419321	NA
GGGUAAAAGCGAGGUGAAUUCUUCUCUCCUCCGGUGGAGGAGAGAGGACGGGACAAGUAUUAUGGG	1	1	0	0	ctspaired	0.658501	-0.103783	0.128508	-0.807599	0.419321	NA
GGGUAAAAGCGAGGUGAAUUCUUCUCUCCUCCGGUGGAGGGGAGAAGACGGGACAAGUAUUAUGGG	1	1	0	0	ctspaired	0.658501	-0.103783	0.128508	-0.807599	0.419321	NA
GGGUAAAAGCGAGGUGAAUUCUUCUCUCCUCCGUGGGAGGAGAGGAGACGGGACAAGUAUUAUGGG	1	1	0	0	ctspaired	0.658501	-0.103783	0.128508	-0.807599	0.419321	NA
GGGUAAAAGCGAGGUGAAUUCUUCUCUCCUCCUGUGGAGGAGAGAAGACGGGACAAGUAUUAUGGG	1	1	0	0	ctspaired	0.658501	-0.103783	0.128508	-0.807599	0.419321	NA
GGGUAAAAGCGAGGUGAAUUCUUCUCUCCUCCUUCGGAGGGGGGAAGACGGGACAAGUAUUAUGGG	8	4	5	5	ctspaired	5.49191	-0.273973	0.339669	-0.806587	0.419904	NA
GGGUAAAAGCGAGGUGAAUUCUCUCCUCCUCCGUUGGAGGGGGAGGGACGGGACAAGUAUUAUGGG	9	6	7	7	ctspaired	7.38981	-0.284549	0.353531	-0.804875	0.420892	NA
GGGUAAAAGCGAGGUGAAUUCUCUCUUCCUCCAUAGGAGGAGGGGAGACGGGACAAGUAUUAUGGG	19	3	9	10	ctspaired	9.20941	-0.287746	0.357842	-0.804113	0.421332	NA
GGGUAAAAGCGAGGUGAAUUCUUCUCUCCUCCUCGGGAGGGGGGAAGACGGGACAAGUAUUAUGGG	14	8	13	9	ctspaired	11.0004	-0.287779	0.358858	-0.801931	0.422593	0.500921
GGGUAAAAGCGAGGUGAAUUCUCCUCUCCUCCGCAGGAGGGGGGGAGACGGGACAAGUAUUAUGGG	7	2	4	2	ctspaired	3.61928	-0.243274	0.305261	-0.796937	0.425488	NA
GGGUAAAAGCGAGGUGAAUUCUUCUCUCCUCCAGCGGAGGGGAGAGGACGGGACAAGUAUUAUGGG	6	2	4	1	ctspaired	3.21637	-0.232148	0.291438	-0.796559	0.425707	NA
GGGUAAAAGCGAGGUGAAUUCUCCUCUCCUCCAAUGGAGGGGAGGGGACGGGACAAGUAUUAUGGG	9	2	3	5	ctspaired	4.39982	-0.256678	0.322643	-0.795546	0.426296	NA
GGGUAAAAGCGAGGUGAAUUCUUCUCUCCUCCGUAGGAGGGGGGAAGACGGGACAAGUAUUAUGGG	4	3	1	4	ctspaired	3.15029	-0.229809	0.289956	-0.792566	0.428031	NA
GGGUAAAAGCGAGGUGAAUUCUCCUCUCCUCCUGUGGAGGGGAGGGGACGGGACAAGUAUUAUGGG	7	6	7	5	ctspaired	6.584	-0.275587	0.347793	-0.792387	0.428135	NA
GGGUAAAAGCGAGGUGAAUUCUCUCUUCCUCCGACGGAGGGAGAGGGACGGGACAAGUAUUAUGGG	4	3	2	3	ctspaired	3.17556	-0.232415	0.293579	-0.791659	0.428559	NA
GGGUAAAAGCGAGGUGAAUUCUCUUCUCCUCCAGGGGAGGGGAAGGGACGGGACAAGUAUUAUGGG	16	7	7	16	ctspaired	11.0257	-0.284049	0.358926	-0.791385	0.428719	0.506649
GGGUAAAAGCGAGGUGAAUUCUCCUCUCCUCCAUAGGAGGAGGGGGGACGGGACAAGUAUUAUGGG	1	2	7	4	ctspaired	3.33083	0.232798	0.294452	0.790615	0.429168	NA
GGGUAAAAGCGAGGUGAAUUCUCUUCUCCUCCACAGGAGGAGGAGGGACGGGACAAGUAUUAUGGG	12	4	11	2	ctspaired	7.06851	-0.272855	0.345945	-0.788722	0.430274	NA
GGGUAAAAGCGAGGUGAAUUCUCUCCUCCUCCUCAGGAGGGGGAGGGACGGGACAAGUAUUAUGGG	5	0	7	6	ctspaired	3.68466	0.238646	0.302789	0.788159	0.430604	NA
GGGUAAAAGCGAGGUGAAUUCCUCUCUCCUCCGUCGGAGGAGAGGGGACGGGACAAGUAUUAUGGG	2	2	1	1	ctspaired	1.71558	-0.179684	0.228051	-0.787913	0.430748	NA
GGGUAAAAGCGAGGUGAAUUCUCUCUUCCUCCGAUGGAGGAGGAGAGACGGGACAAGUAUUAUGGG	2	2	1	1	ctspaired	1.71558	-0.179684	0.228051	-0.787913	0.430748	NA
GGGUAAAAGCGAGGUGAAUUCUUCCUUCCUCCUACGGAGGGAGGAAGACGGGACAAGUAUUAUGGG	2	2	1	1	ctspaired	1.71558	-0.179684	0.228051	-0.787913	0.430748	NA
GGGUAAAAGCGAGGUGAAUUCUCUUCUCCUCCGUUGGAGGGGGAGAGACGGGACAAGUAUUAUGGG	9	2	4	4	ctspaired	4.42509	-0.254734	0.323466	-0.787513	0.430982	NA
GGGUAAAAGCGAGGUGAAUUCUCCUCUCCUCCGGGGGAGGAGGGGAGACGGGACAAGUAUUAUGGG	5	3	2	4	ctspaired	3.57847	-0.237345	0.305099	-0.777926	0.436613	NA
GGGUAAAAGCGAGGUGAAUUCCUCUCUCCUCCGUCGGAGGAGGGAGGACGGGACAAGUAUUAUGGG	4	3	3	2	ctspaired	3.20084	-0.228192	0.293908	-0.776406	0.437509	NA
GGGUAAAAGCGAGGUGAAUUCCUCCUUCCUCCUAGGGAGGAAGGGGGACGGGACAAGUAUUAUGGG	2	2	0	2	ctspaired	1.69031	-0.170247	0.219366	-0.776087	0.437697	NA
GGGUAAAAGCGAGGUGAAUUCCUCUCUCCUCCUGUGGAGGGGAGAGGACGGGACAAGUAUUAUGGG	2	2	0	2	ctspaired	1.69031	-0.170247	0.219366	-0.776087	0.437697	NA
GGGUAAAAGCGAGGUGAAUUCCUUCCUCCUCCGUGGGAGGGGGAAGGACGGGACAAGUAUUAUGGG	2	2	0	2	ctspaired	1.69031	-0.170247	0.219366	-0.776087	0.437697	NA
GGGUAAAAGCGAGGUGAAUUCUCUUCUCCUCCGUUGGAGGAGAAGGGACGGGACAAGUAUUAUGGG	2	2	0	2	ctspaired	1.69031	-0.170247	0.219366	-0.776087	0.437697	NA
GGGUAAAAGCGAGGUGAAUUCUUCCUUCCUCCGCAGGAGGGAGGAAGACGGGACAAGUAUUAUGGG	2	2	0	2	ctspaired	1.69031	-0.170247	0.219366	-0.776087	0.437697	NA
GGGUAAAAGCGAGGUGAAUUCUUCUCUCCUCCGGAGGAGGAGGGAAGACGGGACAAGUAUUAUGGG	2	2	0	2	ctspaired	1.69031	-0.170247	0.219366	-0.776087	0.437697	NA
GGGUAAAAGCGAGGUGAAUUCCUUCUUCCUCCGUUGGAGGGAGAAGGACGGGACAAGUAUUAUGGG	5	1	2	1	ctspaired	2.13402	-0.194931	0.251456	-0.775207	0.438217	NA
GGGUAAAAGCGAGGUGAAUUCCUUCCUCCUCCAGUGGAGGGGGAAGGACGGGACAAGUAUUAUGGG	4	1	2	0	ctspaired	1.73111	-0.171801	0.22187	-0.77433	0.438736	NA
GGGUAAAAGCGAGGUGAAUUCCUUCCUCCUCCGCGGGAGGGGGAAGGACGGGACAAGUAUUAUGGG	4	1	2	0	ctspaired	1.73111	-0.171801	0.22187	-0.77433	0.438736	NA
GGGUAAAAGCGAGGUGAAUUCUUCUCUCCUCCACGGGAGGAGGGAAGACGGGACAAGUAUUAUGGG	4	1	2	0	ctspaired	1.73111	-0.171801	0.22187	-0.77433	0.438736	NA
GGGUAAAAGCGAGGUGAAUUCCUCUCUCCUCCACUGGAGGGGGGAGGACGGGACAAGUAUUAUGGG	9	7	12	3	ctspaired	8.14507	-0.27281	0.352476	-0.773983	0.438941	NA
GGGUAAAAGCGAGGUGAAUUCUCUCCUCCUCCAGGGGAGGGGGGGAGACGGGACAAGUAUUAUGGG	8	10	12	7	ctspaired	10.0022	-0.277127	0.358283	-0.773489	0.439233	NA
GGGUAAAAGCGAGGUGAAUUCCUCCUUCCUCCAAGGGAGGGAGGGGGACGGGACAAGUAUUAUGGG	11	4	8	5	ctspaired	6.77644	-0.270382	0.349799	-0.772965	0.439543	NA													I2	1616284
GGGUAAAAGCGAGGUGAAUUCCUUCUUCCUCCAUAGGAGGAAGGAGGACGGGACAAGUAUUAUGGG	2	3	3	0	ctspaired	2.39502	-0.193757	0.251097	-0.77164	0.440327	NA
GGGUAAAAGCGAGGUGAAUUCUCUCUUCCUCCGGUGGAGGAAGGGAGACGGGACAAGUAUUAUGGG	2	3	3	0	ctspaired	2.39502	-0.193757	0.251097	-0.77164	0.440327	NA
GGGUAAAAGCGAGGUGAAUUCUCUUCUCCUCCUCGGGAGGGGAAGAGACGGGACAAGUAUUAUGGG	2	3	3	0	ctspaired	2.39502	-0.193757	0.251097	-0.77164	0.440327	NA
GGGUAAAAGCGAGGUGAAUUCUUCCUUCCUCCGCAGGAGGAGGGAAGACGGGACAAGUAUUAUGGG	2	3	3	0	ctspaired	2.39502	-0.193757	0.251097	-0.77164	0.440327	NA
GGGUAAAAGCGAGGUGAAUUCUCUCUUCCUCCUCCGGAGGGAGAGGGACGGGACAAGUAUUAUGGG	2	1	5	5	ctspaired	2.86764	0.2196	0.284779	0.771124	0.440634	NA
GGGUAAAAGCGAGGUGAAUUCUUCUCUCCUCCGCGGGAGGAGGGAAGACGGGACAAGUAUUAUGGG	2	1	5	5	ctspaired	2.86764	0.2196	0.284779	0.771124	0.440634	NA
GGGUAAAAGCGAGGUGAAUUCUUCCUUCCUCCUGAGGAGGAGGGGAGACGGGACAAGUAUUAUGGG	17	5	9	12	ctspaired	10.0347	-0.275302	0.359027	-0.766799	0.443201	NA
GGGUAAAAGCGAGGUGAAUUCUCUCUUCCUCCGCGGGAGGAAGGGAGACGGGACAAGUAUUAUGGG	4	5	3	5	ctspaired	4.64529	-0.248371	0.324492	-0.765414	0.444025	NA
GGGUAAAAGCGAGGUGAAUUCUCUCUUCCUCCUCUGGAGGGAGAGGGACGGGACAAGUAUUAUGGG	4	5	3	5	ctspaired	4.64529	-0.248371	0.324492	-0.765414	0.444025	NA
GGGUAAAAGCGAGGUGAAUUCUCUUCUCCUCCAGUGGAGGAGGAGGGACGGGACAAGUAUUAUGGG	13	5	6	11	ctspaired	8.34726	-0.272645	0.356823	-0.764091	0.444813	NA
GGGUAAAAGCGAGGUGAAUUCUUCUCUCCUCCAAUGGAGGGGAGGAGACGGGACAAGUAUUAUGGG	5	5	3	6	ctspaired	5.0482	-0.253084	0.331372	-0.763746	0.445019	NA
GGGUAAAAGCGAGGUGAAUUCCUCCUUCCUCCGGGGGAGGAAGGGGGACGGGACAAGUAUUAUGGG	2	1	9	1	ctspaired	2.96873	0.210683	0.275859	0.763732	0.445027	NA
GGGUAAAAGCGAGGUGAAUUCCUCUCUCCUCCGGAGGAGGGGGGAGGACGGGACAAGUAUUAUGGG	11	4	11	1	ctspaired	6.6656	-0.259296	0.339651	-0.763419	0.445214	NA
GGGUAAAAGCGAGGUGAAUUCCUCUCUCCUCCACCGGAGGGGGGAGGACGGGACAAGUAUUAUGGG	6	3	3	4	ctspaired	4.00665	-0.241127	0.316241	-0.76248	0.445773	NA
GGGUAAAAGCGAGGUGAAUUCCUUCUUCCUCCGCAGGAGGGAGAGGGACGGGACAAGUAUUAUGGG	6	5	3	7	ctspaired	5.4511	-0.256725	0.336815	-0.762214	0.445933	NA
GGGUAAAAGCGAGGUGAAUUCCUUCUUCCUCCGGGGGAGGAAGAGGGACGGGACAAGUAUUAUGGG	6	1	1	3	ctspaired	2.51165	-0.203626	0.267552	-0.76107	0.446615	NA
GGGUAAAAGCGAGGUGAAUUCUUCUCUCCUCCUGUGGAGGGGAGAGGACGGGACAAGUAUUAUGGG	6	1	1	3	ctspaired	2.51165	-0.203626	0.267552	-0.76107	0.446615	NA
GGGUAAAAGCGAGGUGAAUUCUUCCUUCCUCCGUGGGAGGAGGGGAGACGGGACAAGUAUUAUGGG	11	5	6	9	ctspaired	7.54145	-0.269303	0.354445	-0.759787	0.447382	NA
GGGUAAAAGCGAGGUGAAUUCUCCUCUCCUCCUAGGGAGGGGAGGGGACGGGACAAGUAUUAUGGG	7	5	5	6	ctspaired	5.90455	-0.258683	0.343363	-0.753381	0.451221	NA
GGGUAAAAGCGAGGUGAAUUCCUCUCUCCUCCAAGGGAGGGGAGGGGACGGGACAAGUAUUAUGGG	11	2	6	4	ctspaired	5.28145	-0.251666	0.334786	-0.751724	0.452217	NA
GGGUAAAAGCGAGGUGAAUUCUUCUCUCCUCCUAGGGAGGGGGGAAGACGGGACAAGUAUUAUGGG	4	9	3	11	ctspaired	7.53419	-0.260158	0.346172	-0.751529	0.452335	NA
GGGUAAAAGCGAGGUGAAUUCUCUUCUCCUCCAGGGGAGGGGGAGAGACGGGACAAGUAUUAUGGG	12	5	8	8	ctspaired	7.9949	-0.267377	0.356171	-0.750698	0.452834	NA
GGGUAAAAGCGAGGUGAAUUCUCUCUUCCUCCAUGGGAGGGAGAGGGACGGGACAAGUAUUAUGGG	8	3	3	6	ctspaired	4.81246	-0.247785	0.330099	-0.750639	0.45287	NA
GGGUAAAAGCGAGGUGAAUUCUCCUCUCCUCCGGGGGAGGGGAGGAGACGGGACAAGUAUUAUGGG	3	2	1	2	ctspaired	2.11849	-0.188649	0.251588	-0.749836	0.453354	NA
GGGUAAAAGCGAGGUGAAUUCUCUCCUCCUCCGGAGGAGGGGGAGGGACGGGACAAGUAUUAUGGG	3	2	1	2	ctspaired	2.11849	-0.188649	0.251588	-0.749836	0.453354	NA
GGGUAAAAGCGAGGUGAAUUCUCUCUUCCUCCAGAGGAGGGAGAGGGACGGGACAAGUAUUAUGGG	3	2	1	2	ctspaired	2.11849	-0.188649	0.251588	-0.749836	0.453354	NA
GGGUAAAAGCGAGGUGAAUUCUCUUCUCCUCCAGCGGAGGGGAAGGGACGGGACAAGUAUUAUGGG	15	5	10	9	ctspaired	9.25416	-0.268849	0.358566	-0.749789	0.453382	NA
GGGUAAAAGCGAGGUGAAUUCUCUUCUCCUCCGAUGGAGGGGAAGGGACGGGACAAGUAUUAUGGG	7	7	7	7	ctspaired	7.39955	-0.263701	0.352586	-0.747904	0.454518	NA
GGGUAAAAGCGAGGUGAAUUCUCUUCUCCUCCUAAGGAGGGGGAGAGACGGGACAAGUAUUAUGGG	7	3	4	4	ctspaired	4.43483	-0.242829	0.324749	-0.747742	0.454616	NA
GGGUAAAAGCGAGGUGAAUUCUCUUCUCCUCCAGAGGAGGGGGAGAGACGGGACAAGUAUUAUGGG	8	7	8	7	ctspaired	7.82773	-0.26465	0.354709	-0.746103	0.455605	NA
GGGUAAAAGCGAGGUGAAUUCUUCUCUCCUCCGUCGGAGGGGAGAGGACGGGACAAGUAUUAUGGG	8	3	4	5	ctspaired	4.83774	-0.247076	0.33131	-0.745754	0.455816	NA
GGGUAAAAGCGAGGUGAAUUCUCCUCUCCUCCGACGGAGGGGGGGAGACGGGACAAGUAUUAUGGG	9	3	3	7	ctspaired	5.21537	-0.24968	0.335047	-0.745209	0.456145	NA
GGGUAAAAGCGAGGUGAAUUCCUCUCUCCUCCAUUGGAGGGGAGGGGACGGGACAAGUAUUAUGGG	7	5	1	10	ctspaired	5.80347	-0.2483	0.334221	-0.742922	0.457529	NA
GGGUAAAAGCGAGGUGAAUUCUUCCUUCCUCCAUCGGAGGAGGGGAGACGGGACAAGUAUUAUGGG	9	5	7	6	ctspaired	6.76091	-0.260138	0.350309	-0.742596	0.457726	NA
GGGUAAAAGCGAGGUGAAUUCUCUCCUCCUCCGAUGGAGGGGGGGAGACGGGACAAGUAUUAUGGG	4	9	6	8	ctspaired	7.61001	-0.259315	0.34965	-0.741643	0.458304	NA
GGGUAAAAGCGAGGUGAAUUCUCUCUUCCUCCAAAGGAGGAGGAGAGACGGGACAAGUAUUAUGGG	1	1	4	4	ctspaired	2.25281	0.191834	0.258921	0.740896	0.458756	NA
GGGUAAAAGCGAGGUGAAUUCUUCCUUCCUCCUAAGGAGGGAGGGAGACGGGACAAGUAUUAUGGG	1	1	4	4	ctspaired	2.25281	0.191834	0.258921	0.740896	0.458756	NA
GGGUAAAAGCGAGGUGAAUUCCUUCCUCCUCCUCGGGAGGAGGGAGGACGGGACAAGUAUUAUGGG	0	0	0	4	ctspaired	0.746611	0.096024	0.129756	0.740036	0.459278	NA
GGGUAAAAGCGAGGUGAAUUCUUCUCUCCUCCAAAGGAGGAGAGGAGACGGGACAAGUAUUAUGGG	0	0	0	4	ctspaired	0.746611	0.096024	0.129756	0.740036	0.459278	NA
GGGUAAAAGCGAGGUGAAUUCUUCUCUCCUCCAGCGGAGGAGAGAAGACGGGACAAGUAUUAUGGG	0	0	0	4	ctspaired	0.746611	0.096024	0.129756	0.740036	0.459278	NA
GGGUAAAAGCGAGGUGAAUUCCUCUCUCCUCCGACGGAGGAGGGAGGACGGGACAAGUAUUAUGGG	3	0	0	0	ctspaired	0.648762	-0.088332	0.119676	-0.738091	0.460459	NA
GGGUAAAAGCGAGGUGAAUUCCUUCUUCCUCCUUAGGAGGAAGGAGGACGGGACAAGUAUUAUGGG	3	0	0	0	ctspaired	0.648762	-0.088332	0.119676	-0.738091	0.460459	NA
GGGUAAAAGCGAGGUGAAUUCUCCUCUCCUCCAUAGGAGGAGAGGGGACGGGACAAGUAUUAUGGG	3	0	0	0	ctspaired	0.648762	-0.088332	0.119676	-0.738091	0.460459	NA
GGGUAAAAGCGAGGUGAAUUCUCCUCUCCUCCUCCGGAGGAGAGGGGACGGGACAAGUAUUAUGGG	3	0	0	0	ctspaired	0.648762	-0.088332	0.119676	-0.738091	0.460459	NA
GGGUAAAAGCGAGGUGAAUUCUCUUCUCCUCCGUCGGAGGAGAAGGGACGGGACAAGUAUUAUGGG	3	0	0	0	ctspaired	0.648762	-0.088332	0.119676	-0.738091	0.460459	NA
GGGUAAAAGCGAGGUGAAUUCUUCCUUCCUCCAUCGGAGGGAGGAAGACGGGACAAGUAUUAUGGG	3	0	0	0	ctspaired	0.648762	-0.088332	0.119676	-0.738091	0.460459	NA
GGGUAAAAGCGAGGUGAAUUCUUCUCUCCUCCACAGGAGGGGAGAAGACGGGACAAGUAUUAUGGG	3	0	0	0	ctspaired	0.648762	-0.088332	0.119676	-0.738091	0.460459	NA
GGGUAAAAGCGAGGUGAAUUCUUCUCUCCUCCACGGGAGGGGAGAAGACGGGACAAGUAUUAUGGG	3	0	0	0	ctspaired	0.648762	-0.088332	0.119676	-0.738091	0.460459	NA
GGGUAAAAGCGAGGUGAAUUCUUCUCUCCUCCUUGGGAGGGGAGAAGACGGGACAAGUAUUAUGGG	3	0	0	0	ctspaired	0.648762	-0.088332	0.119676	-0.738091	0.460459	NA
GGGUAAAAGCGAGGUGAAUUCUCUCUUCCUCCACUGGAGGAGGAGAGACGGGACAAGUAUUAUGGG	7	1	2	3	ctspaired	2.93983	-0.209982	0.284778	-0.737353	0.460908	NA
GGGUAAAAGCGAGGUGAAUUCUCCUCUCCUCCAAAGGAGGGGGGGAGACGGGACAAGUAUUAUGGG	9	3	5	5	ctspaired	5.26591	-0.247743	0.337	-0.735142	0.462253	NA
GGGUAAAAGCGAGGUGAAUUCUUCUCUCCUCCAGUGGAGGGGGGAAGACGGGACAAGUAUUAUGGG	12	2	7	4	ctspaired	5.70962	-0.249002	0.3388	-0.734952	0.462369	NA
GGGUAAAAGCGAGGUGAAUUCUCUCUUCCUCCUUGGGAGGGAGAGAGACGGGACAAGUAUUAUGGG	2	2	2	0	ctspaired	1.74085	-0.162348	0.221506	-0.73293	0.463601	NA
GGGUAAAAGCGAGGUGAAUUCUCUUCUCCUCCUGCGGAGGGGAAGAGACGGGACAAGUAUUAUGGG	2	2	2	0	ctspaired	1.74085	-0.162348	0.221506	-0.73293	0.463601	NA
GGGUAAAAGCGAGGUGAAUUCCUCUCUCCUCCAGGGGAGGAGGGAGGACGGGACAAGUAUUAUGGG	3	2	2	1	ctspaired	2.14376	-0.18449	0.25234	-0.731115	0.464709	NA
GGGUAAAAGCGAGGUGAAUUCUCUCCUCCUCCGGGGGAGGAGGGGAGACGGGACAAGUAUUAUGGG	3	2	2	1	ctspaired	2.14376	-0.18449	0.25234	-0.731115	0.464709	NA
GGGUAAAAGCGAGGUGAAUUCUCUCUUCCUCCUCCGGAGGAGGGGAGACGGGACAAGUAUUAUGGG	3	2	2	1	ctspaired	2.14376	-0.18449	0.25234	-0.731115	0.464709	NA
GGGUAAAAGCGAGGUGAAUUCCUUCUUCCUCCACGGGAGGGAGAAGGACGGGACAAGUAUUAUGGG	3	2	0	3	ctspaired	2.09322	-0.176495	0.241526	-0.73075	0.464932	NA
GGGUAAAAGCGAGGUGAAUUCUUCUCUCCUCCAGAGGAGGAGGGAAGACGGGACAAGUAUUAUGGG	3	2	0	3	ctspaired	2.09322	-0.176495	0.241526	-0.73075	0.464932	NA
GGGUAAAAGCGAGGUGAAUUCUUCUCUCCUCCACAGGAGGGGAGGAGACGGGACAAGUAUUAUGGG	3	3	4	0	ctspaired	2.8232	-0.19495	0.2682	-0.726883	0.467297	NA
GGGUAAAAGCGAGGUGAAUUCCUUCUUCCUCCUUGGGAGGGAGAGGGACGGGACAAGUAUUAUGGG	16	9	12	15	ctspaired	12.7832	-0.258878	0.35626	-0.726655	0.467437	0.543214
GGGUAAAAGCGAGGUGAAUUCCUCCUUCCUCCACGGGAGGGAGGGGGACGGGACAAGUAUUAUGGG	9	3	6	4	ctspaired	5.29118	-0.242497	0.336564	-0.720509	0.471212	NA
GGGUAAAAGCGAGGUGAAUUCUUCCUUCCUCCGCUGGAGGAGGGAAGACGGGACAAGUAUUAUGGG	4	2	2	2	ctspaired	2.54666	-0.194759	0.272348	-0.715112	0.47454	NA
GGGUAAAAGCGAGGUGAAUUCUUCUCUCCUCCGCCGGAGGGGAGAAGACGGGACAAGUAUUAUGGG	4	2	2	2	ctspaired	2.54666	-0.194759	0.272348	-0.715112	0.47454	NA
GGGUAAAAGCGAGGUGAAUUCCUCUCUCCUCCUCAGGAGGAGAGGGGACGGGACAAGUAUUAUGGG	2	1	0	1	ctspaired	1.06141	-0.12515	0.175318	-0.713847	0.475322	NA
GGGUAAAAGCGAGGUGAAUUCCUUCCUCCUCCACAGGAGGAGGGAGGACGGGACAAGUAUUAUGGG	2	1	0	1	ctspaired	1.06141	-0.12515	0.175318	-0.713847	0.475322	NA
GGGUAAAAGCGAGGUGAAUUCCUUCUUCCUCCAGCGGAGGAAGAGGGACGGGACAAGUAUUAUGGG	2	1	0	1	ctspaired	1.06141	-0.12515	0.175318	-0.713847	0.475322	NA
GGGUAAAAGCGAGGUGAAUUCCUUCUUCCUCCUCGGGAGGGAGAAGGACGGGACAAGUAUUAUGGG	2	1	0	1	ctspaired	1.06141	-0.12515	0.175318	-0.713847	0.475322	NA
GGGUAAAAGCGAGGUGAAUUCCUUCUUCCUCCUUGGGAGGAAGGAGGACGGGACAAGUAUUAUGGG	2	1	0	1	ctspaired	1.06141	-0.12515	0.175318	-0.713847	0.475322	NA
GGGUAAAAGCGAGGUGAAUUCUCCUCUCCUCCGAAGGAGGAGGGGAGACGGGACAAGUAUUAUGGG	2	1	0	1	ctspaired	1.06141	-0.12515	0.175318	-0.713847	0.475322	NA
GGGUAAAAGCGAGGUGAAUUCUCCUCUCCUCCGCAGGAGGAGGGGAGACGGGACAAGUAUUAUGGG	2	1	0	1	ctspaired	1.06141	-0.12515	0.175318	-0.713847	0.475322	NA
GGGUAAAAGCGAGGUGAAUUCUCUCCUCCUCCGGAGGAGGAGGGGAGACGGGACAAGUAUUAUGGG	2	1	0	1	ctspaired	1.06141	-0.12515	0.175318	-0.713847	0.475322	NA
GGGUAAAAGCGAGGUGAAUUCUCUCCUCCUCCUAGGGAGGAGGGGAGACGGGACAAGUAUUAUGGG	2	1	0	1	ctspaired	1.06141	-0.12515	0.175318	-0.713847	0.475322	NA
GGGUAAAAGCGAGGUGAAUUCUCUCUUCCUCCGAAGGAGGAAGGGAGACGGGACAAGUAUUAUGGG	2	1	0	1	ctspaired	1.06141	-0.12515	0.175318	-0.713847	0.475322	NA
GGGUAAAAGCGAGGUGAAUUCUCUCUUCCUCCUAGGGAGGAAGGGAGACGGGACAAGUAUUAUGGG	2	1	0	1	ctspaired	1.06141	-0.12515	0.175318	-0.713847	0.475322	NA
GGGUAAAAGCGAGGUGAAUUCUCUCUUCCUCCUUAGGAGGAAGGGAGACGGGACAAGUAUUAUGGG	2	1	0	1	ctspaired	1.06141	-0.12515	0.175318	-0.713847	0.475322	NA
GGGUAAAAGCGAGGUGAAUUCUCUUCUCCUCCAAGGGAGGAGAGGAGACGGGACAAGUAUUAUGGG	2	1	0	1	ctspaired	1.06141	-0.12515	0.175318	-0.713847	0.475322	NA
GGGUAAAAGCGAGGUGAAUUCUCUUCUCCUCCUACGGAGGAGGAGAGACGGGACAAGUAUUAUGGG	2	1	0	1	ctspaired	1.06141	-0.12515	0.175318	-0.713847	0.475322	NA
GGGUAAAAGCGAGGUGAAUUCUCUUCUCCUCCUAGGGAGGAGGAGAGACGGGACAAGUAUUAUGGG	2	1	0	1	ctspaired	1.06141	-0.12515	0.175318	-0.713847	0.475322	NA
GGGUAAAAGCGAGGUGAAUUCUCUUCUCCUCCUUCGGAGGGGAAGAGACGGGACAAGUAUUAUGGG	2	1	0	1	ctspaired	1.06141	-0.12515	0.175318	-0.713847	0.475322	NA
GGGUAAAAGCGAGGUGAAUUCUUCCUUCCUCCGAGGGAGGGAGGAAGACGGGACAAGUAUUAUGGG	2	1	0	1	ctspaired	1.06141	-0.12515	0.175318	-0.713847	0.475322	NA
GGGUAAAAGCGAGGUGAAUUCUUCCUUCCUCCUAGGGAGGGAGGAAGACGGGACAAGUAUUAUGGG	2	1	0	1	ctspaired	1.06141	-0.12515	0.175318	-0.713847	0.475322	NA
GGGUAAAAGCGAGGUGAAUUCUUCCUUCCUCCUGAGGAGGAAGGAGGACGGGACAAGUAUUAUGGG	2	1	0	1	ctspaired	1.06141	-0.12515	0.175318	-0.713847	0.475322	NA
GGGUAAAAGCGAGGUGAAUUCUUCCUUCCUCCUUGGGAGGAAGGGAGACGGGACAAGUAUUAUGGG	2	1	0	1	ctspaired	1.06141	-0.12515	0.175318	-0.713847	0.475322	NA
GGGUAAAAGCGAGGUGAAUUCUCUUCUCCUCCGAGGGAGGGGAAGGGACGGGACAAGUAUUAUGGG	20	4	8	15	ctspaired	10.5893	-0.255387	0.359032	-0.711321	0.476886	0.551452
GGGUAAAAGCGAGGUGAAUUCUCUCCUCCUCCGGGGGAGGGGGGGAGACGGGACAAGUAUUAUGGG	8	10	10	10	ctspaired	10.1383	-0.255086	0.358764	-0.711012	0.477077	NA
GGGUAAAAGCGAGGUGAAUUCCUUCCUCCUCCUGAGGAGGGGGAAGGACGGGACAAGUAUUAUGGG	1	0	4	1	ctspaired	1.2506	0.135734	0.191279	0.709614	0.477943	NA
GGGUAAAAGCGAGGUGAAUUCUCUCCUCCUCCAUGGGAGGAGGGGAGACGGGACAAGUAUUAUGGG	1	0	4	1	ctspaired	1.2506	0.135734	0.191279	0.709614	0.477943	NA
GGGUAAAAGCGAGGUGAAUUCUCUUCUCCUCCUAUGGAGGAGAAGGGACGGGACAAGUAUUAUGGG	1	0	4	1	ctspaired	1.2506	0.135734	0.191279	0.709614	0.477943	NA
GGGUAAAAGCGAGGUGAAUUCCUCCUUCCUCCUAAGGAGGGAGGGGGACGGGACAAGUAUUAUGGG	7	3	6	2	ctspaired	4.48537	-0.227325	0.321933	-0.706126	0.48011	NA
GGGUAAAAGCGAGGUGAAUUCUCCUCUCCUCCGAUGGAGGAGGGGAGACGGGACAAGUAUUAUGGG	1	0	3	2	ctspaired	1.22533	0.135337	0.192056	0.704678	0.481011	NA
GGGUAAAAGCGAGGUGAAUUCUCUUCUCCUCCGGUGGAGGAGAGGAGACGGGACAAGUAUUAUGGG	1	0	3	2	ctspaired	1.22533	0.135337	0.192056	0.704678	0.481011	NA
GGGUAAAAGCGAGGUGAAUUCCUCCUUCCUCCGCUGGAGGGAGGGGGACGGGACAAGUAUUAUGGG	19	13	18	19	ctspaired	17.2191	-0.243453	0.345979	-0.703664	0.481642	0.555578
GGGUAAAAGCGAGGUGAAUUCUUCCUUCCUCCUUGGGAGGAGGGAAGACGGGACAAGUAUUAUGGG	2	0	3	4	ctspaired	1.81489	0.163602	0.232568	0.703459	0.48177	NA
GGGUAAAAGCGAGGUGAAUUCUUCUCUCCUCCUGGGGAGGGGGGAAGACGGGACAAGUAUUAUGGG	19	10	17	15	ctspaired	14.9338	-0.246642	0.351656	-0.701375	0.483069	0.556767
GGGUAAAAGCGAGGUGAAUUCUCUCCUCCUCCGAGGGAGGGGGAGGGACGGGACAAGUAUUAUGGG	8	0	10	7	ctspaired	5.15584	0.229833	0.327825	0.701085	0.48325	NA
GGGUAAAAGCGAGGUGAAUUCCUCUCUCCUCCAAAGGAGGAGGGAGGACGGGACAAGUAUUAUGGG	0	0	2	1	ctspaired	0.610501	0.0870713	0.124229	0.700894	0.483369	NA
GGGUAAAAGCGAGGUGAAUUCCUUCCUCCUCCGAAGGAGGAGGGAGGACGGGACAAGUAUUAUGGG	0	0	2	1	ctspaired	0.610501	0.0870713	0.124229	0.700894	0.483369	NA
GGGUAAAAGCGAGGUGAAUUCCUUCUUCCUCCAAGGGAGGAAGGAGGACGGGACAAGUAUUAUGGG	0	0	2	1	ctspaired	0.610501	0.0870713	0.124229	0.700894	0.483369	NA
GGGUAAAAGCGAGGUGAAUUCUCCUCUCCUCCAGCGGAGGAGAGGGGACGGGACAAGUAUUAUGGG	0	0	2	1	ctspaired	0.610501	0.0870713	0.124229	0.700894	0.483369	NA
GGGUAAAAGCGAGGUGAAUUCUCCUCUCCUCCGUCGGAGGAGGGGAGACGGGACAAGUAUUAUGGG	0	0	2	1	ctspaired	0.610501	0.0870713	0.124229	0.700894	0.483369	NA
GGGUAAAAGCGAGGUGAAUUCUCCUCUCCUCCUAAGGAGGAGAGGAGACGGGACAAGUAUUAUGGG	0	0	2	1	ctspaired	0.610501	0.0870713	0.124229	0.700894	0.483369	NA
GGGUAAAAGCGAGGUGAAUUCUCCUCUCCUCCUGUGGAGGAGAGGAGACGGGACAAGUAUUAUGGG	0	0	2	1	ctspaired	0.610501	0.0870713	0.124229	0.700894	0.483369	NA
GGGUAAAAGCGAGGUGAAUUCUCUCCUCCUCCGUUGGAGGAGGAGGGACGGGACAAGUAUUAUGGG	0	0	2	1	ctspaired	0.610501	0.0870713	0.124229	0.700894	0.483369	NA
GGGUAAAAGCGAGGUGAAUUCUCUCUUCCUCCUCAGGAGGGAGAGAGACGGGACAAGUAUUAUGGG	0	0	2	1	ctspaired	0.610501	0.0870713	0.124229	0.700894	0.483369	NA
GGGUAAAAGCGAGGUGAAUUCUCUUCUCCUCCAUCGGAGGAGAAGAGACGGGACAAGUAUUAUGGG	0	0	2	1	ctspaired	0.610501	0.0870713	0.124229	0.700894	0.483369	NA
GGGUAAAAGCGAGGUGAAUUCUCUUCUCCUCCGAUGGAGGAGAAGAGACGGGACAAGUAUUAUGGG	0	0	2	1	ctspaired	0.610501	0.0870713	0.124229	0.700894	0.483369	NA
GGGUAAAAGCGAGGUGAAUUCUUCUCUCCUCCGGGGGAGGAGAGAAGACGGGACAAGUAUUAUGGG	0	0	2	1	ctspaired	0.610501	0.0870713	0.124229	0.700894	0.483369	NA
GGGUAAAAGCGAGGUGAAUUCUCUUCUCCUCCGUUGGAGGAGGAGGGACGGGACAAGUAUUAUGGG	4	2	9	6	ctspaired	4.77674	0.23067	0.329157	0.700791	0.483433	NA
GGGUAAAAGCGAGGUGAAUUCCUCUCUCCUCCUGGGGAGGAGGGAGGACGGGACAAGUAUUAUGGG	4	4	3	4	ctspaired	4.01639	-0.220144	0.314387	-0.700232	0.483782	NA
GGGUAAAAGCGAGGUGAAUUCUCCUCUCCUCCGAGGGAGGGGGGGAGACGGGACAAGUAUUAUGGG	12	4	6	9	ctspaired	7.31546	-0.246915	0.353343	-0.698796	0.48468	NA
GGGUAAAAGCGAGGUGAAUUCUCUCCUCCUCCGUGGGAGGGGGGGAGACGGGACAAGUAUUAUGGG	16	4	9	10	ctspaired	9.0029	-0.250084	0.358118	-0.698329	0.484971	NA
GGGUAAAAGCGAGGUGAAUUCCUUCUUCCUCCUCUGGAGGGAGAGGGACGGGACAAGUAUUAUGGG	7	4	3	7	ctspaired	5.22511	-0.233981	0.335156	-0.698125	0.485099	NA
GGGUAAAAGCGAGGUGAAUUCUCCUCUCCUCCGAUGGAGGGGAGGGGACGGGACAAGUAUUAUGGG	6	6	5	7	ctspaired	6.3172	-0.24119	0.345726	-0.697634	0.485406	NA
GGGUAAAAGCGAGGUGAAUUCUCUCUUCCUCCACCGGAGGAGGAGGGACGGGACAAGUAUUAUGGG	7	6	6	7	ctspaired	6.74538	-0.243538	0.349491	-0.696837	0.485905	NA
GGGUAAAAGCGAGGUGAAUUCUCUCUUCCUCCUAAGGAGGGAGAGGGACGGGACAAGUAUUAUGGG	8	4	4	7	ctspaired	5.65329	-0.237545	0.341098	-0.696414	0.486169	NA
GGGUAAAAGCGAGGUGAAUUCUCCUCUCCUCCACUGGAGGGGAGGGGACGGGACAAGUAUUAUGGG	7	4	4	6	ctspaired	5.25038	-0.233837	0.336604	-0.694696	0.487246	NA
GGGUAAAAGCGAGGUGAAUUCUCCUCUCCUCCAGCGGAGGGGGGGAGACGGGACAAGUAUUAUGGG	9	6	8	7	ctspaired	7.60173	-0.246139	0.354396	-0.694531	0.487349	NA
GGGUAAAAGCGAGGUGAAUUCUCUCUUCCUCCUAGGGAGGAGGGGAGACGGGACAAGUAUUAUGGG	11	10	15	8	ctspaired	11.4734	-0.249111	0.358975	-0.693951	0.487713	0.561965
GGGUAAAAGCGAGGUGAAUUCUCUUCUCCUCCAUGGGAGGGGAAGAGACGGGACAAGUAUUAUGGG	6	2	2	4	ctspaired	3.35248	-0.206811	0.299443	-0.690653	0.489783	NA
GGGUAAAAGCGAGGUGAAUUCCUUCCUCCUCCACUGGAGGGGGAAGGACGGGACAAGUAUUAUGGG	1	0	2	3	ctspaired	1.20006	0.131342	0.190324	0.690098	0.490133	NA
GGGUAAAAGCGAGGUGAAUUCUUCUCUCCUCCGCAGGAGGGGAGAAGACGGGACAAGUAUUAUGGG	1	0	2	3	ctspaired	1.20006	0.131342	0.190324	0.690098	0.490133	NA
GGGUAAAAGCGAGGUGAAUUCUCUUCUCCUCCGAGGGAGGGGAAGAGACGGGACAAGUAUUAUGGG	7	1	4	1	ctspaired	2.99038	-0.194505	0.282005	-0.689719	0.490371	NA
GGGUAAAAGCGAGGUGAAUUCUUCCUUCCUCCUGUGGAGGAGGGAAGACGGGACAAGUAUUAUGGG	4	2	3	1	ctspaired	2.57194	-0.186624	0.270692	-0.689432	0.490551	NA
GGGUAAAAGCGAGGUGAAUUCCUCUCUCCUCCAGUGGAGGGGAGGGGACGGGACAAGUAUUAUGGG	12	6	11	7	ctspaired	8.88627	-0.246221	0.357837	-0.688081	0.491402	NA
GGGUAAAAGCGAGGUGAAUUCCUCCUUCCUCCUUAGGAGGAAGGGGGACGGGACAAGUAUUAUGGG	2	1	1	0	ctspaired	1.08668	-0.12171	0.1771	-0.687239	0.491932	NA
GGGUAAAAGCGAGGUGAAUUCCUCUCUCCUCCAGAGGAGGAGGGAGGACGGGACAAGUAUUAUGGG	2	1	1	0	ctspaired	1.08668	-0.12171	0.1771	-0.687239	0.491932	NA
GGGUAAAAGCGAGGUGAAUUCCUUCUUCCUCCAUGGGAGGAAGGAGGACGGGACAAGUAUUAUGGG	2	1	1	0	ctspaired	1.08668	-0.12171	0.1771	-0.687239	0.491932	NA
GGGUAAAAGCGAGGUGAAUUCUCCUCUCCUCCAUGGGAGGAGGGGAGACGGGACAAGUAUUAUGGG	2	1	1	0	ctspaired	1.08668	-0.12171	0.1771	-0.687239	0.491932	NA
GGGUAAAAGCGAGGUGAAUUCUCUCCUCCUCCAGAGGAGGGGGAGGGACGGGACAAGUAUUAUGGG	4	4	4	3	ctspaired	4.04166	-0.216136	0.314545	-0.687137	0.491996	NA
GGGUAAAAGCGAGGUGAAUUCUCUCCUCCUCCAAGGGAGGGGGGGAGACGGGACAAGUAUUAUGGG	5	2	3	2	ctspaired	2.97484	-0.197666	0.287938	-0.686489	0.492405	NA
GGGUAAAAGCGAGGUGAAUUCUCUCUUCCUCCGUGGGAGGAGGAGAGACGGGACAAGUAUUAUGGG	5	2	3	2	ctspaired	2.97484	-0.197666	0.287938	-0.686489	0.492405	NA
GGGUAAAAGCGAGGUGAAUUCUCCUCUCCUCCGUUGGAGGGGGGGAGACGGGACAAGUAUUAUGGG	4	8	6	7	ctspaired	6.98111	-0.238043	0.346936	-0.68613	0.492631	NA
GGGUAAAAGCGAGGUGAAUUCUUCCUUCCUCCUUAGGAGGAGGGAAGACGGGACAAGUAUUAUGGG	2	0	2	5	ctspaired	1.78962	0.157512	0.229746	0.68559	0.492972	NA
GGGUAAAAGCGAGGUGAAUUCCUUCUUCCUCCUUCGGAGGGAGAGGGACGGGACAAGUAUUAUGGG	3	1	5	6	ctspaired	3.27055	0.204003	0.29792	0.684757	0.493497	NA
GGGUAAAAGCGAGGUGAAUUCUCUUCUCCUCCUAAGGAGGGGAAGGGACGGGACAAGUAUUAUGGG	5	0	6	6	ctspaired	3.47273	0.2035	0.297474	0.684095	0.493915	NA
GGGUAAAAGCGAGGUGAAUUCCUCUCUCCUCCGUGGGAGGGGGGAGGACGGGACAAGUAUUAUGGG	19	11	17	17	ctspaired	15.7494	-0.238717	0.349456	-0.683111	0.494537	0.568738
GGGUAAAAGCGAGGUGAAUUCCUCCUUCCUCCAAGGGAGGGAGGAGGACGGGACAAGUAUUAUGGG	0	0	1	2	ctspaired	0.58523	0.0826105	0.121126	0.682019	0.495227	NA													I1	1411174
GGGUAAAAGCGAGGUGAAUUCCUCUCUCCUCCGUAGGAGGAGGGAGGACGGGACAAGUAUUAUGGG	0	0	1	2	ctspaired	0.58523	0.0826105	0.121126	0.682019	0.495227	NA
GGGUAAAAGCGAGGUGAAUUCCUUCCUCCUCCGCAGGAGGAGGAAGGACGGGACAAGUAUUAUGGG	0	0	1	2	ctspaired	0.58523	0.0826105	0.121126	0.682019	0.495227	NA
GGGUAAAAGCGAGGUGAAUUCUCCUCUCCUCCGCUGGAGGAGAGGGGACGGGACAAGUAUUAUGGG	0	0	1	2	ctspaired	0.58523	0.0826105	0.121126	0.682019	0.495227	NA
GGGUAAAAGCGAGGUGAAUUCUCCUCUCCUCCUACGGAGGGGAGGAGACGGGACAAGUAUUAUGGG	0	0	1	2	ctspaired	0.58523	0.0826105	0.121126	0.682019	0.495227	NA
GGGUAAAAGCGAGGUGAAUUCUCUCCUCCUCCAAGGGAGGAGGAGGGACGGGACAAGUAUUAUGGG	0	0	1	2	ctspaired	0.58523	0.0826105	0.121126	0.682019	0.495227	NA
GGGUAAAAGCGAGGUGAAUUCUCUCCUCCUCCACAGGAGGAGGAGAGACGGGACAAGUAUUAUGGG	0	0	1	2	ctspaired	0.58523	0.0826105	0.121126	0.682019	0.495227	NA
GGGUAAAAGCGAGGUGAAUUCUCUCCUCCUCCAGGGGAGGAGGAGGGACGGGACAAGUAUUAUGGG	0	0	1	2	ctspaired	0.58523	0.0826105	0.121126	0.682019	0.495227	NA
GGGUAAAAGCGAGGUGAAUUCUCUCUUCCUCCGAAGGAGGGAGAGAGACGGGACAAGUAUUAUGGG	0	0	1	2	ctspaired	0.58523	0.0826105	0.121126	0.682019	0.495227	NA
GGGUAAAAGCGAGGUGAAUUCUCUCUUCCUCCUGUGGAGGAAGAGGGACGGGACAAGUAUUAUGGG	0	0	1	2	ctspaired	0.58523	0.0826105	0.121126	0.682019	0.495227	NA
GGGUAAAAGCGAGGUGAAUUCUCUUCUCCUCCAGUGGAGGAGGAGAGACGGGACAAGUAUUAUGGG	0	0	1	2	ctspaired	0.58523	0.0826105	0.121126	0.682019	0.495227	NA
GGGUAAAAGCGAGGUGAAUUCUUCCUUCCUCCAGUGGAGGAAGGAGGACGGGACAAGUAUUAUGGG	0	0	1	2	ctspaired	0.58523	0.0826105	0.121126	0.682019	0.495227	NA
GGGUAAAAGCGAGGUGAAUUCUUCCUUCCUCCGAUGGAGGAAGGGAGACGGGACAAGUAUUAUGGG	0	0	1	2	ctspaired	0.58523	0.0826105	0.121126	0.682019	0.495227	NA
GGGUAAAAGCGAGGUGAAUUCUUCCUUCCUCCGGAGGAGGAAGGAAGACGGGACAAGUAUUAUGGG	0	0	1	2	ctspaired	0.58523	0.0826105	0.121126	0.682019	0.495227	NA
GGGUAAAAGCGAGGUGAAUUCUUCUCUCCUCCAAUGGAGGAGAGAGGACGGGACAAGUAUUAUGGG	0	0	1	2	ctspaired	0.58523	0.0826105	0.121126	0.682019	0.495227	NA
GGGUAAAAGCGAGGUGAAUUCUUCUCUCCUCCAUUGGAGGGGAGAAGACGGGACAAGUAUUAUGGG	0	0	1	2	ctspaired	0.58523	0.0826105	0.121126	0.682019	0.495227	NA
GGGUAAAAGCGAGGUGAAUUCUUCUCUCCUCCGAAGGAGGAGAGAGGACGGGACAAGUAUUAUGGG	0	0	1	2	ctspaired	0.58523	0.0826105	0.121126	0.682019	0.495227	NA
GGGUAAAAGCGAGGUGAAUUCUUCUCUCCUCCUAUGGAGGAGAGGAGACGGGACAAGUAUUAUGGG	0	0	1	2	ctspaired	0.58523	0.0826105	0.121126	0.682019	0.495227	NA
GGGUAAAAGCGAGGUGAAUUCUUCCUUCCUCCUAUGGAGGAGGGGAGACGGGACAAGUAUUAUGGG	6	2	3	3	ctspaired	3.37775	-0.205217	0.300919	-0.68197	0.495258	NA
GGGUAAAAGCGAGGUGAAUUCUUCCUUCCUCCUGAGGAGGGAGGGAGACGGGACAAGUAUUAUGGG	6	2	3	3	ctspaired	3.37775	-0.205217	0.300919	-0.68197	0.495258	NA
GGGUAAAAGCGAGGUGAAUUCUCCUCUCCUCCGCCGGAGGGGGGGAGACGGGACAAGUAUUAUGGG	16	5	8	13	ctspaired	9.79318	-0.244602	0.358928	-0.681479	0.495568	NA
GGGUAAAAGCGAGGUGAAUUCCUUCCUCCUCCUACGGAGGGGGAAGGACGGGACAAGUAUUAUGGG	0	3	1	1	ctspaired	1.72532	-0.145109	0.21318	-0.680687	0.496069	NA
GGGUAAAAGCGAGGUGAAUUCCUUCUUCCUCCAAUGGAGGGAGAAGGACGGGACAAGUAUUAUGGG	0	3	1	1	ctspaired	1.72532	-0.145109	0.21318	-0.680687	0.496069	NA
GGGUAAAAGCGAGGUGAAUUCCUUCUUCCUCCGGAGGAGGGAGAGGGACGGGACAAGUAUUAUGGG	11	0	4	3	ctspaired	3.78645	-0.202718	0.298329	-0.679514	0.496812	NA
GGGUAAAAGCGAGGUGAAUUCUUCCUUCCUCCUCGGGAGGAAGGGAGACGGGACAAGUAUUAUGGG	1	0	5	0	ctspaired	1.27588	0.122303	0.180727	0.676726	0.49858	NA
GGGUAAAAGCGAGGUGAAUUCUCUCUUCCUCCGGCGGAGGAGGGGAGACGGGACAAGUAUUAUGGG	9	11	12	11	ctspaired	11.4073	-0.242731	0.358968	-0.67619	0.49892	0.572527
GGGUAAAAGCGAGGUGAAUUCCUUCUUCCUCCGCUGGAGGAAGAGGGACGGGACAAGUAUUAUGGG	5	4	5	3	ctspaired	4.46984	-0.218027	0.323162	-0.674667	0.499887	NA
GGGUAAAAGCGAGGUGAAUUCUCUCUUCCUCCAAUGGAGGGAGAGAGACGGGACAAGUAUUAUGGG	0	1	2	4	ctspaired	1.61271	0.145566	0.216465	0.672468	0.501286	NA
GGGUAAAAGCGAGGUGAAUUCUCUCCUCCUCCGGGGGAGGAGGAGGGACGGGACAAGUAUUAUGGG	1	0	1	4	ctspaired	1.17479	0.124087	0.186177	0.666499	0.505092	NA
GGGUAAAAGCGAGGUGAAUUCUUCUCUCCUCCGUCGGAGGAGAGAGGACGGGACAAGUAUUAUGGG	1	0	1	4	ctspaired	1.17479	0.124087	0.186177	0.666499	0.505092	NA
GGGUAAAAGCGAGGUGAAUUCCUUCCUCCUCCUUGGGAGGAGGGAGGACGGGACAAGUAUUAUGGG	4	0	1	0	ctspaired	1.07694	-0.11119	0.167201	-0.665008	0.506045	NA
GGGUAAAAGCGAGGUGAAUUCCUUCUUCCUCCGUGGGAGGAAGGAGGACGGGACAAGUAUUAUGGG	4	0	1	0	ctspaired	1.07694	-0.11119	0.167201	-0.665008	0.506045	NA
GGGUAAAAGCGAGGUGAAUUCUCUCCUCCUCCGAGGGAGGGGGAGAGACGGGACAAGUAUUAUGGG	4	0	1	0	ctspaired	1.07694	-0.11119	0.167201	-0.665008	0.506045	NA
GGGUAAAAGCGAGGUGAAUUCCUCUCUCCUCCACAGGAGGGGAGGGGACGGGACAAGUAUUAUGGG	8	4	7	4	ctspaired	5.7291	-0.226437	0.341104	-0.663837	0.506795	NA
GGGUAAAAGCGAGGUGAAUUCCUCCUUCCUCCACGGGAGGGAGGAGGACGGGACAAGUAUUAUGGG	3	1	1	1	ctspaired	1.48959	-0.142922	0.215388	-0.663559	0.506972	NA
GGGUAAAAGCGAGGUGAAUUCCUCUCUCCUCCUGCGGAGGGGAGAGGACGGGACAAGUAUUAUGGG	3	1	1	1	ctspaired	1.48959	-0.142922	0.215388	-0.663559	0.506972	NA
GGGUAAAAGCGAGGUGAAUUCCUUCUUCCUCCUCUGGAGGGAGAAGGACGGGACAAGUAUUAUGGG	3	1	1	1	ctspaired	1.48959	-0.142922	0.215388	-0.663559	0.506972	NA
GGGUAAAAGCGAGGUGAAUUCUCUCUUCCUCCUCGGGAGGGAGAGAGACGGGACAAGUAUUAUGGG	3	1	1	1	ctspaired	1.48959	-0.142922	0.215388	-0.663559	0.506972	NA
GGGUAAAAGCGAGGUGAAUUCUCUCUUCCUCCUUAGGAGGAAGAGGGACGGGACAAGUAUUAUGGG	3	1	1	1	ctspaired	1.48959	-0.142922	0.215388	-0.663559	0.506972	NA
GGGUAAAAGCGAGGUGAAUUCUUCCUUCCUCCAUGGGAGGAAGGGAGACGGGACAAGUAUUAUGGG	3	1	1	1	ctspaired	1.48959	-0.142922	0.215388	-0.663559	0.506972	NA
GGGUAAAAGCGAGGUGAAUUCUUCUCUCCUCCAAUGGAGGAGGGAAGACGGGACAAGUAUUAUGGG	3	1	1	1	ctspaired	1.48959	-0.142922	0.215388	-0.663559	0.506972	NA
GGGUAAAAGCGAGGUGAAUUCUCUCUUCCUCCUGGGGAGGGAGAGAGACGGGACAAGUAUUAUGGG	5	0	1	1	ctspaired	1.47985	-0.13594	0.205678	-0.660934	0.508654	NA
GGGUAAAAGCGAGGUGAAUUCUCUUCUCCUCCACGGGAGGAGAAGGGACGGGACAAGUAUUAUGGG	5	0	1	1	ctspaired	1.47985	-0.13594	0.205678	-0.660934	0.508654	NA
GGGUAAAAGCGAGGUGAAUUCCUCCUUCCUCCAAAGGAGGAAGGGGGACGGGACAAGUAUUAUGGG	0	0	3	0	ctspaired	0.635773	0.077162	0.116917	0.65997	0.509273	NA
GGGUAAAAGCGAGGUGAAUUCUCCUCUCCUCCAAAGGAGGAGAGGGGACGGGACAAGUAUUAUGGG	0	0	3	0	ctspaired	0.635773	0.077162	0.116917	0.65997	0.509273	NA
GGGUAAAAGCGAGGUGAAUUCUCCUCUCCUCCACGGGAGGGGAGGAGACGGGACAAGUAUUAUGGG	0	0	3	0	ctspaired	0.635773	0.077162	0.116917	0.65997	0.509273	NA
GGGUAAAAGCGAGGUGAAUUCUCCUCUCCUCCGCUGGAGGAGAGGAGACGGGACAAGUAUUAUGGG	0	0	3	0	ctspaired	0.635773	0.077162	0.116917	0.65997	0.509273	NA
GGGUAAAAGCGAGGUGAAUUCUCUCCUCCUCCUUAGGAGGAGGAGGGACGGGACAAGUAUUAUGGG	0	0	3	0	ctspaired	0.635773	0.077162	0.116917	0.65997	0.509273	NA
GGGUAAAAGCGAGGUGAAUUCUCUCCUCCUCCUUGGGAGGGGGAGAGACGGGACAAGUAUUAUGGG	0	0	3	0	ctspaired	0.635773	0.077162	0.116917	0.65997	0.509273	NA
GGGUAAAAGCGAGGUGAAUUCUCUUCUCCUCCGUAGGAGGAGAGGAGACGGGACAAGUAUUAUGGG	0	0	3	0	ctspaired	0.635773	0.077162	0.116917	0.65997	0.509273	NA
GGGUAAAAGCGAGGUGAAUUCUUCUCUCCUCCAAGGGAGGGGAGGAGACGGGACAAGUAUUAUGGG	2	1	5	4	ctspaired	2.68099	0.182545	0.277827	0.657046	0.511151	NA
GGGUAAAAGCGAGGUGAAUUCUCUUCUCCUCCGACGGAGGGGAAGAGACGGGACAAGUAUUAUGGG	2	3	1	3	ctspaired	2.53113	-0.174498	0.266207	-0.655497	0.512148	NA
GGGUAAAAGCGAGGUGAAUUCUUCCUUCCUCCGAUGGAGGAGGGAAGACGGGACAAGUAUUAUGGG	1	3	2	1	ctspaired	2.1535	-0.160703	0.246112	-0.652966	0.513778	NA
GGGUAAAAGCGAGGUGAAUUCUCUCUUCCUCCACAGGAGGGAGAGGGACGGGACAAGUAUUAUGGG	9	2	5	4	ctspaired	4.63701	-0.213271	0.326947	-0.652309	0.514202	NA
GGGUAAAAGCGAGGUGAAUUCUCUCCUCCUCCAAUGGAGGGGGGGAGACGGGACAAGUAUUAUGGG	6	7	5	9	ctspaired	7.13275	-0.228067	0.350261	-0.651133	0.514961	NA
GGGUAAAAGCGAGGUGAAUUCCUCUCUCCUCCGGCGGAGGGGAGAGGACGGGACAAGUAUUAUGGG	3	1	0	2	ctspaired	1.46432	-0.133937	0.205829	-0.650719	0.515228	NA
GGGUAAAAGCGAGGUGAAUUCUCCUCUCCUCCGAAGGAGGGGAGGGGACGGGACAAGUAUUAUGGG	3	1	0	2	ctspaired	1.46432	-0.133937	0.205829	-0.650719	0.515228	NA
GGGUAAAAGCGAGGUGAAUUCUCUUCUCCUCCUUAGGAGGAGAGGAGACGGGACAAGUAUUAUGGG	3	1	0	2	ctspaired	1.46432	-0.133937	0.205829	-0.650719	0.515228	NA
GGGUAAAAGCGAGGUGAAUUCUCUUCUCCUCCAGCGGAGGGGGAGAGACGGGACAAGUAUUAUGGG	5	1	6	8	ctspaired	4.28828	0.208742	0.321117	0.650049	0.515661	NA
GGGUAAAAGCGAGGUGAAUUCCUCCUUCCUCCGGGGGAGGGAGGAGGACGGGACAAGUAUUAUGGG	2	3	2	2	ctspaired	2.5564	-0.173558	0.268929	-0.645369	0.518688	NA
GGGUAAAAGCGAGGUGAAUUCUCUUCUCCUCCUUGGGAGGAGGAGAGACGGGACAAGUAUUAUGGG	2	3	2	2	ctspaired	2.5564	-0.173558	0.268929	-0.645369	0.518688	NA
GGGUAAAAGCGAGGUGAAUUCUCUCCUCCUCCACGGGAGGAGGGGAGACGGGACAAGUAUUAUGGG	0	1	1	5	ctspaired	1.58743	0.136183	0.211727	0.643202	0.520093	NA
GGGUAAAAGCGAGGUGAAUUCUCUCUUCCUCCGCGGGAGGAAGAGGGACGGGACAAGUAUUAUGGG	0	1	1	5	ctspaired	1.58743	0.136183	0.211727	0.643202	0.520093	NA
GGGUAAAAGCGAGGUGAAUUCUCUCUUCCUCCGCGGGAGGAGGAGAGACGGGACAAGUAUUAUGGG	8	5	6	7	ctspaired	6.51938	-0.223339	0.348796	-0.640316	0.521967	NA
GGGUAAAAGCGAGGUGAAUUCUCCUCUCCUCCUUGGGAGGAGGGGGGACGGGACAAGUAUUAUGGG	9	5	7	7	ctspaired	6.94756	-0.225033	0.351623	-0.639984	0.522183	NA
GGGUAAAAGCGAGGUGAAUUCUCUUCUCCUCCUUCGGAGGGGAAGGGACGGGACAAGUAUUAUGGG	3	3	2	3	ctspaired	2.95931	-0.182651	0.285847	-0.638981	0.522835	NA
GGGUAAAAGCGAGGUGAAUUCUCUUCUCCUCCGCAGGAGGGGAAGGGACGGGACAAGUAUUAUGGG	4	0	4	6	ctspaired	2.83263	0.17735	0.277856	0.638281	0.523291	NA
GGGUAAAAGCGAGGUGAAUUCCUCUCUCCUCCAGCGGAGGAGGGAGGACGGGACAAGUAUUAUGGG	5	0	0	2	ctspaired	1.45458	-0.124423	0.194975	-0.638145	0.52338	NA
GGGUAAAAGCGAGGUGAAUUCCUUCCUCCUCCGUCGGAGGGGGAAGGACGGGACAAGUAUUAUGGG	5	0	0	2	ctspaired	1.45458	-0.124423	0.194975	-0.638145	0.52338	NA
GGGUAAAAGCGAGGUGAAUUCUCUCUUCCUCCUGAGGAGGGAGAGGGACGGGACAAGUAUUAUGGG	5	1	5	9	ctspaired	4.26301	0.204122	0.319952	0.637978	0.523488	NA
GGGUAAAAGCGAGGUGAAUUCUCUCUUCCUCCAUCGGAGGAGGAGGGACGGGACAAGUAUUAUGGG	12	5	10	7	ctspaired	8.2321	-0.226731	0.356528	-0.635941	0.524815	NA
GGGUAAAAGCGAGGUGAAUUCCUCCUUCCUCCAAAGGAGGGAGGGGGACGGGACAAGUAUUAUGGG	5	5	4	6	ctspaired	5.26012	-0.212386	0.334992	-0.634005	0.526078	NA													total_mapped
GGGUAAAAGCGAGGUGAAUUCUCCUCUCCUCCGUUGGAGGGGAGGGGACGGGACAAGUAUUAUGGG	6	0	1	2	ctspaired	1.88275	-0.14575	0.229905	-0.633956	0.52611	NA
GGGUAAAAGCGAGGUGAAUUCUCUUCUCCUCCUGAGGAGGAGAAGGGACGGGACAAGUAUUAUGGG	4	2	4	0	ctspaired	2.59721	-0.165656	0.26135	-0.633848	0.52618	NA
GGGUAAAAGCGAGGUGAAUUCCUCUCUCCUCCACGGGAGGAGGGAGGACGGGACAAGUAUUAUGGG	4	1	1	2	ctspaired	1.89249	-0.152107	0.240131	-0.633433	0.526451	NA
GGGUAAAAGCGAGGUGAAUUCCUCUCUCCUCCGAGGGAGGGGAGAGGACGGGACAAGUAUUAUGGG	4	1	1	2	ctspaired	1.89249	-0.152107	0.240131	-0.633433	0.526451	NA
GGGUAAAAGCGAGGUGAAUUCUCUCUUCCUCCAUAGGAGGGAGGGAGACGGGACAAGUAUUAUGGG	6	5	5	6	ctspaired	5.6883	-0.215723	0.340859	-0.632881	0.526811	NA
GGGUAAAAGCGAGGUGAAUUCCUCUCUCCUCCGUGGGAGGAGAGAGGACGGGACAAGUAUUAUGGG	0	3	0	0	ctspaired	1.32674	-0.0670487	0.106102	-0.631926	0.527435	NA
GGGUAAAAGCGAGGUGAAUUCCUUCCUCCUCCUUAGGAGGGGGAAGGACGGGACAAGUAUUAUGGG	0	3	0	0	ctspaired	1.32674	-0.0670487	0.106102	-0.631926	0.527435	NA
GGGUAAAAGCGAGGUGAAUUCUCUCUUCCUCCGGGGGAGGAAGGGAGACGGGACAAGUAUUAUGGG	6	2	5	1	ctspaired	3.42829	-0.186694	0.296142	-0.630421	0.528419	NA
GGGUAAAAGCGAGGUGAAUUCUUCCUUCCUCCAAUGGAGGGAGGGAGACGGGACAAGUAUUAUGGG	6	3	2	6	ctspaired	4.16803	-0.199644	0.317489	-0.628823	0.529465	NA
GGGUAAAAGCGAGGUGAAUUCCUCUCUCCUCCAGUGGAGGGGGGAGGACGGGACAAGUAUUAUGGG	15	9	14	13	ctspaired	12.6175	-0.223993	0.356693	-0.627972	0.530022	0.602305
GGGUAAAAGCGAGGUGAAUUCCUCCUUCCUCCGUGGGAGGGAGGGGGACGGGACAAGUAUUAUGGG	7	7	9	6	ctspaired	7.63674	-0.221294	0.353186	-0.626566	0.530944	NA
GGGUAAAAGCGAGGUGAAUUCUCUUCUCCUCCUCCGGAGGGGGAGAGACGGGACAAGUAUUAUGGG	4	3	3	3	ctspaired	3.38749	-0.187595	0.300373	-0.62454	0.532273	NA
GGGUAAAAGCGAGGUGAAUUCUUCCUUCCUCCUGCGGAGGAGGGGAGACGGGACAAGUAUUAUGGG	8	3	4	6	ctspaired	5.02439	-0.208472	0.333922	-0.624313	0.532422	NA
GGGUAAAAGCGAGGUGAAUUCCUUCCUCCUCCGGGGGAGGAGGGAGGACGGGACAAGUAUUAUGGG	3	3	3	2	ctspaired	2.98458	-0.178578	0.286244	-0.623868	0.532715	NA
GGGUAAAAGCGAGGUGAAUUCUCUCCUCCUCCACCGGAGGGGGAGGGACGGGACAAGUAUUAUGGG	8	2	6	2	ctspaired	4.25938	-0.197644	0.317044	-0.623396	0.533024	NA
GGGUAAAAGCGAGGUGAAUUCCUUCUUCCUCCUGUGGAGGGAGAAGGACGGGACAAGUAUUAUGGG	2	3	3	1	ctspaired	2.58168	-0.16636	0.267347	-0.622261	0.53377	NA
GGGUAAAAGCGAGGUGAAUUCUUCUCUCCUCCGAAGGAGGGGGGAAGACGGGACAAGUAUUAUGGG	2	3	3	1	ctspaired	2.58168	-0.16636	0.267347	-0.622261	0.53377	NA
GGGUAAAAGCGAGGUGAAUUCUUCUCUCCUCCGUGGGAGGAGGGAAGACGGGACAAGUAUUAUGGG	2	3	3	1	ctspaired	2.58168	-0.16636	0.267347	-0.622261	0.53377	NA
GGGUAAAAGCGAGGUGAAUUCCUCUCUCCUCCAUUGGAGGAGAGAGGACGGGACAAGUAUUAUGGG	0	2	0	1	ctspaired	1.07115	-0.101244	0.162737	-0.622132	0.533855	NA
GGGUAAAAGCGAGGUGAAUUCCUUCCUCCUCCAUUGGAGGGGGAAGGACGGGACAAGUAUUAUGGG	0	2	0	1	ctspaired	1.07115	-0.101244	0.162737	-0.622132	0.533855	NA
GGGUAAAAGCGAGGUGAAUUCUCCUCUCCUCCUCAGGAGGAGAGGGGACGGGACAAGUAUUAUGGG	0	2	0	1	ctspaired	1.07115	-0.101244	0.162737	-0.622132	0.533855	NA
GGGUAAAAGCGAGGUGAAUUCUUCCUUCCUCCUCUGGAGGAAGGGAGACGGGACAAGUAUUAUGGG	0	2	0	1	ctspaired	1.07115	-0.101244	0.162737	-0.622132	0.533855	NA
GGGUAAAAGCGAGGUGAAUUCUCUCUUCCUCCGCCGGAGGGAGAGGGACGGGACAAGUAUUAUGGG	19	9	23	7	ctspaired	14.2699	-0.222422	0.357595	-0.621995	0.533945	0.605944
GGGUAAAAGCGAGGUGAAUUCUCUUCUCCUCCAGAGGAGGGGGAGGGACGGGACAAGUAUUAUGGG	28	13	27	21	ctspaired	21.446	-0.207775	0.334239	-0.621635	0.534182	0.606049
GGGUAAAAGCGAGGUGAAUUCUUCUCUCCUCCAUAGGAGGGGGGAAGACGGGACAAGUAUUAUGGG	9	3	5	6	ctspaired	5.45257	-0.210743	0.339364	-0.620994	0.534603	NA
GGGUAAAAGCGAGGUGAAUUCCUUCUUCCUCCGGGGGAGGAAGGAGGACGGGACAAGUAUUAUGGG	3	5	4	4	ctspaired	4.45431	-0.198667	0.320056	-0.620726	0.53478	NA
GGGUAAAAGCGAGGUGAAUUCUCUCCUCCUCCAUAGGAGGGGGAGGGACGGGACAAGUAUUAUGGG	8	5	8	5	ctspaired	6.56993	-0.214854	0.348259	-0.616938	0.537275	NA
GGGUAAAAGCGAGGUGAAUUCCUCCUUCCUCCUAUGGAGGGAGGGGGACGGGACAAGUAUUAUGGG	8	3	5	5	ctspaired	5.04966	-0.205884	0.334434	-0.615617	0.538147	NA
GGGUAAAAGCGAGGUGAAUUCUUCCUUCCUCCAGGGGAGGGAGGGAGACGGGACAAGUAUUAUGGG	8	3	5	5	ctspaired	5.04966	-0.205884	0.334434	-0.615617	0.538147	NA
GGGUAAAAGCGAGGUGAAUUCCUUCUUCCUCCUCGGGAGGAAGGAGGACGGGACAAGUAUUAUGGG	4	1	2	1	ctspaired	1.91776	-0.148212	0.241022	-0.61493	0.538601	NA
GGGUAAAAGCGAGGUGAAUUCUCUCCUCCUCCACCGGAGGAGGGGAGACGGGACAAGUAUUAUGGG	4	1	2	1	ctspaired	1.91776	-0.148212	0.241022	-0.61493	0.538601	NA
GGGUAAAAGCGAGGUGAAUUCUCUCUUCCUCCACCGGAGGAGGAGAGACGGGACAAGUAUUAUGGG	4	1	2	1	ctspaired	1.91776	-0.148212	0.241022	-0.61493	0.538601	NA
GGGUAAAAGCGAGGUGAAUUCUCUUCUCCUCCGGUGGAGGAGGAGAGACGGGACAAGUAUUAUGGG	4	1	2	1	ctspaired	1.91776	-0.148212	0.241022	-0.61493	0.538601	NA
GGGUAAAAGCGAGGUGAAUUCUUCUCUCCUCCAGGGGAGGGGAGGAGACGGGACAAGUAUUAUGGG	3	0	4	4	ctspaired	2.24307	0.156209	0.254334	0.614189	0.53909	NA
GGGUAAAAGCGAGGUGAAUUCUUCCUUCCUCCUAGGGAGGAGGGAAGACGGGACAAGUAUUAUGGG	4	1	0	3	ctspaired	1.86722	-0.140699	0.229233	-0.613781	0.53936	NA
GGGUAAAAGCGAGGUGAAUUCUUCUCUCCUCCGACGGAGGGGAGAAGACGGGACAAGUAUUAUGGG	4	1	0	3	ctspaired	1.86722	-0.140699	0.229233	-0.613781	0.53936	NA
GGGUAAAAGCGAGGUGAAUUCUCUUCUCCUCCACCGGAGGGGGAGAGACGGGACAAGUAUUAUGGG	2	5	4	3	ctspaired	4.0514	-0.189433	0.308975	-0.613102	0.539809	NA
GGGUAAAAGCGAGGUGAAUUCCUCUCUCCUCCUGCGGAGGAGGGAGGACGGGACAAGUAUUAUGGG	3	1	2	0	ctspaired	1.51486	-0.126704	0.208341	-0.608157	0.543083	NA
GGGUAAAAGCGAGGUGAAUUCUUCUCUCCUCCAGGGGAGGAGGGAAGACGGGACAAGUAUUAUGGG	3	1	2	0	ctspaired	1.51486	-0.126704	0.208341	-0.608157	0.543083	NA
GGGUAAAAGCGAGGUGAAUUCCUCCUUCCUCCACGGGAGGAAGGGGGACGGGACAAGUAUUAUGGG	0	0	0	3	ctspaired	0.559958	0.0654006	0.107925	0.605984	0.544525	NA
GGGUAAAAGCGAGGUGAAUUCCUCUCUCCUCCAUAGGAGGGGAGAGGACGGGACAAGUAUUAUGGG	0	0	0	3	ctspaired	0.559958	0.0654006	0.107925	0.605984	0.544525	NA
GGGUAAAAGCGAGGUGAAUUCCUUCCUCCUCCGCAGGAGGGGGAAGGACGGGACAAGUAUUAUGGG	0	0	0	3	ctspaired	0.559958	0.0654006	0.107925	0.605984	0.544525	NA
GGGUAAAAGCGAGGUGAAUUCUCUCUUCCUCCUUCGGAGGAAGGGAGACGGGACAAGUAUUAUGGG	0	0	0	3	ctspaired	0.559958	0.0654006	0.107925	0.605984	0.544525	NA
GGGUAAAAGCGAGGUGAAUUCUCUUCUCCUCCGAGGGAGGAGAAGAGACGGGACAAGUAUUAUGGG	0	0	0	3	ctspaired	0.559958	0.0654006	0.107925	0.605984	0.544525	NA
GGGUAAAAGCGAGGUGAAUUCUUCCUUCCUCCGACGGAGGAGGGAAGACGGGACAAGUAUUAUGGG	0	0	0	3	ctspaired	0.559958	0.0654006	0.107925	0.605984	0.544525	NA
GGGUAAAAGCGAGGUGAAUUCUUCCUUCCUCCUUAGGAGGAAGGGAGACGGGACAAGUAUUAUGGG	0	0	0	3	ctspaired	0.559958	0.0654006	0.107925	0.605984	0.544525	NA
GGGUAAAAGCGAGGUGAAUUCUUCUCUCCUCCUCCGGAGGGGAGAAGACGGGACAAGUAUUAUGGG	0	0	0	3	ctspaired	0.559958	0.0654006	0.107925	0.605984	0.544525	NA
GGGUAAAAGCGAGGUGAAUUCUCCUCUCCUCCAGGGGAGGGGGGGAGACGGGACAAGUAUUAUGGG	9	6	7	9	ctspaired	7.76311	-0.215135	0.355162	-0.605739	0.544688	NA
GGGUAAAAGCGAGGUGAAUUCUUCUCUCCUCCGGCGGAGGAGGGAAGACGGGACAAGUAUUAUGGG	5	1	2	2	ctspaired	2.32067	-0.158501	0.261996	-0.604975	0.545196	NA
GGGUAAAAGCGAGGUGAAUUCCUCCUUCCUCCUAUGGAGGAAGGGGGACGGGACAAGUAUUAUGGG	2	0	0	0	ctspaired	0.432508	-0.0602879	0.0996625	-0.604921	0.545232	NA
GGGUAAAAGCGAGGUGAAUUCCUCCUUCCUCCUUGGGAGGGAGGAGGACGGGACAAGUAUUAUGGG	2	0	0	0	ctspaired	0.432508	-0.0602879	0.0996625	-0.604921	0.545232	NA
GGGUAAAAGCGAGGUGAAUUCCUUCCUCCUCCACCGGAGGGGGAAGGACGGGACAAGUAUUAUGGG	2	0	0	0	ctspaired	0.432508	-0.0602879	0.0996625	-0.604921	0.545232	NA
GGGUAAAAGCGAGGUGAAUUCCUUCCUCCUCCGCCGGAGGAGGAAGGACGGGACAAGUAUUAUGGG	2	0	0	0	ctspaired	0.432508	-0.0602879	0.0996625	-0.604921	0.545232	NA
GGGUAAAAGCGAGGUGAAUUCCUUCCUCCUCCGUAGGAGGAGGAAGGACGGGACAAGUAUUAUGGG	2	0	0	0	ctspaired	0.432508	-0.0602879	0.0996625	-0.604921	0.545232	NA
GGGUAAAAGCGAGGUGAAUUCCUUCUUCCUCCAUAGGAGGGAGAAGGACGGGACAAGUAUUAUGGG	2	0	0	0	ctspaired	0.432508	-0.0602879	0.0996625	-0.604921	0.545232	NA
GGGUAAAAGCGAGGUGAAUUCCUUCUUCCUCCGUCGGAGGAAGAAGGACGGGACAAGUAUUAUGGG	2	0	0	0	ctspaired	0.432508	-0.0602879	0.0996625	-0.604921	0.545232	NA
GGGUAAAAGCGAGGUGAAUUCCUUCUUCCUCCUCCGGAGGAAGAAGGACGGGACAAGUAUUAUGGG	2	0	0	0	ctspaired	0.432508	-0.0602879	0.0996625	-0.604921	0.545232	NA
GGGUAAAAGCGAGGUGAAUUCCUUCUUCCUCCUCCGGAGGGAGAAGGACGGGACAAGUAUUAUGGG	2	0	0	0	ctspaired	0.432508	-0.0602879	0.0996625	-0.604921	0.545232	NA
GGGUAAAAGCGAGGUGAAUUCUCCUCUCCUCCGUAGGAGGAGAGGGGACGGGACAAGUAUUAUGGG	2	0	0	0	ctspaired	0.432508	-0.0602879	0.0996625	-0.604921	0.545232	NA
GGGUAAAAGCGAGGUGAAUUCUCCUCUCCUCCGUAGGAGGGGAGGAGACGGGACAAGUAUUAUGGG	2	0	0	0	ctspaired	0.432508	-0.0602879	0.0996625	-0.604921	0.545232	NA
GGGUAAAAGCGAGGUGAAUUCUCCUCUCCUCCGUGGGAGGAGAGGGGACGGGACAAGUAUUAUGGG	2	0	0	0	ctspaired	0.432508	-0.0602879	0.0996625	-0.604921	0.545232	NA
GGGUAAAAGCGAGGUGAAUUCUCUCCUCCUCCGCAGGAGGGGGAGAGACGGGACAAGUAUUAUGGG	2	0	0	0	ctspaired	0.432508	-0.0602879	0.0996625	-0.604921	0.545232	NA
GGGUAAAAGCGAGGUGAAUUCUCUCCUCCUCCUAGGGAGGAGGAGGGACGGGACAAGUAUUAUGGG	2	0	0	0	ctspaired	0.432508	-0.0602879	0.0996625	-0.604921	0.545232	NA
GGGUAAAAGCGAGGUGAAUUCUCUCUUCCUCCUGCGGAGGGAGAGAGACGGGACAAGUAUUAUGGG	2	0	0	0	ctspaired	0.432508	-0.0602879	0.0996625	-0.604921	0.545232	NA
GGGUAAAAGCGAGGUGAAUUCUUCCUUCCUCCACAGGAGGAAGGGAGACGGGACAAGUAUUAUGGG	2	0	0	0	ctspaired	0.432508	-0.0602879	0.0996625	-0.604921	0.545232	NA
GGGUAAAAGCGAGGUGAAUUCUUCCUUCCUCCAGCGGAGGAAGGAGGACGGGACAAGUAUUAUGGG	2	0	0	0	ctspaired	0.432508	-0.0602879	0.0996625	-0.604921	0.545232	NA
GGGUAAAAGCGAGGUGAAUUCUUCCUUCCUCCUAGGGAGGAAGGGAGACGGGACAAGUAUUAUGGG	2	0	0	0	ctspaired	0.432508	-0.0602879	0.0996625	-0.604921	0.545232	NA
GGGUAAAAGCGAGGUGAAUUCUUCUCUCCUCCAAAGGAGGAGAGAGGACGGGACAAGUAUUAUGGG	2	0	0	0	ctspaired	0.432508	-0.0602879	0.0996625	-0.604921	0.545232	NA
GGGUAAAAGCGAGGUGAAUUCUUCUCUCCUCCGGAGGAGGAGAGAGGACGGGACAAGUAUUAUGGG	2	0	0	0	ctspaired	0.432508	-0.0602879	0.0996625	-0.604921	0.545232	NA
GGGUAAAAGCGAGGUGAAUUCUUCUCUCCUCCGUAGGAGGGGAGAAGACGGGACAAGUAUUAUGGG	2	0	0	0	ctspaired	0.432508	-0.0602879	0.0996625	-0.604921	0.545232	NA
GGGUAAAAGCGAGGUGAAUUCUUCUCUCCUCCUCAGGAGGAGAGGAGACGGGACAAGUAUUAUGGG	2	0	0	0	ctspaired	0.432508	-0.0602879	0.0996625	-0.604921	0.545232	NA
GGGUAAAAGCGAGGUGAAUUCUUCUCUCCUCCUGUGGAGGAGAGGAGACGGGACAAGUAUUAUGGG	2	0	0	0	ctspaired	0.432508	-0.0602879	0.0996625	-0.604921	0.545232	NA
GGGUAAAAGCGAGGUGAAUUCUCUCCUCCUCCGCAGGAGGGGGAGGGACGGGACAAGUAUUAUGGG	1	1	3	4	ctspaired	2.04088	0.150075	0.248727	0.603374	0.54626	NA
GGGUAAAAGCGAGGUGAAUUCCUCCUUCCUCCGAUGGAGGGAGGGGGACGGGACAAGUAUUAUGGG	8	6	6	9	ctspaired	7.33494	-0.212549	0.353037	-0.602059	0.547135	NA
GGGUAAAAGCGAGGUGAAUUCUCUUCUCCUCCACGGGAGGAGGAGGGACGGGACAAGUAUUAUGGG	8	3	6	4	ctspaired	5.07493	-0.200992	0.333998	-0.601777	0.547322	NA
GGGUAAAAGCGAGGUGAAUUCUCUUCUCCUCCGAUGGAGGGGGAGAGACGGGACAAGUAUUAUGGG	4	7	8	4	ctspaired	6.40275	-0.205094	0.341866	-0.599924	0.548557	NA
GGGUAAAAGCGAGGUGAAUUCCUCCUUCCUCCAAAGGAGGAAGGAGGACGGGACAAGUAUUAUGGG	0	1	0	0	ctspaired	0.442247	-0.0588143	0.0982447	-0.598651	0.549405	NA
GGGUAAAAGCGAGGUGAAUUCCUCCUUCCUCCGUCGGAGGAAGGGGGACGGGACAAGUAUUAUGGG	0	1	0	0	ctspaired	0.442247	-0.0588143	0.0982447	-0.598651	0.549405	NA
GGGUAAAAGCGAGGUGAAUUCCUCCUUCCUCCUCUGGAGGGAGGAGGACGGGACAAGUAUUAUGGG	0	1	0	0	ctspaired	0.442247	-0.0588143	0.0982447	-0.598651	0.549405	NA
GGGUAAAAGCGAGGUGAAUUCCUCUCUCCUCCGAUGGAGGAGAGAGGACGGGACAAGUAUUAUGGG	0	1	0	0	ctspaired	0.442247	-0.0588143	0.0982447	-0.598651	0.549405	NA
GGGUAAAAGCGAGGUGAAUUCCUCUCUCCUCCUCUGGAGGGGAGAGGACGGGACAAGUAUUAUGGG	0	1	0	0	ctspaired	0.442247	-0.0588143	0.0982447	-0.598651	0.549405	NA
GGGUAAAAGCGAGGUGAAUUCCUCUCUCCUCCUGCGGAGGAGAGGGGACGGGACAAGUAUUAUGGG	0	1	0	0	ctspaired	0.442247	-0.0588143	0.0982447	-0.598651	0.549405	NA
GGGUAAAAGCGAGGUGAAUUCCUUCCUCCUCCAGGGGAGGAGGGAGGACGGGACAAGUAUUAUGGG	0	1	0	0	ctspaired	0.442247	-0.0588143	0.0982447	-0.598651	0.549405	NA
GGGUAAAAGCGAGGUGAAUUCCUUCCUCCUCCAUAGGAGGAGGAAGGACGGGACAAGUAUUAUGGG	0	1	0	0	ctspaired	0.442247	-0.0588143	0.0982447	-0.598651	0.549405	NA
GGGUAAAAGCGAGGUGAAUUCCUUCCUCCUCCGGAGGAGGAGGAAGGACGGGACAAGUAUUAUGGG	0	1	0	0	ctspaired	0.442247	-0.0588143	0.0982447	-0.598651	0.549405	NA
GGGUAAAAGCGAGGUGAAUUCCUUCCUCCUCCGGCGGAGGAGGAAGGACGGGACAAGUAUUAUGGG	0	1	0	0	ctspaired	0.442247	-0.0588143	0.0982447	-0.598651	0.549405	NA
GGGUAAAAGCGAGGUGAAUUCCUUCCUCCUCCGGCGGAGGAGGGAGGACGGGACAAGUAUUAUGGG	0	1	0	0	ctspaired	0.442247	-0.0588143	0.0982447	-0.598651	0.549405	NA
GGGUAAAAGCGAGGUGAAUUCCUUCCUCCUCCUCCGGAGGAGGAAGGACGGGACAAGUAUUAUGGG	0	1	0	0	ctspaired	0.442247	-0.0588143	0.0982447	-0.598651	0.549405	NA
GGGUAAAAGCGAGGUGAAUUCCUUCUUCCUCCAGCGGAGGAAGGAGGACGGGACAAGUAUUAUGGG	0	1	0	0	ctspaired	0.442247	-0.0588143	0.0982447	-0.598651	0.549405	NA
GGGUAAAAGCGAGGUGAAUUCCUUCUUCCUCCGACGGAGGAAGAAGGACGGGACAAGUAUUAUGGG	0	1	0	0	ctspaired	0.442247	-0.0588143	0.0982447	-0.598651	0.549405	NA
GGGUAAAAGCGAGGUGAAUUCUCCUCUCCUCCAGCGGAGGAGAGGAGACGGGACAAGUAUUAUGGG	0	1	0	0	ctspaired	0.442247	-0.0588143	0.0982447	-0.598651	0.549405	NA
GGGUAAAAGCGAGGUGAAUUCUCCUCUCCUCCGCAGGAGGGGAGGAGACGGGACAAGUAUUAUGGG	0	1	0	0	ctspaired	0.442247	-0.0588143	0.0982447	-0.598651	0.549405	NA
GGGUAAAAGCGAGGUGAAUUCUCCUCUCCUCCGUAGGAGGAGGGGAGACGGGACAAGUAUUAUGGG	0	1	0	0	ctspaired	0.442247	-0.0588143	0.0982447	-0.598651	0.549405	NA
GGGUAAAAGCGAGGUGAAUUCUCUCCUCCUCCACUGGAGGAGGAGAGACGGGACAAGUAUUAUGGG	0	1	0	0	ctspaired	0.442247	-0.0588143	0.0982447	-0.598651	0.549405	NA
GGGUAAAAGCGAGGUGAAUUCUCUCCUCCUCCACUGGAGGAGGAGGGACGGGACAAGUAUUAUGGG	0	1	0	0	ctspaired	0.442247	-0.0588143	0.0982447	-0.598651	0.549405	NA
GGGUAAAAGCGAGGUGAAUUCUCUCCUCCUCCACUGGAGGAGGGGAGACGGGACAAGUAUUAUGGG	0	1	0	0	ctspaired	0.442247	-0.0588143	0.0982447	-0.598651	0.549405	NA
GGGUAAAAGCGAGGUGAAUUCUCUCCUCCUCCAUCGGAGGAGGAGAGACGGGACAAGUAUUAUGGG	0	1	0	0	ctspaired	0.442247	-0.0588143	0.0982447	-0.598651	0.549405	NA
GGGUAAAAGCGAGGUGAAUUCUCUCCUCCUCCGCUGGAGGAGGAGAGACGGGACAAGUAUUAUGGG	0	1	0	0	ctspaired	0.442247	-0.0588143	0.0982447	-0.598651	0.549405	NA
GGGUAAAAGCGAGGUGAAUUCUCUCCUCCUCCUCGGGAGGAGGAGGGACGGGACAAGUAUUAUGGG	0	1	0	0	ctspaired	0.442247	-0.0588143	0.0982447	-0.598651	0.549405	NA
GGGUAAAAGCGAGGUGAAUUCUCUCCUCCUCCUCUGGAGGGGGAGAGACGGGACAAGUAUUAUGGG	0	1	0	0	ctspaired	0.442247	-0.0588143	0.0982447	-0.598651	0.549405	NA
GGGUAAAAGCGAGGUGAAUUCUCUCCUCCUCCUGAGGAGGAGGAGAGACGGGACAAGUAUUAUGGG	0	1	0	0	ctspaired	0.442247	-0.0588143	0.0982447	-0.598651	0.549405	NA
GGGUAAAAGCGAGGUGAAUUCUCUCCUCCUCCUGCGGAGGGGGAGAGACGGGACAAGUAUUAUGGG	0	1	0	0	ctspaired	0.442247	-0.0588143	0.0982447	-0.598651	0.549405	NA
GGGUAAAAGCGAGGUGAAUUCUCUCCUCCUCCUUCGGAGGGGGAGAGACGGGACAAGUAUUAUGGG	0	1	0	0	ctspaired	0.442247	-0.0588143	0.0982447	-0.598651	0.549405	NA
GGGUAAAAGCGAGGUGAAUUCUCUCUUCCUCCAUGGGAGGAAGAGAGACGGGACAAGUAUUAUGGG	0	1	0	0	ctspaired	0.442247	-0.0588143	0.0982447	-0.598651	0.549405	NA
GGGUAAAAGCGAGGUGAAUUCUCUCUUCCUCCGGGGGAGGAAGAGAGACGGGACAAGUAUUAUGGG	0	1	0	0	ctspaired	0.442247	-0.0588143	0.0982447	-0.598651	0.549405	NA
GGGUAAAAGCGAGGUGAAUUCUCUCUUCCUCCUAGGGAGGAAGAGAGACGGGACAAGUAUUAUGGG	0	1	0	0	ctspaired	0.442247	-0.0588143	0.0982447	-0.598651	0.549405	NA
GGGUAAAAGCGAGGUGAAUUCUCUCUUCCUCCUCAGGAGGAAGAGGGACGGGACAAGUAUUAUGGG	0	1	0	0	ctspaired	0.442247	-0.0588143	0.0982447	-0.598651	0.549405	NA
GGGUAAAAGCGAGGUGAAUUCUCUUCUCCUCCACAGGAGGAGAAGAGACGGGACAAGUAUUAUGGG	0	1	0	0	ctspaired	0.442247	-0.0588143	0.0982447	-0.598651	0.549405	NA
GGGUAAAAGCGAGGUGAAUUCUCUUCUCCUCCAUAGGAGGAGAAGAGACGGGACAAGUAUUAUGGG	0	1	0	0	ctspaired	0.442247	-0.0588143	0.0982447	-0.598651	0.549405	NA
GGGUAAAAGCGAGGUGAAUUCUCUUCUCCUCCGUUGGAGGAGAAGAGACGGGACAAGUAUUAUGGG	0	1	0	0	ctspaired	0.442247	-0.0588143	0.0982447	-0.598651	0.549405	NA
GGGUAAAAGCGAGGUGAAUUCUCUUCUCCUCCUAGGGAGGAGAAGAGACGGGACAAGUAUUAUGGG	0	1	0	0	ctspaired	0.442247	-0.0588143	0.0982447	-0.598651	0.549405	NA
GGGUAAAAGCGAGGUGAAUUCUUCCUUCCUCCAUGGGAGGAAGGAGGACGGGACAAGUAUUAUGGG	0	1	0	0	ctspaired	0.442247	-0.0588143	0.0982447	-0.598651	0.549405	NA
GGGUAAAAGCGAGGUGAAUUCUUCCUUCCUCCAUUGGAGGAAGGAAGACGGGACAAGUAUUAUGGG	0	1	0	0	ctspaired	0.442247	-0.0588143	0.0982447	-0.598651	0.549405	NA
GGGUAAAAGCGAGGUGAAUUCUUCCUUCCUCCGAAGGAGGAAGGAAGACGGGACAAGUAUUAUGGG	0	1	0	0	ctspaired	0.442247	-0.0588143	0.0982447	-0.598651	0.549405	NA
GGGUAAAAGCGAGGUGAAUUCUUCCUUCCUCCGCGGGAGGAAGGGAGACGGGACAAGUAUUAUGGG	0	1	0	0	ctspaired	0.442247	-0.0588143	0.0982447	-0.598651	0.549405	NA
GGGUAAAAGCGAGGUGAAUUCUUCCUUCCUCCGUGGGAGGAAGGAAGACGGGACAAGUAUUAUGGG	0	1	0	0	ctspaired	0.442247	-0.0588143	0.0982447	-0.598651	0.549405	NA
GGGUAAAAGCGAGGUGAAUUCUUCCUUCCUCCUCUGGAGGAAGGAGGACGGGACAAGUAUUAUGGG	0	1	0	0	ctspaired	0.442247	-0.0588143	0.0982447	-0.598651	0.549405	NA
GGGUAAAAGCGAGGUGAAUUCUUCUCUCCUCCGUAGGAGGAGAGGAGACGGGACAAGUAUUAUGGG	0	1	0	0	ctspaired	0.442247	-0.0588143	0.0982447	-0.598651	0.549405	NA
GGGUAAAAGCGAGGUGAAUUCUUCUCUCCUCCUGCGGAGGAGGGAAGACGGGACAAGUAUUAUGGG	0	1	0	0	ctspaired	0.442247	-0.0588143	0.0982447	-0.598651	0.549405	NA
GGGUAAAAGCGAGGUGAAUUCUCUUCUCCUCCAGCGGAGGGGAAGAGACGGGACAAGUAUUAUGGG	5	0	2	0	ctspaired	1.50512	-0.118257	0.197595	-0.598478	0.549521	NA
GGGUAAAAGCGAGGUGAAUUCUCUCUUCCUCCACUGGAGGAGGGGAGACGGGACAAGUAUUAUGGG	11	4	4	11	ctspaired	7.04866	-0.209476	0.350604	-0.597472	0.550193	NA
GGGUAAAAGCGAGGUGAAUUCCUCCUUCCUCCUAGGGAGGGAGGAGGACGGGACAAGUAUUAUGGG	1	2	1	1	ctspaired	1.49933	-0.126611	0.212168	-0.596749	0.550675	NA
GGGUAAAAGCGAGGUGAAUUCCUCUCUCCUCCGUGGGAGGAGAGGGGACGGGACAAGUAUUAUGGG	1	2	1	1	ctspaired	1.49933	-0.126611	0.212168	-0.596749	0.550675	NA
GGGUAAAAGCGAGGUGAAUUCCUUCCUCCUCCUUGGGAGGGGGAAGGACGGGACAAGUAUUAUGGG	1	2	1	1	ctspaired	1.49933	-0.126611	0.212168	-0.596749	0.550675	NA
GGGUAAAAGCGAGGUGAAUUCCUUCUUCCUCCACGGGAGGAAGGAGGACGGGACAAGUAUUAUGGG	1	2	1	1	ctspaired	1.49933	-0.126611	0.212168	-0.596749	0.550675	NA
GGGUAAAAGCGAGGUGAAUUCUCCUCUCCUCCGUAGGAGGGGAGGGGACGGGACAAGUAUUAUGGG	1	2	1	1	ctspaired	1.49933	-0.126611	0.212168	-0.596749	0.550675	NA
GGGUAAAAGCGAGGUGAAUUCUCUUCUCCUCCACAGGAGGAGAAGGGACGGGACAAGUAUUAUGGG	1	2	1	1	ctspaired	1.49933	-0.126611	0.212168	-0.596749	0.550675	NA
GGGUAAAAGCGAGGUGAAUUCUUCUCUCCUCCUCUGGAGGGGGGAAGACGGGACAAGUAUUAUGGG	5	3	7	11	ctspaired	5.94466	0.204797	0.343826	0.595643	0.551414	NA
GGGUAAAAGCGAGGUGAAUUCCUCCUUCCUCCGGUGGAGGGAGGAGGACGGGACAAGUAUUAUGGG	0	2	1	0	ctspaired	1.09642	-0.0978693	0.164484	-0.595007	0.551838	NA
GGGUAAAAGCGAGGUGAAUUCCUCUCUCCUCCAUUGGAGGAGGGAGGACGGGACAAGUAUUAUGGG	0	2	1	0	ctspaired	1.09642	-0.0978693	0.164484	-0.595007	0.551838	NA
GGGUAAAAGCGAGGUGAAUUCUCUUCUCCUCCUUCGGAGGAGAAGAGACGGGACAAGUAUUAUGGG	0	2	1	0	ctspaired	1.09642	-0.0978693	0.164484	-0.595007	0.551838	NA
GGGUAAAAGCGAGGUGAAUUCUUCCUUCCUCCAUGGGAGGAAGGAAGACGGGACAAGUAUUAUGGG	0	2	1	0	ctspaired	1.09642	-0.0978693	0.164484	-0.595007	0.551838	NA
GGGUAAAAGCGAGGUGAAUUCUCUCCUCCUCCACGGGAGGGGGGGAGACGGGACAAGUAUUAUGGG	10	4	0	9	ctspaired	5.6114	-0.136153	0.229126	-0.594229	0.552359	NA
GGGUAAAAGCGAGGUGAAUUCCUCUCUCCUCCACAGGAGGGGAGAGGACGGGACAAGUAUUAUGGG	1	2	0	2	ctspaired	1.47405	-0.120594	0.202979	-0.594122	0.552431	NA
GGGUAAAAGCGAGGUGAAUUCUCCUCUCCUCCUGAGGAGGAGAGGGGACGGGACAAGUAUUAUGGG	1	2	0	2	ctspaired	1.47405	-0.120594	0.202979	-0.594122	0.552431	NA
GGGUAAAAGCGAGGUGAAUUCUCUCCUCCUCCUCGGGAGGGGGAGAGACGGGACAAGUAUUAUGGG	1	2	0	2	ctspaired	1.47405	-0.120594	0.202979	-0.594122	0.552431	NA
GGGUAAAAGCGAGGUGAAUUCUCUCUUCCUCCGCAGGAGGGAGAGAGACGGGACAAGUAUUAUGGG	1	2	0	2	ctspaired	1.47405	-0.120594	0.202979	-0.594122	0.552431	NA
GGGUAAAAGCGAGGUGAAUUCUCUCUUCCUCCUUCGGAGGGAGAGAGACGGGACAAGUAUUAUGGG	1	2	0	2	ctspaired	1.47405	-0.120594	0.202979	-0.594122	0.552431	NA
GGGUAAAAGCGAGGUGAAUUCUCUUCUCCUCCGACGGAGGAGGAGAGACGGGACAAGUAUUAUGGG	1	2	0	2	ctspaired	1.47405	-0.120594	0.202979	-0.594122	0.552431	NA
GGGUAAAAGCGAGGUGAAUUCUCUUCUCCUCCGCUGGAGGAGGAGAGACGGGACAAGUAUUAUGGG	1	2	0	2	ctspaired	1.47405	-0.120594	0.202979	-0.594122	0.552431	NA
GGGUAAAAGCGAGGUGAAUUCUUCCUUCCUCCGCCGGAGGAAGGAGGACGGGACAAGUAUUAUGGG	1	2	0	2	ctspaired	1.47405	-0.120594	0.202979	-0.594122	0.552431	NA
GGGUAAAAGCGAGGUGAAUUCUUCCUUCCUCCGCUGGAGGGAGGAAGACGGGACAAGUAUUAUGGG	1	2	0	2	ctspaired	1.47405	-0.120594	0.202979	-0.594122	0.552431	NA
GGGUAAAAGCGAGGUGAAUUCUCUUCUCCUCCUCAGGAGGGGAAGGGACGGGACAAGUAUUAUGGG	6	6	2	11	ctspaired	6.42804	-0.202885	0.341573	-0.593972	0.552531	NA
GGGUAAAAGCGAGGUGAAUUCUCCUCUCCUCCAUGGGAGGAGGGGGGACGGGACAAGUAUUAUGGG	6	8	0	10	ctspaired	6.70203	-0.127251	0.214347	-0.593667	0.552735	NA
GGGUAAAAGCGAGGUGAAUUCCUCUCUCCUCCGGUGGAGGAGGGAGGACGGGACAAGUAUUAUGGG	5	3	5	2	ctspaired	3.84094	-0.183425	0.309823	-0.592031	0.55383	NA
GGGUAAAAGCGAGGUGAAUUCUUCUCUCCUCCAGUGGAGGGGAGGAGACGGGACAAGUAUUAUGGG	5	3	5	2	ctspaired	3.84094	-0.183425	0.309823	-0.592031	0.55383	NA
GGGUAAAAGCGAGGUGAAUUCUCCUCUCCUCCUAUGGAGGAGGGGGGACGGGACAAGUAUUAUGGG	2	0	4	2	ctspaired	1.65351	0.130351	0.221247	0.589168	0.555748	NA
GGGUAAAAGCGAGGUGAAUUCUCUCCUCCUCCUUCGGAGGGGGGGAGACGGGACAAGUAUUAUGGG	2	0	4	2	ctspaired	1.65351	0.130351	0.221247	0.589168	0.555748	NA
GGGUAAAAGCGAGGUGAAUUCUCUUCUCCUCCAAGGGAGGGGAAGGGACGGGACAAGUAUUAUGGG	9	6	9	7	ctspaired	7.81366	-0.208697	0.355101	-0.587711	0.556726	NA
GGGUAAAAGCGAGGUGAAUUCUCCUCUCCUCCACUGGAGGGGGGGAGACGGGACAAGUAUUAUGGG	10	4	6	8	ctspaired	6.6963	-0.205763	0.350231	-0.587506	0.556864	NA
GGGUAAAAGCGAGGUGAAUUCUCCUCUCCUCCAGUGGAGGAGGGGGGACGGGACAAGUAUUAUGGG	14	5	6	14	ctspaired	9.12348	-0.209832	0.35802	-0.586089	0.557815	NA
GGGUAAAAGCGAGGUGAAUUCCUCUCUCCUCCGAUGGAGGAGGGAGGACGGGACAAGUAUUAUGGG	1	1	2	5	ctspaired	2.01561	0.143887	0.246098	0.584672	0.558768	NA
GGGUAAAAGCGAGGUGAAUUCUUCCUUCCUCCGCCGGAGGAGGGGAGACGGGACAAGUAUUAUGGG	17	12	15	20	ctspaired	15.8952	-0.204419	0.349724	-0.584515	0.558874	0.629481
GGGUAAAAGCGAGGUGAAUUCUCCUCUCCUCCGCCGGAGGAGGGGAGACGGGACAAGUAUUAUGGG	3	1	6	4	ctspaired	3.10917	0.170756	0.292197	0.584388	0.558959	NA
GGGUAAAAGCGAGGUGAAUUCUCUUCUCCUCCUCCGGAGGGGAAGGGACGGGACAAGUAUUAUGGG	9	4	2	11	ctspaired	6.1923	-0.198756	0.341365	-0.582238	0.560406	NA
GGGUAAAAGCGAGGUGAAUUCUCCUCUCCUCCGAGGGAGGAGGGGAGACGGGACAAGUAUUAUGGG	6	1	3	2	ctspaired	2.74885	-0.161896	0.278465	-0.581387	0.56098	NA
GGGUAAAAGCGAGGUGAAUUCCUUCCUCCUCCGAGGGAGGGGGAAGGACGGGACAAGUAUUAUGGG	5	1	3	1	ctspaired	2.34594	-0.150924	0.260349	-0.579697	0.562119	NA
GGGUAAAAGCGAGGUGAAUUCUCCUCUCCUCCACGGGAGGAGGGGGGACGGGACAAGUAUUAUGGG	9	7	4	14	ctspaired	8.50285	-0.205763	0.355345	-0.579051	0.562555	NA
GGGUAAAAGCGAGGUGAAUUCCUCCUUCCUCCACGGGAGGAAGGAGGACGGGACAAGUAUUAUGGG	2	2	1	2	ctspaired	1.90223	-0.137706	0.239492	-0.574995	0.565295	NA
GGGUAAAAGCGAGGUGAAUUCCUCUCUCCUCCACCGGAGGAGGGAGGACGGGACAAGUAUUAUGGG	2	2	1	2	ctspaired	1.90223	-0.137706	0.239492	-0.574995	0.565295	NA
GGGUAAAAGCGAGGUGAAUUCCUUCCUCCUCCAGAGGAGGGGGAAGGACGGGACAAGUAUUAUGGG	2	2	1	2	ctspaired	1.90223	-0.137706	0.239492	-0.574995	0.565295	NA
GGGUAAAAGCGAGGUGAAUUCCUUCUUCCUCCACUGGAGGGAGAAGGACGGGACAAGUAUUAUGGG	2	2	1	2	ctspaired	1.90223	-0.137706	0.239492	-0.574995	0.565295	NA
GGGUAAAAGCGAGGUGAAUUCUCCUCUCCUCCGAGGGAGGGGAGGAGACGGGACAAGUAUUAUGGG	2	2	1	2	ctspaired	1.90223	-0.137706	0.239492	-0.574995	0.565295	NA
GGGUAAAAGCGAGGUGAAUUCUCUCUUCCUCCACGGGAGGAAGGGAGACGGGACAAGUAUUAUGGG	2	2	1	2	ctspaired	1.90223	-0.137706	0.239492	-0.574995	0.565295	NA
GGGUAAAAGCGAGGUGAAUUCUUCCUUCCUCCUCAGGAGGAGGGAAGACGGGACAAGUAUUAUGGG	2	2	1	2	ctspaired	1.90223	-0.137706	0.239492	-0.574995	0.565295	NA
GGGUAAAAGCGAGGUGAAUUCUUCUCUCCUCCACAGGAGGGGGGAAGACGGGACAAGUAUUAUGGG	13	5	8	11	ctspaired	8.77111	-0.205815	0.357991	-0.574917	0.565347	NA
GGGUAAAAGCGAGGUGAAUUCUUCUCUCCUCCAUGGGAGGGGGGAAGACGGGACAAGUAUUAUGGG	6	3	10	9	ctspaired	6.42338	0.198894	0.348055	0.571443	0.5677	NA
GGGUAAAAGCGAGGUGAAUUCCUCCUUCCUCCGAAGGAGGAAGGGGGACGGGACAAGUAUUAUGGG	1	0	0	0	ctspaired	0.216254	-0.0524489	0.0920309	-0.569905	0.568742	NA
GGGUAAAAGCGAGGUGAAUUCCUCCUUCCUCCGCAGGAGGAAGGGGGACGGGACAAGUAUUAUGGG	1	0	0	0	ctspaired	0.216254	-0.0524489	0.0920309	-0.569905	0.568742	NA
GGGUAAAAGCGAGGUGAAUUCCUCCUUCCUCCGGCGGAGGAAGGAGGACGGGACAAGUAUUAUGGG	1	0	0	0	ctspaired	0.216254	-0.0524489	0.0920309	-0.569905	0.568742	NA
GGGUAAAAGCGAGGUGAAUUCCUCCUUCCUCCUAUGGAGGAAGGAGGACGGGACAAGUAUUAUGGG	1	0	0	0	ctspaired	0.216254	-0.0524489	0.0920309	-0.569905	0.568742	NA
GGGUAAAAGCGAGGUGAAUUCCUCCUUCCUCCUCAGGAGGAAGGAGGACGGGACAAGUAUUAUGGG	1	0	0	0	ctspaired	0.216254	-0.0524489	0.0920309	-0.569905	0.568742	NA
GGGUAAAAGCGAGGUGAAUUCCUCUCUCCUCCAAGGGAGGAGAGAGGACGGGACAAGUAUUAUGGG	1	0	0	0	ctspaired	0.216254	-0.0524489	0.0920309	-0.569905	0.568742	NA
GGGUAAAAGCGAGGUGAAUUCCUCUCUCCUCCGAAGGAGGAGAGGGGACGGGACAAGUAUUAUGGG	1	0	0	0	ctspaired	0.216254	-0.0524489	0.0920309	-0.569905	0.568742	NA
GGGUAAAAGCGAGGUGAAUUCCUUCCUCCUCCGCUGGAGGAGGAAGGACGGGACAAGUAUUAUGGG	1	0	0	0	ctspaired	0.216254	-0.0524489	0.0920309	-0.569905	0.568742	NA
GGGUAAAAGCGAGGUGAAUUCCUUCCUCCUCCUAGGGAGGAGGAAGGACGGGACAAGUAUUAUGGG	1	0	0	0	ctspaired	0.216254	-0.0524489	0.0920309	-0.569905	0.568742	NA
GGGUAAAAGCGAGGUGAAUUCCUUCCUCCUCCUCUGGAGGAGGGAGGACGGGACAAGUAUUAUGGG	1	0	0	0	ctspaired	0.216254	-0.0524489	0.0920309	-0.569905	0.568742	NA
GGGUAAAAGCGAGGUGAAUUCCUUCUUCCUCCGAGGGAGGAAGAAGGACGGGACAAGUAUUAUGGG	1	0	0	0	ctspaired	0.216254	-0.0524489	0.0920309	-0.569905	0.568742	NA
GGGUAAAAGCGAGGUGAAUUCCUUCUUCCUCCGCAGGAGGGAGAAGGACGGGACAAGUAUUAUGGG	1	0	0	0	ctspaired	0.216254	-0.0524489	0.0920309	-0.569905	0.568742	NA
GGGUAAAAGCGAGGUGAAUUCCUUCUUCCUCCGCGGGAGGAAGAAGGACGGGACAAGUAUUAUGGG	1	0	0	0	ctspaired	0.216254	-0.0524489	0.0920309	-0.569905	0.568742	NA
GGGUAAAAGCGAGGUGAAUUCCUUCUUCCUCCGUAGGAGGAAGAAGGACGGGACAAGUAUUAUGGG	1	0	0	0	ctspaired	0.216254	-0.0524489	0.0920309	-0.569905	0.568742	NA
GGGUAAAAGCGAGGUGAAUUCCUUCUUCCUCCUAUGGAGGGAGAAGGACGGGACAAGUAUUAUGGG	1	0	0	0	ctspaired	0.216254	-0.0524489	0.0920309	-0.569905	0.568742	NA
GGGUAAAAGCGAGGUGAAUUCCUUCUUCCUCCUGUGGAGGAAGAAGGACGGGACAAGUAUUAUGGG	1	0	0	0	ctspaired	0.216254	-0.0524489	0.0920309	-0.569905	0.568742	NA
GGGUAAAAGCGAGGUGAAUUCUCCUCUCCUCCAUGGGAGGAGAGGGGACGGGACAAGUAUUAUGGG	1	0	0	0	ctspaired	0.216254	-0.0524489	0.0920309	-0.569905	0.568742	NA
GGGUAAAAGCGAGGUGAAUUCUCCUCUCCUCCAUUGGAGGAGAGGGGACGGGACAAGUAUUAUGGG	1	0	0	0	ctspaired	0.216254	-0.0524489	0.0920309	-0.569905	0.568742	NA
GGGUAAAAGCGAGGUGAAUUCUCCUCUCCUCCGGCGGAGGAGAGGAGACGGGACAAGUAUUAUGGG	1	0	0	0	ctspaired	0.216254	-0.0524489	0.0920309	-0.569905	0.568742	NA
GGGUAAAAGCGAGGUGAAUUCUCCUCUCCUCCUCCGGAGGAGGGGAGACGGGACAAGUAUUAUGGG	1	0	0	0	ctspaired	0.216254	-0.0524489	0.0920309	-0.569905	0.568742	NA
GGGUAAAAGCGAGGUGAAUUCUCUCCUCCUCCAAAGGAGGGGGAGAGACGGGACAAGUAUUAUGGG	1	0	0	0	ctspaired	0.216254	-0.0524489	0.0920309	-0.569905	0.568742	NA
GGGUAAAAGCGAGGUGAAUUCUCUCCUCCUCCAUGGGAGGAGGAGAGACGGGACAAGUAUUAUGGG	1	0	0	0	ctspaired	0.216254	-0.0524489	0.0920309	-0.569905	0.568742	NA
GGGUAAAAGCGAGGUGAAUUCUCUCCUCCUCCGCCGGAGGAGGAGAGACGGGACAAGUAUUAUGGG	1	0	0	0	ctspaired	0.216254	-0.0524489	0.0920309	-0.569905	0.568742	NA
GGGUAAAAGCGAGGUGAAUUCUCUCCUCCUCCUCAGGAGGAGGAGGGACGGGACAAGUAUUAUGGG	1	0	0	0	ctspaired	0.216254	-0.0524489	0.0920309	-0.569905	0.568742	NA
GGGUAAAAGCGAGGUGAAUUCUCUCCUCCUCCUCGGGAGGAGGAGAGACGGGACAAGUAUUAUGGG	1	0	0	0	ctspaired	0.216254	-0.0524489	0.0920309	-0.569905	0.568742	NA
GGGUAAAAGCGAGGUGAAUUCUCUCCUCCUCCUUAGGAGGAGGAGAGACGGGACAAGUAUUAUGGG	1	0	0	0	ctspaired	0.216254	-0.0524489	0.0920309	-0.569905	0.568742	NA
GGGUAAAAGCGAGGUGAAUUCUCUCUUCCUCCAAUGGAGGAAGAGAGACGGGACAAGUAUUAUGGG	1	0	0	0	ctspaired	0.216254	-0.0524489	0.0920309	-0.569905	0.568742	NA
GGGUAAAAGCGAGGUGAAUUCUCUCUUCCUCCAUCGGAGGAAGAGAGACGGGACAAGUAUUAUGGG	1	0	0	0	ctspaired	0.216254	-0.0524489	0.0920309	-0.569905	0.568742	NA
GGGUAAAAGCGAGGUGAAUUCUCUCUUCCUCCAUUGGAGGGAGAGAGACGGGACAAGUAUUAUGGG	1	0	0	0	ctspaired	0.216254	-0.0524489	0.0920309	-0.569905	0.568742	NA
GGGUAAAAGCGAGGUGAAUUCUCUCUUCCUCCUUGGGAGGAAGAGAGACGGGACAAGUAUUAUGGG	1	0	0	0	ctspaired	0.216254	-0.0524489	0.0920309	-0.569905	0.568742	NA
GGGUAAAAGCGAGGUGAAUUCUCUUCUCCUCCAAGGGAGGAGAAGGGACGGGACAAGUAUUAUGGG	1	0	0	0	ctspaired	0.216254	-0.0524489	0.0920309	-0.569905	0.568742	NA
GGGUAAAAGCGAGGUGAAUUCUCUUCUCCUCCAUCGGAGGAGAGGAGACGGGACAAGUAUUAUGGG	1	0	0	0	ctspaired	0.216254	-0.0524489	0.0920309	-0.569905	0.568742	NA
GGGUAAAAGCGAGGUGAAUUCUCUUCUCCUCCAUGGGAGGAGAAGAGACGGGACAAGUAUUAUGGG	1	0	0	0	ctspaired	0.216254	-0.0524489	0.0920309	-0.569905	0.568742	NA
GGGUAAAAGCGAGGUGAAUUCUCUUCUCCUCCGCCGGAGGAGAAGAGACGGGACAAGUAUUAUGGG	1	0	0	0	ctspaired	0.216254	-0.0524489	0.0920309	-0.569905	0.568742	NA
GGGUAAAAGCGAGGUGAAUUCUCUUCUCCUCCGGAGGAGGAGAAGAGACGGGACAAGUAUUAUGGG	1	0	0	0	ctspaired	0.216254	-0.0524489	0.0920309	-0.569905	0.568742	NA
GGGUAAAAGCGAGGUGAAUUCUCUUCUCCUCCGGCGGAGGAGAAGAGACGGGACAAGUAUUAUGGG	1	0	0	0	ctspaired	0.216254	-0.0524489	0.0920309	-0.569905	0.568742	NA
GGGUAAAAGCGAGGUGAAUUCUCUUCUCCUCCGGUGGAGGAGAAGAGACGGGACAAGUAUUAUGGG	1	0	0	0	ctspaired	0.216254	-0.0524489	0.0920309	-0.569905	0.568742	NA
GGGUAAAAGCGAGGUGAAUUCUCUUCUCCUCCUCUGGAGGAGGAGAGACGGGACAAGUAUUAUGGG	1	0	0	0	ctspaired	0.216254	-0.0524489	0.0920309	-0.569905	0.568742	NA
GGGUAAAAGCGAGGUGAAUUCUCUUCUCCUCCUGGGGAGGAGAAGAGACGGGACAAGUAUUAUGGG	1	0	0	0	ctspaired	0.216254	-0.0524489	0.0920309	-0.569905	0.568742	NA
GGGUAAAAGCGAGGUGAAUUCUUCCUUCCUCCAGCGGAGGAAGGAAGACGGGACAAGUAUUAUGGG	1	0	0	0	ctspaired	0.216254	-0.0524489	0.0920309	-0.569905	0.568742	NA
GGGUAAAAGCGAGGUGAAUUCUUCCUUCCUCCGACGGAGGGAGGAAGACGGGACAAGUAUUAUGGG	1	0	0	0	ctspaired	0.216254	-0.0524489	0.0920309	-0.569905	0.568742	NA
GGGUAAAAGCGAGGUGAAUUCUUCCUUCCUCCGGCGGAGGAAGGAAGACGGGACAAGUAUUAUGGG	1	0	0	0	ctspaired	0.216254	-0.0524489	0.0920309	-0.569905	0.568742	NA
GGGUAAAAGCGAGGUGAAUUCUUCCUUCCUCCUAAGGAGGAAGGGAGACGGGACAAGUAUUAUGGG	1	0	0	0	ctspaired	0.216254	-0.0524489	0.0920309	-0.569905	0.568742	NA
GGGUAAAAGCGAGGUGAAUUCUUCCUUCCUCCUAUGGAGGGAGGAAGACGGGACAAGUAUUAUGGG	1	0	0	0	ctspaired	0.216254	-0.0524489	0.0920309	-0.569905	0.568742	NA
GGGUAAAAGCGAGGUGAAUUCUUCCUUCCUCCUGAGGAGGAAGGGAGACGGGACAAGUAUUAUGGG	1	0	0	0	ctspaired	0.216254	-0.0524489	0.0920309	-0.569905	0.568742	NA
GGGUAAAAGCGAGGUGAAUUCUUCCUUCCUCCUGGGGAGGAAGGGAGACGGGACAAGUAUUAUGGG	1	0	0	0	ctspaired	0.216254	-0.0524489	0.0920309	-0.569905	0.568742	NA
GGGUAAAAGCGAGGUGAAUUCUUCCUUCCUCCUUGGGAGGAAGGAAGACGGGACAAGUAUUAUGGG	1	0	0	0	ctspaired	0.216254	-0.0524489	0.0920309	-0.569905	0.568742	NA
GGGUAAAAGCGAGGUGAAUUCUUCUCUCCUCCAAUGGAGGAGAGGAGACGGGACAAGUAUUAUGGG	1	0	0	0	ctspaired	0.216254	-0.0524489	0.0920309	-0.569905	0.568742	NA
GGGUAAAAGCGAGGUGAAUUCUUCUCUCCUCCAUAGGAGGAGAGAAGACGGGACAAGUAUUAUGGG	1	0	0	0	ctspaired	0.216254	-0.0524489	0.0920309	-0.569905	0.568742	NA
GGGUAAAAGCGAGGUGAAUUCUUCUCUCCUCCGCGGGAGGAGAGAAGACGGGACAAGUAUUAUGGG	1	0	0	0	ctspaired	0.216254	-0.0524489	0.0920309	-0.569905	0.568742	NA
GGGUAAAAGCGAGGUGAAUUCUUCUCUCCUCCUAUGGAGGAGAGAAGACGGGACAAGUAUUAUGGG	1	0	0	0	ctspaired	0.216254	-0.0524489	0.0920309	-0.569905	0.568742	NA
GGGUAAAAGCGAGGUGAAUUCUUCUCUCCUCCUGAGGAGGAGAGAAGACGGGACAAGUAUUAUGGG	1	0	0	0	ctspaired	0.216254	-0.0524489	0.0920309	-0.569905	0.568742	NA
GGGUAAAAGCGAGGUGAAUUCUUCUCUCCUCCUGUGGAGGAGAGAGGACGGGACAAGUAUUAUGGG	1	0	0	0	ctspaired	0.216254	-0.0524489	0.0920309	-0.569905	0.568742	NA
GGGUAAAAGCGAGGUGAAUUCUUCUCUCCUCCUUAGGAGGAGAGAAGACGGGACAAGUAUUAUGGG	1	0	0	0	ctspaired	0.216254	-0.0524489	0.0920309	-0.569905	0.568742	NA
GGGUAAAAGCGAGGUGAAUUCUUCUCUCCUCCUUAGGAGGAGAGAGGACGGGACAAGUAUUAUGGG	1	0	0	0	ctspaired	0.216254	-0.0524489	0.0920309	-0.569905	0.568742	NA
GGGUAAAAGCGAGGUGAAUUCUUCUCUCCUCCUUCGGAGGAGAGAGGACGGGACAAGUAUUAUGGG	1	0	0	0	ctspaired	0.216254	-0.0524489	0.0920309	-0.569905	0.568742	NA
GGGUAAAAGCGAGGUGAAUUCUCUUCUCCUCCAUUGGAGGGGAAGGGACGGGACAAGUAUUAUGGG	9	4	7	6	ctspaired	6.31866	-0.197789	0.347469	-0.569228	0.569201	NA
GGGUAAAAGCGAGGUGAAUUCUCUCUUCCUCCAUGGGAGGAGGAGAGACGGGACAAGUAUUAUGGG	2	2	0	3	ctspaired	1.87696	-0.12959	0.228982	-0.565938	0.571436	NA
GGGUAAAAGCGAGGUGAAUUCCUUCUUCCUCCAGGGGAGGAAGGAGGACGGGACAAGUAUUAUGGG	3	4	2	5	ctspaired	3.77486	-0.173085	0.306233	-0.565209	0.571932	NA
GGGUAAAAGCGAGGUGAAUUCUCUUCUCCUCCUUCGGAGGGGGAGAGACGGGACAAGUAUUAUGGG	11	1	5	5	ctspaired	4.81393	-0.184006	0.326664	-0.563289	0.573238	NA
GGGUAAAAGCGAGGUGAAUUCCUCUCUCCUCCACUGGAGGGGAGGGGACGGGACAAGUAUUAUGGG	3	2	1	3	ctspaired	2.30514	-0.146035	0.260035	-0.561596	0.574391	NA
GGGUAAAAGCGAGGUGAAUUCCUCUCUCCUCCGCGGGAGGGGAGAGGACGGGACAAGUAUUAUGGG	3	2	1	3	ctspaired	2.30514	-0.146035	0.260035	-0.561596	0.574391	NA
GGGUAAAAGCGAGGUGAAUUCCUUCUUCCUCCAUCGGAGGAAGGAGGACGGGACAAGUAUUAUGGG	3	2	1	3	ctspaired	2.30514	-0.146035	0.260035	-0.561596	0.574391	NA
GGGUAAAAGCGAGGUGAAUUCUCUCUUCCUCCAGUGGAGGAAGGGAGACGGGACAAGUAUUAUGGG	3	2	1	3	ctspaired	2.30514	-0.146035	0.260035	-0.561596	0.574391	NA
GGGUAAAAGCGAGGUGAAUUCUUCUCUCCUCCUUCGGAGGGGAGAGGACGGGACAAGUAUUAUGGG	3	2	1	3	ctspaired	2.30514	-0.146035	0.260035	-0.561596	0.574391	NA
GGGUAAAAGCGAGGUGAAUUCUCUCUUCCUCCGAAGGAGGAGGGGAGACGGGACAAGUAUUAUGGG	7	1	4	2	ctspaired	3.17703	-0.163534	0.29125	-0.56149	0.574464	NA
GGGUAAAAGCGAGGUGAAUUCUUCCUUCCUCCAUGGGAGGGAGGGAGACGGGACAAGUAUUAUGGG	2	8	6	6	ctspaired	6.36195	-0.189226	0.337541	-0.560602	0.575069	NA
GGGUAAAAGCGAGGUGAAUUCUCUCUUCCUCCAAGGGAGGGAGGGAGACGGGACAAGUAUUAUGGG	6	4	5	5	ctspaired	5.0594	-0.187273	0.334084	-0.560555	0.575101	NA
GGGUAAAAGCGAGGUGAAUUCUUCCUUCCUCCGACGGAGGAGGGGAGACGGGACAAGUAUUAUGGG	1	4	0	5	ctspaired	2.91851	-0.147502	0.263358	-0.560081	0.575424	NA
GGGUAAAAGCGAGGUGAAUUCCUCUCUCCUCCUAUGGAGGAGAGGGGACGGGACAAGUAUUAUGGG	1	0	3	1	ctspaired	1.03868	0.0976557	0.174418	0.559894	0.575551	NA
GGGUAAAAGCGAGGUGAAUUCUCUCUUCCUCCACAGGAGGAAGGGAGACGGGACAAGUAUUAUGGG	1	0	3	1	ctspaired	1.03868	0.0976557	0.174418	0.559894	0.575551	NA
GGGUAAAAGCGAGGUGAAUUCUCUCUUCCUCCAUAGGAGGAGGAGAGACGGGACAAGUAUUAUGGG	1	0	3	1	ctspaired	1.03868	0.0976557	0.174418	0.559894	0.575551	NA
GGGUAAAAGCGAGGUGAAUUCUCUUCUCCUCCAAUGGAGGGGAAGAGACGGGACAAGUAUUAUGGG	1	0	3	1	ctspaired	1.03868	0.0976557	0.174418	0.559894	0.575551	NA
GGGUAAAAGCGAGGUGAAUUCUCUUCUCCUCCGAAGGAGGAGAGGAGACGGGACAAGUAUUAUGGG	1	0	3	1	ctspaired	1.03868	0.0976557	0.174418	0.559894	0.575551	NA
GGGUAAAAGCGAGGUGAAUUCUCUUCUCCUCCGCAGGAGGAGAGGAGACGGGACAAGUAUUAUGGG	1	0	3	1	ctspaired	1.03868	0.0976557	0.174418	0.559894	0.575551	NA
GGGUAAAAGCGAGGUGAAUUCUCUUCUCCUCCUUAGGAGGAGGAGAGACGGGACAAGUAUUAUGGG	1	0	3	1	ctspaired	1.03868	0.0976557	0.174418	0.559894	0.575551	NA
GGGUAAAAGCGAGGUGAAUUCUUCCUUCCUCCUAGGGAGGAAGGAGGACGGGACAAGUAUUAUGGG	1	0	3	1	ctspaired	1.03868	0.0976557	0.174418	0.559894	0.575551	NA
GGGUAAAAGCGAGGUGAAUUCUCCUCUCCUCCUAGGGAGGAGGGGAGACGGGACAAGUAUUAUGGG	4	1	3	0	ctspaired	1.94304	-0.129798	0.23205	-0.559355	0.57592	NA
GGGUAAAAGCGAGGUGAAUUCUCUCUUCCUCCGGAGGAGGGAGAGGGACGGGACAAGUAUUAUGGG	4	1	3	0	ctspaired	1.94304	-0.129798	0.23205	-0.559355	0.57592	NA
GGGUAAAAGCGAGGUGAAUUCCUUCUUCCUCCACCGGAGGAAGGAGGACGGGACAAGUAUUAUGGG	1	4	2	3	ctspaired	2.96905	-0.15514	0.2779	-0.558258	0.576668	NA
GGGUAAAAGCGAGGUGAAUUCUCCUCUCCUCCGAUGGAGGGGGGGAGACGGGACAAGUAUUAUGGG	8	4	7	5	ctspaired	5.91576	-0.191653	0.34365	-0.557699	0.57705	NA
GGGUAAAAGCGAGGUGAAUUCCUCCUUCCUCCAGUGGAGGAAGGGGGACGGGACAAGUAUUAUGGG	2	2	2	1	ctspaired	1.9275	-0.133708	0.240385	-0.556223	0.578058	NA
GGGUAAAAGCGAGGUGAAUUCCUCUCUCCUCCGAAGGAGGGGAGGGGACGGGACAAGUAUUAUGGG	2	2	2	1	ctspaired	1.9275	-0.133708	0.240385	-0.556223	0.578058	NA
GGGUAAAAGCGAGGUGAAUUCUCCUCUCCUCCAAUGGAGGAGGGGGGACGGGACAAGUAUUAUGGG	10	8	7	14	ctspaired	9.79713	-0.198655	0.35874	-0.553758	0.579745	NA
GGGUAAAAGCGAGGUGAAUUCUUCCUUCCUCCUUAGGAGGAGGGGAGACGGGACAAGUAUUAUGGG	13	2	6	8	ctspaired	6.46056	-0.191773	0.346634	-0.553243	0.580097	NA
GGGUAAAAGCGAGGUGAAUUCCUCCUUCCUCCGGCGGAGGGAGGAGGACGGGACAAGUAUUAUGGG	0	0	2	0	ctspaired	0.423848	0.0548993	0.0994543	0.552005	0.580945	NA
GGGUAAAAGCGAGGUGAAUUCCUCCUUCCUCCUACGGAGGGAGGAGGACGGGACAAGUAUUAUGGG	0	0	2	0	ctspaired	0.423848	0.0548993	0.0994543	0.552005	0.580945	NA
GGGUAAAAGCGAGGUGAAUUCCUCUCUCCUCCAAGGGAGGGGAGAGGACGGGACAAGUAUUAUGGG	0	0	2	0	ctspaired	0.423848	0.0548993	0.0994543	0.552005	0.580945	NA
GGGUAAAAGCGAGGUGAAUUCCUCUCUCCUCCAGAGGAGGAGAGAGGACGGGACAAGUAUUAUGGG	0	0	2	0	ctspaired	0.423848	0.0548993	0.0994543	0.552005	0.580945	NA
GGGUAAAAGCGAGGUGAAUUCCUCUCUCCUCCUGAGGAGGAGAGGGGACGGGACAAGUAUUAUGGG	0	0	2	0	ctspaired	0.423848	0.0548993	0.0994543	0.552005	0.580945	NA
GGGUAAAAGCGAGGUGAAUUCCUUCCUCCUCCGACGGAGGGGGAAGGACGGGACAAGUAUUAUGGG	0	0	2	0	ctspaired	0.423848	0.0548993	0.0994543	0.552005	0.580945	NA
GGGUAAAAGCGAGGUGAAUUCCUUCCUCCUCCGCGGGAGGAGGAAGGACGGGACAAGUAUUAUGGG	0	0	2	0	ctspaired	0.423848	0.0548993	0.0994543	0.552005	0.580945	NA
GGGUAAAAGCGAGGUGAAUUCCUUCUUCCUCCAUGGGAGGAAGAAGGACGGGACAAGUAUUAUGGG	0	0	2	0	ctspaired	0.423848	0.0548993	0.0994543	0.552005	0.580945	NA
GGGUAAAAGCGAGGUGAAUUCCUUCUUCCUCCUCGGGAGGAAGAAGGACGGGACAAGUAUUAUGGG	0	0	2	0	ctspaired	0.423848	0.0548993	0.0994543	0.552005	0.580945	NA
GGGUAAAAGCGAGGUGAAUUCUCCUCUCCUCCACAGGAGGGGAGGAGACGGGACAAGUAUUAUGGG	0	0	2	0	ctspaired	0.423848	0.0548993	0.0994543	0.552005	0.580945	NA
GGGUAAAAGCGAGGUGAAUUCUCCUCUCCUCCAGCGGAGGGGAGGAGACGGGACAAGUAUUAUGGG	0	0	2	0	ctspaired	0.423848	0.0548993	0.0994543	0.552005	0.580945	NA
GGGUAAAAGCGAGGUGAAUUCUCUCCUCCUCCACAGGAGGAGGGGAGACGGGACAAGUAUUAUGGG	0	0	2	0	ctspaired	0.423848	0.0548993	0.0994543	0.552005	0.580945	NA
GGGUAAAAGCGAGGUGAAUUCUCUCCUCCUCCGACGGAGGAGGGGAGACGGGACAAGUAUUAUGGG	0	0	2	0	ctspaired	0.423848	0.0548993	0.0994543	0.552005	0.580945	NA
GGGUAAAAGCGAGGUGAAUUCUCUCCUCCUCCGGAGGAGGAGGAGGGACGGGACAAGUAUUAUGGG	0	0	2	0	ctspaired	0.423848	0.0548993	0.0994543	0.552005	0.580945	NA
GGGUAAAAGCGAGGUGAAUUCUCUCCUCCUCCGGCGGAGGAGGAGAGACGGGACAAGUAUUAUGGG	0	0	2	0	ctspaired	0.423848	0.0548993	0.0994543	0.552005	0.580945	NA
GGGUAAAAGCGAGGUGAAUUCUCUCCUCCUCCGUUGGAGGAGGAGAGACGGGACAAGUAUUAUGGG	0	0	2	0	ctspaired	0.423848	0.0548993	0.0994543	0.552005	0.580945	NA
GGGUAAAAGCGAGGUGAAUUCUCUCCUCCUCCUAGGGAGGGGGAGAGACGGGACAAGUAUUAUGGG	0	0	2	0	ctspaired	0.423848	0.0548993	0.0994543	0.552005	0.580945	NA
GGGUAAAAGCGAGGUGAAUUCUCUCUUCCUCCGAAGGAGGAAGAGGGACGGGACAAGUAUUAUGGG	0	0	2	0	ctspaired	0.423848	0.0548993	0.0994543	0.552005	0.580945	NA
GGGUAAAAGCGAGGUGAAUUCUCUUCUCCUCCGAAGGAGGGGAAGAGACGGGACAAGUAUUAUGGG	0	0	2	0	ctspaired	0.423848	0.0548993	0.0994543	0.552005	0.580945	NA
GGGUAAAAGCGAGGUGAAUUCUCUUCUCCUCCGGAGGAGGGGAAGAGACGGGACAAGUAUUAUGGG	0	0	2	0	ctspaired	0.423848	0.0548993	0.0994543	0.552005	0.580945	NA
GGGUAAAAGCGAGGUGAAUUCUUCCUUCCUCCAGAGGAGGAAGGGAGACGGGACAAGUAUUAUGGG	0	0	2	0	ctspaired	0.423848	0.0548993	0.0994543	0.552005	0.580945	NA
GGGUAAAAGCGAGGUGAAUUCUUCCUUCCUCCGAAGGAGGGAGGAAGACGGGACAAGUAUUAUGGG	0	0	2	0	ctspaired	0.423848	0.0548993	0.0994543	0.552005	0.580945	NA
GGGUAAAAGCGAGGUGAAUUCUUCCUUCCUCCGAGGGAGGAAGGGAGACGGGACAAGUAUUAUGGG	0	0	2	0	ctspaired	0.423848	0.0548993	0.0994543	0.552005	0.580945	NA
GGGUAAAAGCGAGGUGAAUUCUUCCUUCCUCCUGUGGAGGAAGGGAGACGGGACAAGUAUUAUGGG	0	0	2	0	ctspaired	0.423848	0.0548993	0.0994543	0.552005	0.580945	NA
GGGUAAAAGCGAGGUGAAUUCUUCUCUCCUCCAGUGGAGGAGAGAAGACGGGACAAGUAUUAUGGG	0	0	2	0	ctspaired	0.423848	0.0548993	0.0994543	0.552005	0.580945	NA
GGGUAAAAGCGAGGUGAAUUCUUCUCUCCUCCGACGGAGGAGAGAAGACGGGACAAGUAUUAUGGG	0	0	2	0	ctspaired	0.423848	0.0548993	0.0994543	0.552005	0.580945	NA
GGGUAAAAGCGAGGUGAAUUCUUCUCUCCUCCGAUGGAGGAGAGAGGACGGGACAAGUAUUAUGGG	0	0	2	0	ctspaired	0.423848	0.0548993	0.0994543	0.552005	0.580945	NA
GGGUAAAAGCGAGGUGAAUUCUUCUCUCCUCCUCGGGAGGAGAGAAGACGGGACAAGUAUUAUGGG	0	0	2	0	ctspaired	0.423848	0.0548993	0.0994543	0.552005	0.580945	NA
GGGUAAAAGCGAGGUGAAUUCUCUUCUCCUCCAUCGGAGGAGGAGGGACGGGACAAGUAUUAUGGG	5	2	10	5	ctspaired	5.01827	0.182752	0.331501	0.551285	0.581438	NA
GGGUAAAAGCGAGGUGAAUUCUUCCUUCCUCCAGAGGAGGAAGGAGGACGGGACAAGUAUUAUGGG	1	2	2	0	ctspaired	1.5246	-0.113074	0.205463	-0.550335	0.582089	NA
GGGUAAAAGCGAGGUGAAUUCUCCUCUCCUCCAUUGGAGGGGGGGAGACGGGACAAGUAUUAUGGG	7	7	7	9	ctspaired	7.77285	-0.194746	0.35435	-0.549586	0.582603	NA
GGGUAAAAGCGAGGUGAAUUCCUCUCUCCUCCUGAGGAGGGGGGAGGACGGGACAAGUAUUAUGGG	17	3	9	11	ctspaired	8.96356	-0.196517	0.357655	-0.54946	0.58269	NA
GGGUAAAAGCGAGGUGAAUUCUCUCCUCCUCCAUCGGAGGGGGAGGGACGGGACAAGUAUUAUGGG	4	2	2	3	ctspaired	2.73332	-0.153672	0.279986	-0.548856	0.583104	NA
GGGUAAAAGCGAGGUGAAUUCUUCUCUCCUCCUGGGGAGGAGGGAAGACGGGACAAGUAUUAUGGG	4	2	2	3	ctspaired	2.73332	-0.153672	0.279986	-0.548856	0.583104	NA
GGGUAAAAGCGAGGUGAAUUCCUCCUUCCUCCGGCGGAGGAAGGGGGACGGGACAAGUAUUAUGGG	1	0	2	2	ctspaired	1.01341	0.0953453	0.173873	0.548362	0.583443	NA
GGGUAAAAGCGAGGUGAAUUCCUCUCUCCUCCGCAGGAGGAGAGGGGACGGGACAAGUAUUAUGGG	1	0	2	2	ctspaired	1.01341	0.0953453	0.173873	0.548362	0.583443	NA
GGGUAAAAGCGAGGUGAAUUCCUCUCUCCUCCUAUGGAGGGGAGAGGACGGGACAAGUAUUAUGGG	1	0	2	2	ctspaired	1.01341	0.0953453	0.173873	0.548362	0.583443	NA
GGGUAAAAGCGAGGUGAAUUCUCUCUUCCUCCUCUGGAGGAAGGGAGACGGGACAAGUAUUAUGGG	1	0	2	2	ctspaired	1.01341	0.0953453	0.173873	0.548362	0.583443	NA
GGGUAAAAGCGAGGUGAAUUCUCUUCUCCUCCACAGGAGGAGGAGAGACGGGACAAGUAUUAUGGG	1	0	2	2	ctspaired	1.01341	0.0953453	0.173873	0.548362	0.583443	NA
GGGUAAAAGCGAGGUGAAUUCUCUUCUCCUCCUCCGGAGGAGAGGAGACGGGACAAGUAUUAUGGG	1	0	2	2	ctspaired	1.01341	0.0953453	0.173873	0.548362	0.583443	NA
GGGUAAAAGCGAGGUGAAUUCUUCCUUCCUCCGAUGGAGGGAGGAAGACGGGACAAGUAUUAUGGG	1	0	2	2	ctspaired	1.01341	0.0953453	0.173873	0.548362	0.583443	NA
GGGUAAAAGCGAGGUGAAUUCUUCCUUCCUCCUCAGGAGGAAGGAGGACGGGACAAGUAUUAUGGG	1	0	2	2	ctspaired	1.01341	0.0953453	0.173873	0.548362	0.583443	NA
GGGUAAAAGCGAGGUGAAUUCUUCUCUCCUCCAGAGGAGGAGAGGAGACGGGACAAGUAUUAUGGG	1	0	2	2	ctspaired	1.01341	0.0953453	0.173873	0.548362	0.583443	NA
GGGUAAAAGCGAGGUGAAUUCCUCCUUCCUCCACUGGAGGAAGGAGGACGGGACAAGUAUUAUGGG	0	0	1	1	ctspaired	0.398577	0.0542663	0.0989847	0.548229	0.583535	NA
GGGUAAAAGCGAGGUGAAUUCCUCCUUCCUCCAUCGGAGGAAGGAGGACGGGACAAGUAUUAUGGG	0	0	1	1	ctspaired	0.398577	0.0542663	0.0989847	0.548229	0.583535	NA
GGGUAAAAGCGAGGUGAAUUCCUCCUUCCUCCGGAGGAGGAAGGAGGACGGGACAAGUAUUAUGGG	0	0	1	1	ctspaired	0.398577	0.0542663	0.0989847	0.548229	0.583535	NA
GGGUAAAAGCGAGGUGAAUUCCUCCUUCCUCCUCCGGAGGAAGGAGGACGGGACAAGUAUUAUGGG	0	0	1	1	ctspaired	0.398577	0.0542663	0.0989847	0.548229	0.583535	NA
GGGUAAAAGCGAGGUGAAUUCCUCCUUCCUCCUGCGGAGGAAGGGGGACGGGACAAGUAUUAUGGG	0	0	1	1	ctspaired	0.398577	0.0542663	0.0989847	0.548229	0.583535	NA
GGGUAAAAGCGAGGUGAAUUCCUCCUUCCUCCUUCGGAGGAAGGAGGACGGGACAAGUAUUAUGGG	0	0	1	1	ctspaired	0.398577	0.0542663	0.0989847	0.548229	0.583535	NA
GGGUAAAAGCGAGGUGAAUUCCUCUCUCCUCCGGCGGAGGAGAGAGGACGGGACAAGUAUUAUGGG	0	0	1	1	ctspaired	0.398577	0.0542663	0.0989847	0.548229	0.583535	NA
GGGUAAAAGCGAGGUGAAUUCCUCUCUCCUCCUCCGGAGGAGAGAGGACGGGACAAGUAUUAUGGG	0	0	1	1	ctspaired	0.398577	0.0542663	0.0989847	0.548229	0.583535	NA
GGGUAAAAGCGAGGUGAAUUCCUUCCUCCUCCAGUGGAGGAGGGAGGACGGGACAAGUAUUAUGGG	0	0	1	1	ctspaired	0.398577	0.0542663	0.0989847	0.548229	0.583535	NA
GGGUAAAAGCGAGGUGAAUUCCUUCUUCCUCCAAGGGAGGAAGAAGGACGGGACAAGUAUUAUGGG	0	0	1	1	ctspaired	0.398577	0.0542663	0.0989847	0.548229	0.583535	NA
GGGUAAAAGCGAGGUGAAUUCUCCUCUCCUCCAAAGGAGGAGAGGAGACGGGACAAGUAUUAUGGG	0	0	1	1	ctspaired	0.398577	0.0542663	0.0989847	0.548229	0.583535	NA
GGGUAAAAGCGAGGUGAAUUCUCCUCUCCUCCACUGGAGGGGAGGAGACGGGACAAGUAUUAUGGG	0	0	1	1	ctspaired	0.398577	0.0542663	0.0989847	0.548229	0.583535	NA
GGGUAAAAGCGAGGUGAAUUCUCCUCUCCUCCAGAGGAGGAGAGGAGACGGGACAAGUAUUAUGGG	0	0	1	1	ctspaired	0.398577	0.0542663	0.0989847	0.548229	0.583535	NA
GGGUAAAAGCGAGGUGAAUUCUCCUCUCCUCCAUUGGAGGAGAGGAGACGGGACAAGUAUUAUGGG	0	0	1	1	ctspaired	0.398577	0.0542663	0.0989847	0.548229	0.583535	NA
GGGUAAAAGCGAGGUGAAUUCUCCUCUCCUCCGAAGGAGGAGAGGGGACGGGACAAGUAUUAUGGG	0	0	1	1	ctspaired	0.398577	0.0542663	0.0989847	0.548229	0.583535	NA
GGGUAAAAGCGAGGUGAAUUCUCCUCUCCUCCUAGGGAGGAGAGGAGACGGGACAAGUAUUAUGGG	0	0	1	1	ctspaired	0.398577	0.0542663	0.0989847	0.548229	0.583535	NA
GGGUAAAAGCGAGGUGAAUUCUCCUCUCCUCCUGUGGAGGAGGGGAGACGGGACAAGUAUUAUGGG	0	0	1	1	ctspaired	0.398577	0.0542663	0.0989847	0.548229	0.583535	NA
GGGUAAAAGCGAGGUGAAUUCUCUCCUCCUCCAGCGGAGGAGGAGAGACGGGACAAGUAUUAUGGG	0	0	1	1	ctspaired	0.398577	0.0542663	0.0989847	0.548229	0.583535	NA
GGGUAAAAGCGAGGUGAAUUCUCUCCUCCUCCAUCGGAGGAGGAGGGACGGGACAAGUAUUAUGGG	0	0	1	1	ctspaired	0.398577	0.0542663	0.0989847	0.548229	0.583535	NA
GGGUAAAAGCGAGGUGAAUUCUCUCCUCCUCCAUUGGAGGGGGAGAGACGGGACAAGUAUUAUGGG	0	0	1	1	ctspaired	0.398577	0.0542663	0.0989847	0.548229	0.583535	NA
GGGUAAAAGCGAGGUGAAUUCUCUCCUCCUCCGCAGGAGGAGGAGAGACGGGACAAGUAUUAUGGG	0	0	1	1	ctspaired	0.398577	0.0542663	0.0989847	0.548229	0.583535	NA
GGGUAAAAGCGAGGUGAAUUCUCUCCUCCUCCGUCGGAGGGGGAGAGACGGGACAAGUAUUAUGGG	0	0	1	1	ctspaired	0.398577	0.0542663	0.0989847	0.548229	0.583535	NA
GGGUAAAAGCGAGGUGAAUUCUCUCCUCCUCCUACGGAGGAGGAGAGACGGGACAAGUAUUAUGGG	0	0	1	1	ctspaired	0.398577	0.0542663	0.0989847	0.548229	0.583535	NA
GGGUAAAAGCGAGGUGAAUUCUCUCCUCCUCCUCCGGAGGAGGAGAGACGGGACAAGUAUUAUGGG	0	0	1	1	ctspaired	0.398577	0.0542663	0.0989847	0.548229	0.583535	NA
GGGUAAAAGCGAGGUGAAUUCUCUCUUCCUCCACCGGAGGAAGAGAGACGGGACAAGUAUUAUGGG	0	0	1	1	ctspaired	0.398577	0.0542663	0.0989847	0.548229	0.583535	NA
GGGUAAAAGCGAGGUGAAUUCUCUCUUCCUCCACUGGAGGGAGAGAGACGGGACAAGUAUUAUGGG	0	0	1	1	ctspaired	0.398577	0.0542663	0.0989847	0.548229	0.583535	NA
GGGUAAAAGCGAGGUGAAUUCUCUCUUCCUCCUGUGGAGGAAGAGAGACGGGACAAGUAUUAUGGG	0	0	1	1	ctspaired	0.398577	0.0542663	0.0989847	0.548229	0.583535	NA
GGGUAAAAGCGAGGUGAAUUCUCUUCUCCUCCACGGGAGGAGAAGAGACGGGACAAGUAUUAUGGG	0	0	1	1	ctspaired	0.398577	0.0542663	0.0989847	0.548229	0.583535	NA
GGGUAAAAGCGAGGUGAAUUCUCUUCUCCUCCACUGGAGGAGAAGGGACGGGACAAGUAUUAUGGG	0	0	1	1	ctspaired	0.398577	0.0542663	0.0989847	0.548229	0.583535	NA
GGGUAAAAGCGAGGUGAAUUCUCUUCUCCUCCUAUGGAGGAGAGGAGACGGGACAAGUAUUAUGGG	0	0	1	1	ctspaired	0.398577	0.0542663	0.0989847	0.548229	0.583535	NA
GGGUAAAAGCGAGGUGAAUUCUCUUCUCCUCCUCAGGAGGAGGAGAGACGGGACAAGUAUUAUGGG	0	0	1	1	ctspaired	0.398577	0.0542663	0.0989847	0.548229	0.583535	NA
GGGUAAAAGCGAGGUGAAUUCUUCCUUCCUCCAAGGGAGGGAGGAAGACGGGACAAGUAUUAUGGG	0	0	1	1	ctspaired	0.398577	0.0542663	0.0989847	0.548229	0.583535	NA
GGGUAAAAGCGAGGUGAAUUCUUCCUUCCUCCACCGGAGGAAGGAAGACGGGACAAGUAUUAUGGG	0	0	1	1	ctspaired	0.398577	0.0542663	0.0989847	0.548229	0.583535	NA
GGGUAAAAGCGAGGUGAAUUCUUCCUUCCUCCGCAGGAGGAAGGAAGACGGGACAAGUAUUAUGGG	0	0	1	1	ctspaired	0.398577	0.0542663	0.0989847	0.548229	0.583535	NA
GGGUAAAAGCGAGGUGAAUUCUUCCUUCCUCCGGAGGAGGAAGGGAGACGGGACAAGUAUUAUGGG	0	0	1	1	ctspaired	0.398577	0.0542663	0.0989847	0.548229	0.583535	NA
GGGUAAAAGCGAGGUGAAUUCUUCUCUCCUCCGUCGGAGGAGAGAAGACGGGACAAGUAUUAUGGG	0	0	1	1	ctspaired	0.398577	0.0542663	0.0989847	0.548229	0.583535	NA
GGGUAAAAGCGAGGUGAAUUCUUCUCUCCUCCUCGGGAGGAGGGAAGACGGGACAAGUAUUAUGGG	0	0	1	1	ctspaired	0.398577	0.0542663	0.0989847	0.548229	0.583535	NA
GGGUAAAAGCGAGGUGAAUUCUUCUCUCCUCCUGCGGAGGAGAGGAGACGGGACAAGUAUUAUGGG	0	0	1	1	ctspaired	0.398577	0.0542663	0.0989847	0.548229	0.583535	NA
GGGUAAAAGCGAGGUGAAUUCUCUCUUCCUCCACCGGAGGGAGAGGGACGGGACAAGUAUUAUGGG	5	6	8	4	ctspaired	6.17676	-0.186502	0.342215	-0.544983	0.585765	NA
GGGUAAAAGCGAGGUGAAUUCCUCCUUCCUCCAGAGGAGGAAGGAGGACGGGACAAGUAUUAUGGG	0	0	0	2	ctspaired	0.373305	0.0535934	0.0984804	0.544204	0.586301	NA
GGGUAAAAGCGAGGUGAAUUCCUCCUUCCUCCGAAGGAGGGAGGAGGACGGGACAAGUAUUAUGGG	0	0	0	2	ctspaired	0.373305	0.0535934	0.0984804	0.544204	0.586301	NA
GGGUAAAAGCGAGGUGAAUUCCUCCUUCCUCCUCUGGAGGAAGGAGGACGGGACAAGUAUUAUGGG	0	0	0	2	ctspaired	0.373305	0.0535934	0.0984804	0.544204	0.586301	NA
GGGUAAAAGCGAGGUGAAUUCCUCCUUCCUCCUUCGGAGGAAGGGGGACGGGACAAGUAUUAUGGG	0	0	0	2	ctspaired	0.373305	0.0535934	0.0984804	0.544204	0.586301	NA
GGGUAAAAGCGAGGUGAAUUCCUCUCUCCUCCAGCGGAGGAGAGAGGACGGGACAAGUAUUAUGGG	0	0	0	2	ctspaired	0.373305	0.0535934	0.0984804	0.544204	0.586301	NA
GGGUAAAAGCGAGGUGAAUUCCUCUCUCCUCCUCCGGAGGAGAGGGGACGGGACAAGUAUUAUGGG	0	0	0	2	ctspaired	0.373305	0.0535934	0.0984804	0.544204	0.586301	NA
GGGUAAAAGCGAGGUGAAUUCCUUCCUCCUCCAAAGGAGGAGGGAGGACGGGACAAGUAUUAUGGG	0	0	0	2	ctspaired	0.373305	0.0535934	0.0984804	0.544204	0.586301	NA
GGGUAAAAGCGAGGUGAAUUCCUUCCUCCUCCAAUGGAGGAGGAAGGACGGGACAAGUAUUAUGGG	0	0	0	2	ctspaired	0.373305	0.0535934	0.0984804	0.544204	0.586301	NA
GGGUAAAAGCGAGGUGAAUUCCUUCCUCCUCCAGAGGAGGAGGGAGGACGGGACAAGUAUUAUGGG	0	0	0	2	ctspaired	0.373305	0.0535934	0.0984804	0.544204	0.586301	NA
GGGUAAAAGCGAGGUGAAUUCCUUCCUCCUCCAUAGGAGGGGGAAGGACGGGACAAGUAUUAUGGG	0	0	0	2	ctspaired	0.373305	0.0535934	0.0984804	0.544204	0.586301	NA
GGGUAAAAGCGAGGUGAAUUCCUUCCUCCUCCGGGGGAGGGGGAAGGACGGGACAAGUAUUAUGGG	0	0	0	2	ctspaired	0.373305	0.0535934	0.0984804	0.544204	0.586301	NA
GGGUAAAAGCGAGGUGAAUUCCUUCCUCCUCCUAGGGAGGAGGGAGGACGGGACAAGUAUUAUGGG	0	0	0	2	ctspaired	0.373305	0.0535934	0.0984804	0.544204	0.586301	NA
GGGUAAAAGCGAGGUGAAUUCCUUCCUCCUCCUGUGGAGGAGGGAGGACGGGACAAGUAUUAUGGG	0	0	0	2	ctspaired	0.373305	0.0535934	0.0984804	0.544204	0.586301	NA
GGGUAAAAGCGAGGUGAAUUCCUUCCUCCUCCUUAGGAGGAGGAAGGACGGGACAAGUAUUAUGGG	0	0	0	2	ctspaired	0.373305	0.0535934	0.0984804	0.544204	0.586301	NA
GGGUAAAAGCGAGGUGAAUUCUCCUCUCCUCCAAAGGAGGAGGGGAGACGGGACAAGUAUUAUGGG	0	0	0	2	ctspaired	0.373305	0.0535934	0.0984804	0.544204	0.586301	NA
GGGUAAAAGCGAGGUGAAUUCUCCUCUCCUCCACUGGAGGAGAGGAGACGGGACAAGUAUUAUGGG	0	0	0	2	ctspaired	0.373305	0.0535934	0.0984804	0.544204	0.586301	NA
GGGUAAAAGCGAGGUGAAUUCUCUCCUCCUCCGUUGGAGGGGGAGAGACGGGACAAGUAUUAUGGG	0	0	0	2	ctspaired	0.373305	0.0535934	0.0984804	0.544204	0.586301	NA
GGGUAAAAGCGAGGUGAAUUCUCUCCUCCUCCUAAGGAGGAGGAGAGACGGGACAAGUAUUAUGGG	0	0	0	2	ctspaired	0.373305	0.0535934	0.0984804	0.544204	0.586301	NA
GGGUAAAAGCGAGGUGAAUUCUCUCCUCCUCCUCCGGAGGGGGAGAGACGGGACAAGUAUUAUGGG	0	0	0	2	ctspaired	0.373305	0.0535934	0.0984804	0.544204	0.586301	NA
GGGUAAAAGCGAGGUGAAUUCUCUCCUCCUCCUUAGGAGGAGGGGAGACGGGACAAGUAUUAUGGG	0	0	0	2	ctspaired	0.373305	0.0535934	0.0984804	0.544204	0.586301	NA
GGGUAAAAGCGAGGUGAAUUCUCUCUUCCUCCACCGGAGGAAGAGGGACGGGACAAGUAUUAUGGG	0	0	0	2	ctspaired	0.373305	0.0535934	0.0984804	0.544204	0.586301	NA
GGGUAAAAGCGAGGUGAAUUCUCUCUUCCUCCGUCGGAGGAAGAGGGACGGGACAAGUAUUAUGGG	0	0	0	2	ctspaired	0.373305	0.0535934	0.0984804	0.544204	0.586301	NA
GGGUAAAAGCGAGGUGAAUUCUCUUCUCCUCCAAGGGAGGAGAAGAGACGGGACAAGUAUUAUGGG	0	0	0	2	ctspaired	0.373305	0.0535934	0.0984804	0.544204	0.586301	NA
GGGUAAAAGCGAGGUGAAUUCUCUUCUCCUCCGGGGGAGGAGAAGAGACGGGACAAGUAUUAUGGG	0	0	0	2	ctspaired	0.373305	0.0535934	0.0984804	0.544204	0.586301	NA
GGGUAAAAGCGAGGUGAAUUCUUCCUUCCUCCAGGGGAGGAAGGAGGACGGGACAAGUAUUAUGGG	0	0	0	2	ctspaired	0.373305	0.0535934	0.0984804	0.544204	0.586301	NA
GGGUAAAAGCGAGGUGAAUUCUUCCUUCCUCCUACGGAGGAAGGAAGACGGGACAAGUAUUAUGGG	0	0	0	2	ctspaired	0.373305	0.0535934	0.0984804	0.544204	0.586301	NA
GGGUAAAAGCGAGGUGAAUUCUUCUCUCCUCCAAGGGAGGAGAGGAGACGGGACAAGUAUUAUGGG	0	0	0	2	ctspaired	0.373305	0.0535934	0.0984804	0.544204	0.586301	NA
GGGUAAAAGCGAGGUGAAUUCUUCUCUCCUCCGUCGGAGGAGAGGAGACGGGACAAGUAUUAUGGG	0	0	0	2	ctspaired	0.373305	0.0535934	0.0984804	0.544204	0.586301	NA
GGGUAAAAGCGAGGUGAAUUCUUCUCUCCUCCUCUGGAGGAGAGGAGACGGGACAAGUAUUAUGGG	0	0	0	2	ctspaired	0.373305	0.0535934	0.0984804	0.544204	0.586301	NA
GGGUAAAAGCGAGGUGAAUUCUCCUCUCCUCCAUCGGAGGAGGGGGGACGGGACAAGUAUUAUGGG	6	2	1	6	ctspaired	3.51386	-0.162659	0.299047	-0.543925	0.586493	NA
GGGUAAAAGCGAGGUGAAUUCUCUCUUCCUCCUAUGGAGGGAGAGGGACGGGACAAGUAUUAUGGG	1	4	3	2	ctspaired	2.99432	-0.151198	0.278318	-0.543255	0.586954	NA
GGGUAAAAGCGAGGUGAAUUCUCUCCUCCUCCGUCGGAGGGGGAGGGACGGGACAAGUAUUAUGGG	8	4	8	4	ctspaired	5.94103	-0.185687	0.342663	-0.541896	0.58789	NA
GGGUAAAAGCGAGGUGAAUUCUCUCCUCCUCCUAUGGAGGGGGGGAGACGGGACAAGUAUUAUGGG	6	2	3	4	ctspaired	3.5644	-0.165777	0.30617	-0.541455	0.588194	NA
GGGUAAAAGCGAGGUGAAUUCUCUCUUCCUCCAGUGGAGGAGGAGAGACGGGACAAGUAUUAUGGG	6	2	3	4	ctspaired	3.5644	-0.165777	0.30617	-0.541455	0.588194	NA
GGGUAAAAGCGAGGUGAAUUCUCUUCUCCUCCGGGGGAGGAGGAGAGACGGGACAAGUAUUAUGGG	6	2	3	4	ctspaired	3.5644	-0.165777	0.30617	-0.541455	0.588194	NA
GGGUAAAAGCGAGGUGAAUUCUUCCUUCCUCCGGUGGAGGAGGGAAGACGGGACAAGUAUUAUGGG	2	1	6	2	ctspaired	2.51961	0.144855	0.267957	0.54059	0.58879	NA
GGGUAAAAGCGAGGUGAAUUCUCUCCUCCUCCGGCGGAGGAGGGGAGACGGGACAAGUAUUAUGGG	2	0	1	5	ctspaired	1.5777	0.115568	0.213883	0.540334	0.588967	NA
GGGUAAAAGCGAGGUGAAUUCCUCUCUCCUCCUACGGAGGGGGGAGGACGGGACAAGUAUUAUGGG	9	7	11	7	ctspaired	8.67975	-0.192526	0.357085	-0.539158	0.589778	NA
GGGUAAAAGCGAGGUGAAUUCCUUCCUCCUCCGUCGGAGGAGGAAGGACGGGACAAGUAUUAUGGG	1	0	4	0	ctspaired	1.06395	0.0887417	0.164712	0.538771	0.590045	NA
GGGUAAAAGCGAGGUGAAUUCUCUCCUCCUCCGCUGGAGGAGGGGAGACGGGACAAGUAUUAUGGG	1	0	4	0	ctspaired	1.06395	0.0887417	0.164712	0.538771	0.590045	NA
GGGUAAAAGCGAGGUGAAUUCUCUUCUCCUCCUGUGGAGGAGAAGGGACGGGACAAGUAUUAUGGG	1	0	4	0	ctspaired	1.06395	0.0887417	0.164712	0.538771	0.590045	NA
GGGUAAAAGCGAGGUGAAUUCUUCCUUCCUCCGCCGGAGGGAGGAAGACGGGACAAGUAUUAUGGG	5	2	3	3	ctspaired	3.1615	-0.158627	0.294904	-0.537894	0.59065	NA
GGGUAAAAGCGAGGUGAAUUCCUCUCUCCUCCAGAGGAGGAGAGGGGACGGGACAAGUAUUAUGGG	0	1	2	3	ctspaired	1.42605	0.10959	0.204007	0.537185	0.59114	NA
GGGUAAAAGCGAGGUGAAUUCCUCUCUCCUCCUUGGGAGGAGAGGGGACGGGACAAGUAUUAUGGG	0	1	2	3	ctspaired	1.42605	0.10959	0.204007	0.537185	0.59114	NA
GGGUAAAAGCGAGGUGAAUUCUUCUCUCCUCCUGAGGAGGAGAGGAGACGGGACAAGUAUUAUGGG	0	1	2	3	ctspaired	1.42605	0.10959	0.204007	0.537185	0.59114	NA
GGGUAAAAGCGAGGUGAAUUCUCUCUUCCUCCUGUGGAGGAGGAGAGACGGGACAAGUAUUAUGGG	2	1	5	3	ctspaired	2.49433	0.1447	0.269752	0.536419	0.591669	NA
GGGUAAAAGCGAGGUGAAUUCUCCUCUCCUCCUGCGGAGGGGGGGAGACGGGACAAGUAUUAUGGG	7	5	4	9	ctspaired	6.25259	-0.185183	0.345412	-0.536121	0.591875	NA
GGGUAAAAGCGAGGUGAAUUCUUCCUUCCUCCUGCGGAGGGAGGGAGACGGGACAAGUAUUAUGGG	7	2	4	4	ctspaired	3.99258	-0.169207	0.316032	-0.53541	0.592366	NA
GGGUAAAAGCGAGGUGAAUUCUUCCUUCCUCCUCGGGAGGAGGGAAGACGGGACAAGUAUUAUGGG	2	4	4	2	ctspaired	3.4225	-0.157412	0.294685	-0.534171	0.593223	NA
GGGUAAAAGCGAGGUGAAUUCUCUUCUCCUCCAUAGGAGGGGGAGAGACGGGACAAGUAUUAUGGG	10	5	9	7	ctspaired	7.58766	-0.188952	0.354518	-0.532983	0.594046	NA
GGGUAAAAGCGAGGUGAAUUCUCUUCUCCUCCGUGGGAGGGGGAGAGACGGGACAAGUAUUAUGGG	13	3	7	9	ctspaired	7.30139	-0.187729	0.352905	-0.531955	0.594757	NA
GGGUAAAAGCGAGGUGAAUUCUCUCCUCCUCCUCGGGAGGGGGGGAGACGGGACAAGUAUUAUGGG	7	5	5	8	ctspaired	6.27786	-0.184167	0.346494	-0.531515	0.595062	NA
GGGUAAAAGCGAGGUGAAUUCCUUCUUCCUCCUGAGGAGGAAGGAGGACGGGACAAGUAUUAUGGG	3	2	3	1	ctspaired	2.35568	-0.138116	0.261344	-0.528484	0.597163	NA
GGGUAAAAGCGAGGUGAAUUCUCUUCUCCUCCAAGGGAGGGGGAGAGACGGGACAAGUAUUAUGGG	11	2	7	5	ctspaired	5.68002	-0.179499	0.339748	-0.528331	0.59727	NA
GGGUAAAAGCGAGGUGAAUUCUCCUCUCCUCCGGCGGAGGAGGGGAGACGGGACAAGUAUUAUGGG	1	0	1	3	ctspaired	0.988136	0.0899223	0.170397	0.527724	0.597691	NA
GGGUAAAAGCGAGGUGAAUUCUCCUCUCCUCCUCUGGAGGAGGGGGGACGGGACAAGUAUUAUGGG	1	0	1	3	ctspaired	0.988136	0.0899223	0.170397	0.527724	0.597691	NA
GGGUAAAAGCGAGGUGAAUUCUCUUCUCCUCCUAAGGAGGAGAAGGGACGGGACAAGUAUUAUGGG	1	0	1	3	ctspaired	0.988136	0.0899223	0.170397	0.527724	0.597691	NA
GGGUAAAAGCGAGGUGAAUUCUUCUCUCCUCCGGUGGAGGAGGGAAGACGGGACAAGUAUUAUGGG	1	0	1	3	ctspaired	0.988136	0.0899223	0.170397	0.527724	0.597691	NA
GGGUAAAAGCGAGGUGAAUUCUUCCUUCCUCCAGAGGAGGGAGGGAGACGGGACAAGUAUUAUGGG	2	1	4	4	ctspaired	2.46906	0.142283	0.269867	0.527234	0.598031	NA
GGGUAAAAGCGAGGUGAAUUCUCUCUUCCUCCAAGGGAGGAGGAGGGACGGGACAAGUAUUAUGGG	10	9	8	15	ctspaired	10.638	-0.187936	0.359045	-0.523433	0.600673	0.668156
GGGUAAAAGCGAGGUGAAUUCUCUCUUCCUCCGGUGGAGGAGGGGAGACGGGACAAGUAUUAUGGG	17	8	15	14	ctspaired	13.0063	-0.184215	0.355801	-0.517747	0.604635	0.671497
GGGUAAAAGCGAGGUGAAUUCCUUCUUCCUCCGGUGGAGGGAGAGGGACGGGACAAGUAUUAUGGG	8	5	8	6	ctspaired	6.75658	-0.180947	0.349998	-0.516993	0.605161	NA
GGGUAAAAGCGAGGUGAAUUCUUCCUUCCUCCGCAGGAGGGAGGGAGACGGGACAAGUAUUAUGGG	2	1	3	5	ctspaired	2.44379	0.137899	0.268486	0.513618	0.607519	NA
GGGUAAAAGCGAGGUGAAUUCUCUCCUCCUCCACGGGAGGGGGAGGGACGGGACAAGUAUUAUGGG	13	3	9	7	ctspaired	7.35193	-0.18117	0.352839	-0.513464	0.607627	NA
GGGUAAAAGCGAGGUGAAUUCCUCCUUCCUCCGGAGGAGGGAGGAGGACGGGACAAGUAUUAUGGG	0	1	1	4	ctspaired	1.40078	0.102329	0.199872	0.511974	0.608669	NA
GGGUAAAAGCGAGGUGAAUUCUCUUCUCCUCCAUCGGAGGGGAAGGGACGGGACAAGUAUUAUGGG	9	3	5	7	ctspaired	5.63922	-0.174393	0.34136	-0.510878	0.609437	NA
GGGUAAAAGCGAGGUGAAUUCCUUCUUCCUCCUCAGGAGGGAGAAGGACGGGACAAGUAUUAUGGG	2	2	3	0	ctspaired	1.95278	-0.118317	0.23178	-0.510473	0.60972	NA
GGGUAAAAGCGAGGUGAAUUCUCUUCUCCUCCUCGGGAGGAGAAGGGACGGGACAAGUAUUAUGGG	3	0	0	1	ctspaired	0.835415	-0.0741832	0.145343	-0.510403	0.609769	NA
GGGUAAAAGCGAGGUGAAUUCUUCCUUCCUCCAUAGGAGGGAGGAAGACGGGACAAGUAUUAUGGG	3	0	0	1	ctspaired	0.835415	-0.0741832	0.145343	-0.510403	0.609769	NA
GGGUAAAAGCGAGGUGAAUUCUUCCUUCCUCCGGCGGAGGAAGGAGGACGGGACAAGUAUUAUGGG	3	0	0	1	ctspaired	0.835415	-0.0741832	0.145343	-0.510403	0.609769	NA
GGGUAAAAGCGAGGUGAAUUCUUCUCUCCUCCACUGGAGGAGAGAGGACGGGACAAGUAUUAUGGG	3	0	0	1	ctspaired	0.835415	-0.0741832	0.145343	-0.510403	0.609769	NA
GGGUAAAAGCGAGGUGAAUUCUUCUCUCCUCCAUAGGAGGAGGGAAGACGGGACAAGUAUUAUGGG	3	0	0	1	ctspaired	0.835415	-0.0741832	0.145343	-0.510403	0.609769	NA
GGGUAAAAGCGAGGUGAAUUCUUCUCUCCUCCGAGGGAGGAGAGGAGACGGGACAAGUAUUAUGGG	3	0	0	1	ctspaired	0.835415	-0.0741832	0.145343	-0.510403	0.609769	NA
GGGUAAAAGCGAGGUGAAUUCCUCCUUCCUCCGCAGGAGGGAGGAGGACGGGACAAGUAUUAUGGG	1	1	0	1	ctspaired	0.845154	-0.0782554	0.153763	-0.508935	0.610798	NA
GGGUAAAAGCGAGGUGAAUUCCUCUCUCCUCCGUAGGAGGAGAGGGGACGGGACAAGUAUUAUGGG	1	1	0	1	ctspaired	0.845154	-0.0782554	0.153763	-0.508935	0.610798	NA
GGGUAAAAGCGAGGUGAAUUCCUUCUUCCUCCGAAGGAGGAAGGAGGACGGGACAAGUAUUAUGGG	1	1	0	1	ctspaired	0.845154	-0.0782554	0.153763	-0.508935	0.610798	NA
GGGUAAAAGCGAGGUGAAUUCUCCUCUCCUCCUAGGGAGGGGAGGAGACGGGACAAGUAUUAUGGG	1	1	0	1	ctspaired	0.845154	-0.0782554	0.153763	-0.508935	0.610798	NA
GGGUAAAAGCGAGGUGAAUUCUCUCCUCCUCCGCAGGAGGAGGGGAGACGGGACAAGUAUUAUGGG	1	1	0	1	ctspaired	0.845154	-0.0782554	0.153763	-0.508935	0.610798	NA
GGGUAAAAGCGAGGUGAAUUCUCUCCUCCUCCUACGGAGGGGGAGAGACGGGACAAGUAUUAUGGG	1	1	0	1	ctspaired	0.845154	-0.0782554	0.153763	-0.508935	0.610798	NA
GGGUAAAAGCGAGGUGAAUUCUCUCUUCCUCCGAGGGAGGGAGAGAGACGGGACAAGUAUUAUGGG	1	1	0	1	ctspaired	0.845154	-0.0782554	0.153763	-0.508935	0.610798	NA
GGGUAAAAGCGAGGUGAAUUCUCUCUUCCUCCUUCGGAGGAGGAGAGACGGGACAAGUAUUAUGGG	1	1	0	1	ctspaired	0.845154	-0.0782554	0.153763	-0.508935	0.610798	NA
GGGUAAAAGCGAGGUGAAUUCUCUUCUCCUCCAUCGGAGGAGGAGAGACGGGACAAGUAUUAUGGG	1	1	0	1	ctspaired	0.845154	-0.0782554	0.153763	-0.508935	0.610798	NA
GGGUAAAAGCGAGGUGAAUUCUCUUCUCCUCCAUUGGAGGGGAAGAGACGGGACAAGUAUUAUGGG	1	1	0	1	ctspaired	0.845154	-0.0782554	0.153763	-0.508935	0.610798	NA
GGGUAAAAGCGAGGUGAAUUCUUCCUUCCUCCGGUGGAGGGAGGAAGACGGGACAAGUAUUAUGGG	1	1	0	1	ctspaired	0.845154	-0.0782554	0.153763	-0.508935	0.610798	NA
GGGUAAAAGCGAGGUGAAUUCUUCCUUCCUCCGUGGGAGGAAGGGAGACGGGACAAGUAUUAUGGG	1	1	0	1	ctspaired	0.845154	-0.0782554	0.153763	-0.508935	0.610798	NA
GGGUAAAAGCGAGGUGAAUUCUUCUCUCCUCCACAGGAGGAGAGAAGACGGGACAAGUAUUAUGGG	1	1	0	1	ctspaired	0.845154	-0.0782554	0.153763	-0.508935	0.610798	NA
GGGUAAAAGCGAGGUGAAUUCUUCUCUCCUCCAGUGGAGGGGAGAAGACGGGACAAGUAUUAUGGG	1	1	0	1	ctspaired	0.845154	-0.0782554	0.153763	-0.508935	0.610798	NA
GGGUAAAAGCGAGGUGAAUUCUUCUCUCCUCCGGCGGAGGAGAGAGGACGGGACAAGUAUUAUGGG	1	1	0	1	ctspaired	0.845154	-0.0782554	0.153763	-0.508935	0.610798	NA
GGGUAAAAGCGAGGUGAAUUCUCUUCUCCUCCAGUGGAGGAGAGGAGACGGGACAAGUAUUAUGGG	4	2	4	1	ctspaired	2.78386	-0.141069	0.277524	-0.508311	0.611235	NA
GGGUAAAAGCGAGGUGAAUUCUCCUCUCCUCCUCGGGAGGAGGGGAGACGGGACAAGUAUUAUGGG	3	0	5	2	ctspaired	2.08169	0.122799	0.243675	0.503946	0.614299	NA
GGGUAAAAGCGAGGUGAAUUCCUCCUUCCUCCGUCGGAGGGAGGGGGACGGGACAAGUAUUAUGGG	7	4	9	2	ctspaired	5.56339	-0.168233	0.334234	-0.503337	0.614727	NA
GGGUAAAAGCGAGGUGAAUUCCUCUCUCCUCCAUUGGAGGGGGGAGGACGGGACAAGUAUUAUGGG	13	4	9	9	ctspaired	8.16748	-0.178345	0.356563	-0.500179	0.616949	NA
GGGUAAAAGCGAGGUGAAUUCUCUCCUCCUCCACAGGAGGGGGAGGGACGGGACAAGUAUUAUGGG	7	3	4	6	ctspaired	4.80813	-0.165428	0.330968	-0.499831	0.617194	NA
GGGUAAAAGCGAGGUGAAUUCUCUUCUCCUCCAGAGGAGGGGAAGGGACGGGACAAGUAUUAUGGG	6	3	3	6	ctspaired	4.37996	-0.160824	0.32315	-0.497677	0.618712	NA
GGGUAAAAGCGAGGUGAAUUCUCUCUUCCUCCGGUGGAGGGAGAGGGACGGGACAAGUAUUAUGGG	9	6	9	8	ctspaired	8.00031	-0.176122	0.355911	-0.494848	0.620707	NA
GGGUAAAAGCGAGGUGAAUUCCUCCUUCCUCCAGAGGAGGGAGGAGGACGGGACAAGUAUUAUGGG	0	0	1	0	ctspaired	0.211924	0.0452737	0.0917701	0.493338	0.621774	NA
GGGUAAAAGCGAGGUGAAUUCCUCCUUCCUCCAGUGGAGGAAGGAGGACGGGACAAGUAUUAUGGG	0	0	1	0	ctspaired	0.211924	0.0452737	0.0917701	0.493338	0.621774	NA
GGGUAAAAGCGAGGUGAAUUCCUCCUUCCUCCAUAGGAGGAAGGAGGACGGGACAAGUAUUAUGGG	0	0	1	0	ctspaired	0.211924	0.0452737	0.0917701	0.493338	0.621774	NA
GGGUAAAAGCGAGGUGAAUUCCUCCUUCCUCCGCCGGAGGAAGGAGGACGGGACAAGUAUUAUGGG	0	0	1	0	ctspaired	0.211924	0.0452737	0.0917701	0.493338	0.621774	NA
GGGUAAAAGCGAGGUGAAUUCCUCCUUCCUCCGGGGGAGGAAGGAGGACGGGACAAGUAUUAUGGG	0	0	1	0	ctspaired	0.211924	0.0452737	0.0917701	0.493338	0.621774	NA
GGGUAAAAGCGAGGUGAAUUCCUCCUUCCUCCGUAGGAGGAAGGGGGACGGGACAAGUAUUAUGGG	0	0	1	0	ctspaired	0.211924	0.0452737	0.0917701	0.493338	0.621774	NA
GGGUAAAAGCGAGGUGAAUUCCUCCUUCCUCCGUCGGAGGGAGGAGGACGGGACAAGUAUUAUGGG	0	0	1	0	ctspaired	0.211924	0.0452737	0.0917701	0.493338	0.621774	NA
GGGUAAAAGCGAGGUGAAUUCCUCCUUCCUCCGUGGGAGGAAGGAGGACGGGACAAGUAUUAUGGG	0	0	1	0	ctspaired	0.211924	0.0452737	0.0917701	0.493338	0.621774	NA
GGGUAAAAGCGAGGUGAAUUCCUCCUUCCUCCGUUGGAGGAAGGAGGACGGGACAAGUAUUAUGGG	0	0	1	0	ctspaired	0.211924	0.0452737	0.0917701	0.493338	0.621774	NA
GGGUAAAAGCGAGGUGAAUUCCUCCUUCCUCCUACGGAGGAAGGAGGACGGGACAAGUAUUAUGGG	0	0	1	0	ctspaired	0.211924	0.0452737	0.0917701	0.493338	0.621774	NA
GGGUAAAAGCGAGGUGAAUUCCUCCUUCCUCCUUAGGAGGAAGGAGGACGGGACAAGUAUUAUGGG	0	0	1	0	ctspaired	0.211924	0.0452737	0.0917701	0.493338	0.621774	NA
GGGUAAAAGCGAGGUGAAUUCCUCUCUCCUCCACUGGAGGAGAGAGGACGGGACAAGUAUUAUGGG	0	0	1	0	ctspaired	0.211924	0.0452737	0.0917701	0.493338	0.621774	NA
GGGUAAAAGCGAGGUGAAUUCCUCUCUCCUCCAGUGGAGGAGAGGGGACGGGACAAGUAUUAUGGG	0	0	1	0	ctspaired	0.211924	0.0452737	0.0917701	0.493338	0.621774	NA
GGGUAAAAGCGAGGUGAAUUCCUCUCUCCUCCGACGGAGGAGAGAGGACGGGACAAGUAUUAUGGG	0	0	1	0	ctspaired	0.211924	0.0452737	0.0917701	0.493338	0.621774	NA
GGGUAAAAGCGAGGUGAAUUCCUCUCUCCUCCGCAGGAGGAGAGAGGACGGGACAAGUAUUAUGGG	0	0	1	0	ctspaired	0.211924	0.0452737	0.0917701	0.493338	0.621774	NA
GGGUAAAAGCGAGGUGAAUUCCUCUCUCCUCCGGUGGAGGAGAGAGGACGGGACAAGUAUUAUGGG	0	0	1	0	ctspaired	0.211924	0.0452737	0.0917701	0.493338	0.621774	NA
GGGUAAAAGCGAGGUGAAUUCCUCUCUCCUCCUGGGGAGGAGAGAGGACGGGACAAGUAUUAUGGG	0	0	1	0	ctspaired	0.211924	0.0452737	0.0917701	0.493338	0.621774	NA
GGGUAAAAGCGAGGUGAAUUCCUUCCUCCUCCAAAGGAGGGGGAAGGACGGGACAAGUAUUAUGGG	0	0	1	0	ctspaired	0.211924	0.0452737	0.0917701	0.493338	0.621774	NA
GGGUAAAAGCGAGGUGAAUUCCUUCCUCCUCCAUGGGAGGAGGAAGGACGGGACAAGUAUUAUGGG	0	0	1	0	ctspaired	0.211924	0.0452737	0.0917701	0.493338	0.621774	NA
GGGUAAAAGCGAGGUGAAUUCCUUCCUCCUCCGACGGAGGAGGAAGGACGGGACAAGUAUUAUGGG	0	0	1	0	ctspaired	0.211924	0.0452737	0.0917701	0.493338	0.621774	NA
GGGUAAAAGCGAGGUGAAUUCCUUCCUCCUCCGAGGGAGGAGGAAGGACGGGACAAGUAUUAUGGG	0	0	1	0	ctspaired	0.211924	0.0452737	0.0917701	0.493338	0.621774	NA
GGGUAAAAGCGAGGUGAAUUCCUUCCUCCUCCGGAGGAGGAGGGAGGACGGGACAAGUAUUAUGGG	0	0	1	0	ctspaired	0.211924	0.0452737	0.0917701	0.493338	0.621774	NA
GGGUAAAAGCGAGGUGAAUUCCUUCCUCCUCCGGAGGAGGGGGAAGGACGGGACAAGUAUUAUGGG	0	0	1	0	ctspaired	0.211924	0.0452737	0.0917701	0.493338	0.621774	NA
GGGUAAAAGCGAGGUGAAUUCCUUCCUCCUCCUAUGGAGGAGGGAGGACGGGACAAGUAUUAUGGG	0	0	1	0	ctspaired	0.211924	0.0452737	0.0917701	0.493338	0.621774	NA
GGGUAAAAGCGAGGUGAAUUCCUUCCUCCUCCUCUGGAGGGGGAAGGACGGGACAAGUAUUAUGGG	0	0	1	0	ctspaired	0.211924	0.0452737	0.0917701	0.493338	0.621774	NA
GGGUAAAAGCGAGGUGAAUUCCUUCCUCCUCCUGCGGAGGAGGAAGGACGGGACAAGUAUUAUGGG	0	0	1	0	ctspaired	0.211924	0.0452737	0.0917701	0.493338	0.621774	NA
GGGUAAAAGCGAGGUGAAUUCCUUCUUCCUCCAAGGGAGGAAGAGGGACGGGACAAGUAUUAUGGG	0	0	1	0	ctspaired	0.211924	0.0452737	0.0917701	0.493338	0.621774	NA
GGGUAAAAGCGAGGUGAAUUCCUUCUUCCUCCAGGGGAGGAAGAAGGACGGGACAAGUAUUAUGGG	0	0	1	0	ctspaired	0.211924	0.0452737	0.0917701	0.493338	0.621774	NA
GGGUAAAAGCGAGGUGAAUUCCUUCUUCCUCCAGUGGAGGAAGAAGGACGGGACAAGUAUUAUGGG	0	0	1	0	ctspaired	0.211924	0.0452737	0.0917701	0.493338	0.621774	NA
GGGUAAAAGCGAGGUGAAUUCCUUCUUCCUCCGAAGGAGGGAGAAGGACGGGACAAGUAUUAUGGG	0	0	1	0	ctspaired	0.211924	0.0452737	0.0917701	0.493338	0.621774	NA
GGGUAAAAGCGAGGUGAAUUCCUUCUUCCUCCGCAGGAGGAAGAAGGACGGGACAAGUAUUAUGGG	0	0	1	0	ctspaired	0.211924	0.0452737	0.0917701	0.493338	0.621774	NA
GGGUAAAAGCGAGGUGAAUUCCUUCUUCCUCCUCUGGAGGAAGGAGGACGGGACAAGUAUUAUGGG	0	0	1	0	ctspaired	0.211924	0.0452737	0.0917701	0.493338	0.621774	NA
GGGUAAAAGCGAGGUGAAUUCUCCUCUCCUCCAGUGGAGGAGAGGAGACGGGACAAGUAUUAUGGG	0	0	1	0	ctspaired	0.211924	0.0452737	0.0917701	0.493338	0.621774	NA
GGGUAAAAGCGAGGUGAAUUCUCCUCUCCUCCGACGGAGGGGAGGAGACGGGACAAGUAUUAUGGG	0	0	1	0	ctspaired	0.211924	0.0452737	0.0917701	0.493338	0.621774	NA
GGGUAAAAGCGAGGUGAAUUCUCCUCUCCUCCGAUGGAGGAGAGGGGACGGGACAAGUAUUAUGGG	0	0	1	0	ctspaired	0.211924	0.0452737	0.0917701	0.493338	0.621774	NA
GGGUAAAAGCGAGGUGAAUUCUCCUCUCCUCCGGAGGAGGAGAGGAGACGGGACAAGUAUUAUGGG	0	0	1	0	ctspaired	0.211924	0.0452737	0.0917701	0.493338	0.621774	NA
GGGUAAAAGCGAGGUGAAUUCUCCUCUCCUCCGUCGGAGGAGAGGGGACGGGACAAGUAUUAUGGG	0	0	1	0	ctspaired	0.211924	0.0452737	0.0917701	0.493338	0.621774	NA
GGGUAAAAGCGAGGUGAAUUCUCCUCUCCUCCUACGGAGGAGAGGAGACGGGACAAGUAUUAUGGG	0	0	1	0	ctspaired	0.211924	0.0452737	0.0917701	0.493338	0.621774	NA
GGGUAAAAGCGAGGUGAAUUCUCCUCUCCUCCUCGGGAGGAGAGGAGACGGGACAAGUAUUAUGGG	0	0	1	0	ctspaired	0.211924	0.0452737	0.0917701	0.493338	0.621774	NA
GGGUAAAAGCGAGGUGAAUUCUCCUCUCCUCCUUAGGAGGAGAGGAGACGGGACAAGUAUUAUGGG	0	0	1	0	ctspaired	0.211924	0.0452737	0.0917701	0.493338	0.621774	NA
GGGUAAAAGCGAGGUGAAUUCUCUCCUCCUCCAUUGGAGGAGGAGAGACGGGACAAGUAUUAUGGG	0	0	1	0	ctspaired	0.211924	0.0452737	0.0917701	0.493338	0.621774	NA
GGGUAAAAGCGAGGUGAAUUCUCUCCUCCUCCGUAGGAGGAGGGGAGACGGGACAAGUAUUAUGGG	0	0	1	0	ctspaired	0.211924	0.0452737	0.0917701	0.493338	0.621774	NA
GGGUAAAAGCGAGGUGAAUUCUCUCCUCCUCCUAUGGAGGAGGAGAGACGGGACAAGUAUUAUGGG	0	0	1	0	ctspaired	0.211924	0.0452737	0.0917701	0.493338	0.621774	NA
GGGUAAAAGCGAGGUGAAUUCUCUCCUCCUCCUGCGGAGGAGGAGAGACGGGACAAGUAUUAUGGG	0	0	1	0	ctspaired	0.211924	0.0452737	0.0917701	0.493338	0.621774	NA
GGGUAAAAGCGAGGUGAAUUCUCUCCUCCUCCUUGGGAGGAGGAGAGACGGGACAAGUAUUAUGGG	0	0	1	0	ctspaired	0.211924	0.0452737	0.0917701	0.493338	0.621774	NA
GGGUAAAAGCGAGGUGAAUUCUCUCUUCCUCCAUCGGAGGGAGAGAGACGGGACAAGUAUUAUGGG	0	0	1	0	ctspaired	0.211924	0.0452737	0.0917701	0.493338	0.621774	NA
GGGUAAAAGCGAGGUGAAUUCUCUCUUCCUCCGAGGGAGGAAGAGAGACGGGACAAGUAUUAUGGG	0	0	1	0	ctspaired	0.211924	0.0452737	0.0917701	0.493338	0.621774	NA
GGGUAAAAGCGAGGUGAAUUCUCUCUUCCUCCGCGGGAGGAAGAGAGACGGGACAAGUAUUAUGGG	0	0	1	0	ctspaired	0.211924	0.0452737	0.0917701	0.493338	0.621774	NA
GGGUAAAAGCGAGGUGAAUUCUCUCUUCCUCCGCUGGAGGAAGAGAGACGGGACAAGUAUUAUGGG	0	0	1	0	ctspaired	0.211924	0.0452737	0.0917701	0.493338	0.621774	NA
GGGUAAAAGCGAGGUGAAUUCUCUCUUCCUCCGUGGGAGGAAGAGAGACGGGACAAGUAUUAUGGG	0	0	1	0	ctspaired	0.211924	0.0452737	0.0917701	0.493338	0.621774	NA
GGGUAAAAGCGAGGUGAAUUCUCUCUUCCUCCUACGGAGGAAGAGAGACGGGACAAGUAUUAUGGG	0	0	1	0	ctspaired	0.211924	0.0452737	0.0917701	0.493338	0.621774	NA
GGGUAAAAGCGAGGUGAAUUCUCUCUUCCUCCUAUGGAGGAAGAGAGACGGGACAAGUAUUAUGGG	0	0	1	0	ctspaired	0.211924	0.0452737	0.0917701	0.493338	0.621774	NA
GGGUAAAAGCGAGGUGAAUUCUCUCUUCCUCCUGAGGAGGAAGAGAGACGGGACAAGUAUUAUGGG	0	0	1	0	ctspaired	0.211924	0.0452737	0.0917701	0.493338	0.621774	NA
GGGUAAAAGCGAGGUGAAUUCUCUCUUCCUCCUGCGGAGGAAGAGAGACGGGACAAGUAUUAUGGG	0	0	1	0	ctspaired	0.211924	0.0452737	0.0917701	0.493338	0.621774	NA
GGGUAAAAGCGAGGUGAAUUCUCUCUUCCUCCUUCGGAGGAAGAGGGACGGGACAAGUAUUAUGGG	0	0	1	0	ctspaired	0.211924	0.0452737	0.0917701	0.493338	0.621774	NA
GGGUAAAAGCGAGGUGAAUUCUCUUCUCCUCCAAUGGAGGAGAAGAGACGGGACAAGUAUUAUGGG	0	0	1	0	ctspaired	0.211924	0.0452737	0.0917701	0.493338	0.621774	NA
GGGUAAAAGCGAGGUGAAUUCUCUUCUCCUCCAGGGGAGGAGAAGAGACGGGACAAGUAUUAUGGG	0	0	1	0	ctspaired	0.211924	0.0452737	0.0917701	0.493338	0.621774	NA
GGGUAAAAGCGAGGUGAAUUCUCUUCUCCUCCGAAGGAGGAGAAGAGACGGGACAAGUAUUAUGGG	0	0	1	0	ctspaired	0.211924	0.0452737	0.0917701	0.493338	0.621774	NA
GGGUAAAAGCGAGGUGAAUUCUCUUCUCCUCCGACGGAGGAGAAGAGACGGGACAAGUAUUAUGGG	0	0	1	0	ctspaired	0.211924	0.0452737	0.0917701	0.493338	0.621774	NA
GGGUAAAAGCGAGGUGAAUUCUCUUCUCCUCCUCCGGAGGAGGAGAGACGGGACAAGUAUUAUGGG	0	0	1	0	ctspaired	0.211924	0.0452737	0.0917701	0.493338	0.621774	NA
GGGUAAAAGCGAGGUGAAUUCUCUUCUCCUCCUCGGGAGGAGAAGAGACGGGACAAGUAUUAUGGG	0	0	1	0	ctspaired	0.211924	0.0452737	0.0917701	0.493338	0.621774	NA
GGGUAAAAGCGAGGUGAAUUCUCUUCUCCUCCUGUGGAGGAGAAGAGACGGGACAAGUAUUAUGGG	0	0	1	0	ctspaired	0.211924	0.0452737	0.0917701	0.493338	0.621774	NA
GGGUAAAAGCGAGGUGAAUUCUUCCUUCCUCCACAGGAGGAAGGAAGACGGGACAAGUAUUAUGGG	0	0	1	0	ctspaired	0.211924	0.0452737	0.0917701	0.493338	0.621774	NA
GGGUAAAAGCGAGGUGAAUUCUUCCUUCCUCCAGCGGAGGAAGGGAGACGGGACAAGUAUUAUGGG	0	0	1	0	ctspaired	0.211924	0.0452737	0.0917701	0.493338	0.621774	NA
GGGUAAAAGCGAGGUGAAUUCUUCCUUCCUCCAGGGGAGGAAGGAAGACGGGACAAGUAUUAUGGG	0	0	1	0	ctspaired	0.211924	0.0452737	0.0917701	0.493338	0.621774	NA
GGGUAAAAGCGAGGUGAAUUCUUCCUUCCUCCAGUGGAGGAAGGGAGACGGGACAAGUAUUAUGGG	0	0	1	0	ctspaired	0.211924	0.0452737	0.0917701	0.493338	0.621774	NA
GGGUAAAAGCGAGGUGAAUUCUUCCUUCCUCCAUAGGAGGAAGGAAGACGGGACAAGUAUUAUGGG	0	0	1	0	ctspaired	0.211924	0.0452737	0.0917701	0.493338	0.621774	NA
GGGUAAAAGCGAGGUGAAUUCUUCCUUCCUCCGAAGGAGGAAGGAGGACGGGACAAGUAUUAUGGG	0	0	1	0	ctspaired	0.211924	0.0452737	0.0917701	0.493338	0.621774	NA
GGGUAAAAGCGAGGUGAAUUCUUCCUUCCUCCGACGGAGGAAGGAAGACGGGACAAGUAUUAUGGG	0	0	1	0	ctspaired	0.211924	0.0452737	0.0917701	0.493338	0.621774	NA
GGGUAAAAGCGAGGUGAAUUCUUCCUUCCUCCGGAGGAGGGAGGAAGACGGGACAAGUAUUAUGGG	0	0	1	0	ctspaired	0.211924	0.0452737	0.0917701	0.493338	0.621774	NA
GGGUAAAAGCGAGGUGAAUUCUUCCUUCCUCCGGCGGAGGAAGGGAGACGGGACAAGUAUUAUGGG	0	0	1	0	ctspaired	0.211924	0.0452737	0.0917701	0.493338	0.621774	NA
GGGUAAAAGCGAGGUGAAUUCUUCCUUCCUCCGUAGGAGGGAGGAAGACGGGACAAGUAUUAUGGG	0	0	1	0	ctspaired	0.211924	0.0452737	0.0917701	0.493338	0.621774	NA
GGGUAAAAGCGAGGUGAAUUCUUCCUUCCUCCUCAGGAGGAAGGGAGACGGGACAAGUAUUAUGGG	0	0	1	0	ctspaired	0.211924	0.0452737	0.0917701	0.493338	0.621774	NA
GGGUAAAAGCGAGGUGAAUUCUUCCUUCCUCCUCCGGAGGAAGGAAGACGGGACAAGUAUUAUGGG	0	0	1	0	ctspaired	0.211924	0.0452737	0.0917701	0.493338	0.621774	NA
GGGUAAAAGCGAGGUGAAUUCUUCCUUCCUCCUUCGGAGGAAGGAAGACGGGACAAGUAUUAUGGG	0	0	1	0	ctspaired	0.211924	0.0452737	0.0917701	0.493338	0.621774	NA
GGGUAAAAGCGAGGUGAAUUCUUCUCUCCUCCAAGGGAGGAGAGAAGACGGGACAAGUAUUAUGGG	0	0	1	0	ctspaired	0.211924	0.0452737	0.0917701	0.493338	0.621774	NA
GGGUAAAAGCGAGGUGAAUUCUUCUCUCCUCCACAGGAGGAGAGAGGACGGGACAAGUAUUAUGGG	0	0	1	0	ctspaired	0.211924	0.0452737	0.0917701	0.493338	0.621774	NA
GGGUAAAAGCGAGGUGAAUUCUUCUCUCCUCCAUGGGAGGAGAGAAGACGGGACAAGUAUUAUGGG	0	0	1	0	ctspaired	0.211924	0.0452737	0.0917701	0.493338	0.621774	NA
GGGUAAAAGCGAGGUGAAUUCUUCUCUCCUCCGGCGGAGGAGAGAAGACGGGACAAGUAUUAUGGG	0	0	1	0	ctspaired	0.211924	0.0452737	0.0917701	0.493338	0.621774	NA
GGGUAAAAGCGAGGUGAAUUCUUCUCUCCUCCUUAGGAGGGGAGAAGACGGGACAAGUAUUAUGGG	0	0	1	0	ctspaired	0.211924	0.0452737	0.0917701	0.493338	0.621774	NA
GGGUAAAAGCGAGGUGAAUUCUUCUCUCCUCCUUCGGAGGAGAGGAGACGGGACAAGUAUUAUGGG	0	0	1	0	ctspaired	0.211924	0.0452737	0.0917701	0.493338	0.621774	NA
GGGUAAAAGCGAGGUGAAUUCCUCUCUCCUCCUGGGGAGGGGGGAGGACGGGACAAGUAUUAUGGG	17	11	21	13	ctspaired	15.4179	-0.173623	0.352361	-0.492741	0.622195	0.688094
GGGUAAAAGCGAGGUGAAUUCCUUCUUCCUCCGGGGGAGGGAGAAGGACGGGACAAGUAUUAUGGG	5	2	5	1	ctspaired	3.21204	-0.142905	0.290212	-0.492416	0.622425	NA
GGGUAAAAGCGAGGUGAAUUCUCCUCUCCUCCGUUGGAGGGGAGGAGACGGGACAAGUAUUAUGGG	4	0	1	1	ctspaired	1.26359	-0.0939476	0.191019	-0.491823	0.622844	NA
GGGUAAAAGCGAGGUGAAUUCUCUUCUCCUCCAAUGGAGGAGAAGGGACGGGACAAGUAUUAUGGG	4	0	1	1	ctspaired	1.26359	-0.0939476	0.191019	-0.491823	0.622844	NA
GGGUAAAAGCGAGGUGAAUUCUUCUCUCCUCCAUGGGAGGGGAGGAGACGGGACAAGUAUUAUGGG	4	3	1	6	ctspaired	3.5236	-0.146484	0.298652	-0.490486	0.62379	NA
GGGUAAAAGCGAGGUGAAUUCUUCUCUCCUCCGAUGGAGGGGGGAAGACGGGACAAGUAUUAUGGG	14	5	10	11	ctspaired	9.41122	-0.17499	0.358789	-0.487724	0.625745	NA
GGGUAAAAGCGAGGUGAAUUCUCUCUUCCUCCUCGGGAGGGAGAGGGACGGGACAAGUAUUAUGGG	13	5	8	12	ctspaired	8.95777	-0.174667	0.358247	-0.487559	0.625862	NA
GGGUAAAAGCGAGGUGAAUUCUCUCUUCCUCCAUAGGAGGAAGGGAGACGGGACAAGUAUUAUGGG	3	0	1	0	ctspaired	0.860687	-0.0716669	0.147552	-0.485705	0.627176	NA
GGGUAAAAGCGAGGUGAAUUCUCUUCUCCUCCUGUGGAGGGGAAGAGACGGGACAAGUAUUAUGGG	3	0	1	0	ctspaired	0.860687	-0.0716669	0.147552	-0.485705	0.627176	NA
GGGUAAAAGCGAGGUGAAUUCUUCUCUCCUCCAAGGGAGGGGAGAAGACGGGACAAGUAUUAUGGG	3	0	1	0	ctspaired	0.860687	-0.0716669	0.147552	-0.485705	0.627176	NA
GGGUAAAAGCGAGGUGAAUUCUUCUCUCCUCCUCAGGAGGGGAGAAGACGGGACAAGUAUUAUGGG	3	0	1	0	ctspaired	0.860687	-0.0716669	0.147552	-0.485705	0.627176	NA
GGGUAAAAGCGAGGUGAAUUCUCUCCUCCUCCGAAGGAGGGGGGGAGACGGGACAAGUAUUAUGGG	2	3	1	4	ctspaired	2.71779	-0.132475	0.272774	-0.485656	0.627211	NA
GGGUAAAAGCGAGGUGAAUUCCUCUCUCCUCCGGCGGAGGAGGGAGGACGGGACAAGUAUUAUGGG	1	3	1	3	ctspaired	2.31488	-0.122995	0.253784	-0.484646	0.627927	NA
GGGUAAAAGCGAGGUGAAUUCUCUCUUCCUCCAAAGGAGGGAGAGGGACGGGACAAGUAUUAUGGG	1	3	1	3	ctspaired	2.31488	-0.122995	0.253784	-0.484646	0.627927	NA
GGGUAAAAGCGAGGUGAAUUCCUCCUUCCUCCACCGGAGGAAGGAGGACGGGACAAGUAUUAUGGG	0	0	0	1	ctspaired	0.186653	0.0438417	0.0905178	0.484343	0.628142	NA
GGGUAAAAGCGAGGUGAAUUCCUCCUUCCUCCGAAGGAGGAAGGAGGACGGGACAAGUAUUAUGGG	0	0	0	1	ctspaired	0.186653	0.0438417	0.0905178	0.484343	0.628142	NA
GGGUAAAAGCGAGGUGAAUUCCUCCUUCCUCCGCAGGAGGAAGGAGGACGGGACAAGUAUUAUGGG	0	0	0	1	ctspaired	0.186653	0.0438417	0.0905178	0.484343	0.628142	NA
GGGUAAAAGCGAGGUGAAUUCCUCCUUCCUCCUCUGGAGGAAGGGGGACGGGACAAGUAUUAUGGG	0	0	0	1	ctspaired	0.186653	0.0438417	0.0905178	0.484343	0.628142	NA
GGGUAAAAGCGAGGUGAAUUCCUCUCUCCUCCACAGGAGGAGAGAGGACGGGACAAGUAUUAUGGG	0	0	0	1	ctspaired	0.186653	0.0438417	0.0905178	0.484343	0.628142	NA
GGGUAAAAGCGAGGUGAAUUCCUCUCUCCUCCAUCGGAGGAGGGAGGACGGGACAAGUAUUAUGGG	0	0	0	1	ctspaired	0.186653	0.0438417	0.0905178	0.484343	0.628142	NA
GGGUAAAAGCGAGGUGAAUUCCUCUCUCCUCCGAAGGAGGAGAGAGGACGGGACAAGUAUUAUGGG	0	0	0	1	ctspaired	0.186653	0.0438417	0.0905178	0.484343	0.628142	NA
GGGUAAAAGCGAGGUGAAUUCCUCUCUCCUCCGAGGGAGGAGAGAGGACGGGACAAGUAUUAUGGG	0	0	0	1	ctspaired	0.186653	0.0438417	0.0905178	0.484343	0.628142	NA
GGGUAAAAGCGAGGUGAAUUCCUCUCUCCUCCUAUGGAGGAGAGAGGACGGGACAAGUAUUAUGGG	0	0	0	1	ctspaired	0.186653	0.0438417	0.0905178	0.484343	0.628142	NA
GGGUAAAAGCGAGGUGAAUUCCUCUCUCCUCCUGAGGAGGAGAGAGGACGGGACAAGUAUUAUGGG	0	0	0	1	ctspaired	0.186653	0.0438417	0.0905178	0.484343	0.628142	NA
GGGUAAAAGCGAGGUGAAUUCCUCUCUCCUCCUUCGGAGGAGAGAGGACGGGACAAGUAUUAUGGG	0	0	0	1	ctspaired	0.186653	0.0438417	0.0905178	0.484343	0.628142	NA
GGGUAAAAGCGAGGUGAAUUCCUCUCUCCUCCUUCGGAGGAGAGGGGACGGGACAAGUAUUAUGGG	0	0	0	1	ctspaired	0.186653	0.0438417	0.0905178	0.484343	0.628142	NA
GGGUAAAAGCGAGGUGAAUUCCUUCCUCCUCCAAAGGAGGAGGAAGGACGGGACAAGUAUUAUGGG	0	0	0	1	ctspaired	0.186653	0.0438417	0.0905178	0.484343	0.628142	NA
GGGUAAAAGCGAGGUGAAUUCCUUCCUCCUCCACCGGAGGAGGAAGGACGGGACAAGUAUUAUGGG	0	0	0	1	ctspaired	0.186653	0.0438417	0.0905178	0.484343	0.628142	NA
GGGUAAAAGCGAGGUGAAUUCCUUCCUCCUCCACGGGAGGAGGAAGGACGGGACAAGUAUUAUGGG	0	0	0	1	ctspaired	0.186653	0.0438417	0.0905178	0.484343	0.628142	NA
GGGUAAAAGCGAGGUGAAUUCCUUCCUCCUCCGUCGGAGGAGGGAGGACGGGACAAGUAUUAUGGG	0	0	0	1	ctspaired	0.186653	0.0438417	0.0905178	0.484343	0.628142	NA
GGGUAAAAGCGAGGUGAAUUCCUUCCUCCUCCUACGGAGGAGGAAGGACGGGACAAGUAUUAUGGG	0	0	0	1	ctspaired	0.186653	0.0438417	0.0905178	0.484343	0.628142	NA
GGGUAAAAGCGAGGUGAAUUCCUUCCUCCUCCUAUGGAGGAGGAAGGACGGGACAAGUAUUAUGGG	0	0	0	1	ctspaired	0.186653	0.0438417	0.0905178	0.484343	0.628142	NA
GGGUAAAAGCGAGGUGAAUUCCUUCCUCCUCCUCAGGAGGAGGAAGGACGGGACAAGUAUUAUGGG	0	0	0	1	ctspaired	0.186653	0.0438417	0.0905178	0.484343	0.628142	NA
GGGUAAAAGCGAGGUGAAUUCCUUCCUCCUCCUCUGGAGGAGGAAGGACGGGACAAGUAUUAUGGG	0	0	0	1	ctspaired	0.186653	0.0438417	0.0905178	0.484343	0.628142	NA
GGGUAAAAGCGAGGUGAAUUCCUUCCUCCUCCUUCGGAGGAGGAAGGACGGGACAAGUAUUAUGGG	0	0	0	1	ctspaired	0.186653	0.0438417	0.0905178	0.484343	0.628142	NA
GGGUAAAAGCGAGGUGAAUUCCUUCUUCCUCCAGAGGAGGAAGAAGGACGGGACAAGUAUUAUGGG	0	0	0	1	ctspaired	0.186653	0.0438417	0.0905178	0.484343	0.628142	NA
GGGUAAAAGCGAGGUGAAUUCCUUCUUCCUCCAGCGGAGGAAGAAGGACGGGACAAGUAUUAUGGG	0	0	0	1	ctspaired	0.186653	0.0438417	0.0905178	0.484343	0.628142	NA
GGGUAAAAGCGAGGUGAAUUCCUUCUUCCUCCAUCGGAGGAAGAAGGACGGGACAAGUAUUAUGGG	0	0	0	1	ctspaired	0.186653	0.0438417	0.0905178	0.484343	0.628142	NA
GGGUAAAAGCGAGGUGAAUUCCUUCUUCCUCCAUUGGAGGAAGAAGGACGGGACAAGUAUUAUGGG	0	0	0	1	ctspaired	0.186653	0.0438417	0.0905178	0.484343	0.628142	NA
GGGUAAAAGCGAGGUGAAUUCCUUCUUCCUCCGAAGGAGGAAGAGGGACGGGACAAGUAUUAUGGG	0	0	0	1	ctspaired	0.186653	0.0438417	0.0905178	0.484343	0.628142	NA
GGGUAAAAGCGAGGUGAAUUCCUUCUUCCUCCGAUGGAGGAAGAAGGACGGGACAAGUAUUAUGGG	0	0	0	1	ctspaired	0.186653	0.0438417	0.0905178	0.484343	0.628142	NA
GGGUAAAAGCGAGGUGAAUUCCUUCUUCCUCCGUAGGAGGGAGAAGGACGGGACAAGUAUUAUGGG	0	0	0	1	ctspaired	0.186653	0.0438417	0.0905178	0.484343	0.628142	NA
GGGUAAAAGCGAGGUGAAUUCCUUCUUCCUCCGUUGGAGGAAGAAGGACGGGACAAGUAUUAUGGG	0	0	0	1	ctspaired	0.186653	0.0438417	0.0905178	0.484343	0.628142	NA
GGGUAAAAGCGAGGUGAAUUCCUUCUUCCUCCUAAGGAGGAAGAAGGACGGGACAAGUAUUAUGGG	0	0	0	1	ctspaired	0.186653	0.0438417	0.0905178	0.484343	0.628142	NA
GGGUAAAAGCGAGGUGAAUUCCUUCUUCCUCCUCAGGAGGAAGAAGGACGGGACAAGUAUUAUGGG	0	0	0	1	ctspaired	0.186653	0.0438417	0.0905178	0.484343	0.628142	NA
GGGUAAAAGCGAGGUGAAUUCUCCUCUCCUCCAAGGGAGGAGAGGAGACGGGACAAGUAUUAUGGG	0	0	0	1	ctspaired	0.186653	0.0438417	0.0905178	0.484343	0.628142	NA
GGGUAAAAGCGAGGUGAAUUCUCCUCUCCUCCAUCGGAGGAGAGGAGACGGGACAAGUAUUAUGGG	0	0	0	1	ctspaired	0.186653	0.0438417	0.0905178	0.484343	0.628142	NA
GGGUAAAAGCGAGGUGAAUUCUCCUCUCCUCCGGAGGAGGAGAGGGGACGGGACAAGUAUUAUGGG	0	0	0	1	ctspaired	0.186653	0.0438417	0.0905178	0.484343	0.628142	NA
GGGUAAAAGCGAGGUGAAUUCUCCUCUCCUCCGGGGGAGGAGAGGAGACGGGACAAGUAUUAUGGG	0	0	0	1	ctspaired	0.186653	0.0438417	0.0905178	0.484343	0.628142	NA
GGGUAAAAGCGAGGUGAAUUCUCCUCUCCUCCGGUGGAGGAGAGGGGACGGGACAAGUAUUAUGGG	0	0	0	1	ctspaired	0.186653	0.0438417	0.0905178	0.484343	0.628142	NA
GGGUAAAAGCGAGGUGAAUUCUCCUCUCCUCCGUCGGAGGAGAGGAGACGGGACAAGUAUUAUGGG	0	0	0	1	ctspaired	0.186653	0.0438417	0.0905178	0.484343	0.628142	NA
GGGUAAAAGCGAGGUGAAUUCUCCUCUCCUCCGUCGGAGGGGAGGAGACGGGACAAGUAUUAUGGG	0	0	0	1	ctspaired	0.186653	0.0438417	0.0905178	0.484343	0.628142	NA
GGGUAAAAGCGAGGUGAAUUCUCCUCUCCUCCGUGGGAGGAGAGGAGACGGGACAAGUAUUAUGGG	0	0	0	1	ctspaired	0.186653	0.0438417	0.0905178	0.484343	0.628142	NA
GGGUAAAAGCGAGGUGAAUUCUCCUCUCCUCCGUUGGAGGAGAGGAGACGGGACAAGUAUUAUGGG	0	0	0	1	ctspaired	0.186653	0.0438417	0.0905178	0.484343	0.628142	NA
GGGUAAAAGCGAGGUGAAUUCUCCUCUCCUCCUAUGGAGGAGAGGGGACGGGACAAGUAUUAUGGG	0	0	0	1	ctspaired	0.186653	0.0438417	0.0905178	0.484343	0.628142	NA
GGGUAAAAGCGAGGUGAAUUCUCCUCUCCUCCUCUGGAGGAGAGGGGACGGGACAAGUAUUAUGGG	0	0	0	1	ctspaired	0.186653	0.0438417	0.0905178	0.484343	0.628142	NA
GGGUAAAAGCGAGGUGAAUUCUCCUCUCCUCCUUGGGAGGAGAGGAGACGGGACAAGUAUUAUGGG	0	0	0	1	ctspaired	0.186653	0.0438417	0.0905178	0.484343	0.628142	NA
GGGUAAAAGCGAGGUGAAUUCUCUCCUCCUCCAAGGGAGGAGGAGAGACGGGACAAGUAUUAUGGG	0	0	0	1	ctspaired	0.186653	0.0438417	0.0905178	0.484343	0.628142	NA
GGGUAAAAGCGAGGUGAAUUCUCUCCUCCUCCAGCGGAGGAGGAGGGACGGGACAAGUAUUAUGGG	0	0	0	1	ctspaired	0.186653	0.0438417	0.0905178	0.484343	0.628142	NA
GGGUAAAAGCGAGGUGAAUUCUCUCCUCCUCCAGUGGAGGAGGAGAGACGGGACAAGUAUUAUGGG	0	0	0	1	ctspaired	0.186653	0.0438417	0.0905178	0.484343	0.628142	NA
GGGUAAAAGCGAGGUGAAUUCUCUCCUCCUCCAUGGGAGGAGGAGGGACGGGACAAGUAUUAUGGG	0	0	0	1	ctspaired	0.186653	0.0438417	0.0905178	0.484343	0.628142	NA
GGGUAAAAGCGAGGUGAAUUCUCUCCUCCUCCGAUGGAGGAGGAGAGACGGGACAAGUAUUAUGGG	0	0	0	1	ctspaired	0.186653	0.0438417	0.0905178	0.484343	0.628142	NA
GGGUAAAAGCGAGGUGAAUUCUCUCCUCCUCCGAUGGAGGAGGAGGGACGGGACAAGUAUUAUGGG	0	0	0	1	ctspaired	0.186653	0.0438417	0.0905178	0.484343	0.628142	NA
GGGUAAAAGCGAGGUGAAUUCUCUCCUCCUCCGGAGGAGGAGGAGAGACGGGACAAGUAUUAUGGG	0	0	0	1	ctspaired	0.186653	0.0438417	0.0905178	0.484343	0.628142	NA
GGGUAAAAGCGAGGUGAAUUCUCUCCUCCUCCGUAGGAGGAGGAGGGACGGGACAAGUAUUAUGGG	0	0	0	1	ctspaired	0.186653	0.0438417	0.0905178	0.484343	0.628142	NA
GGGUAAAAGCGAGGUGAAUUCUCUCCUCCUCCGUAGGAGGGGGAGAGACGGGACAAGUAUUAUGGG	0	0	0	1	ctspaired	0.186653	0.0438417	0.0905178	0.484343	0.628142	NA
GGGUAAAAGCGAGGUGAAUUCUCUCCUCCUCCUGUGGAGGGGGAGAGACGGGACAAGUAUUAUGGG	0	0	0	1	ctspaired	0.186653	0.0438417	0.0905178	0.484343	0.628142	NA
GGGUAAAAGCGAGGUGAAUUCUCUCUUCCUCCAAAGGAGGAAGGGAGACGGGACAAGUAUUAUGGG	0	0	0	1	ctspaired	0.186653	0.0438417	0.0905178	0.484343	0.628142	NA
GGGUAAAAGCGAGGUGAAUUCUCUCUUCCUCCAAGGGAGGAAGAGAGACGGGACAAGUAUUAUGGG	0	0	0	1	ctspaired	0.186653	0.0438417	0.0905178	0.484343	0.628142	NA
GGGUAAAAGCGAGGUGAAUUCUCUCUUCCUCCGAAGGAGGAAGAGAGACGGGACAAGUAUUAUGGG	0	0	0	1	ctspaired	0.186653	0.0438417	0.0905178	0.484343	0.628142	NA
GGGUAAAAGCGAGGUGAAUUCUCUCUUCCUCCGACGGAGGAAGAGAGACGGGACAAGUAUUAUGGG	0	0	0	1	ctspaired	0.186653	0.0438417	0.0905178	0.484343	0.628142	NA
GGGUAAAAGCGAGGUGAAUUCUCUCUUCCUCCGACGGAGGAAGAGGGACGGGACAAGUAUUAUGGG	0	0	0	1	ctspaired	0.186653	0.0438417	0.0905178	0.484343	0.628142	NA
GGGUAAAAGCGAGGUGAAUUCUCUCUUCCUCCGAUGGAGGAAGAGGGACGGGACAAGUAUUAUGGG	0	0	0	1	ctspaired	0.186653	0.0438417	0.0905178	0.484343	0.628142	NA
GGGUAAAAGCGAGGUGAAUUCUCUCUUCCUCCGCCGGAGGAAGAGAGACGGGACAAGUAUUAUGGG	0	0	0	1	ctspaired	0.186653	0.0438417	0.0905178	0.484343	0.628142	NA
GGGUAAAAGCGAGGUGAAUUCUCUCUUCCUCCGUCGGAGGAAGAGAGACGGGACAAGUAUUAUGGG	0	0	0	1	ctspaired	0.186653	0.0438417	0.0905178	0.484343	0.628142	NA
GGGUAAAAGCGAGGUGAAUUCUCUCUUCCUCCUAAGGAGGAAGAGAGACGGGACAAGUAUUAUGGG	0	0	0	1	ctspaired	0.186653	0.0438417	0.0905178	0.484343	0.628142	NA
GGGUAAAAGCGAGGUGAAUUCUCUCUUCCUCCUACGGAGGAAGAGGGACGGGACAAGUAUUAUGGG	0	0	0	1	ctspaired	0.186653	0.0438417	0.0905178	0.484343	0.628142	NA
GGGUAAAAGCGAGGUGAAUUCUCUCUUCCUCCUGGGGAGGAAGAGAGACGGGACAAGUAUUAUGGG	0	0	0	1	ctspaired	0.186653	0.0438417	0.0905178	0.484343	0.628142	NA
GGGUAAAAGCGAGGUGAAUUCUCUUCUCCUCCACCGGAGGAGAAGAGACGGGACAAGUAUUAUGGG	0	0	0	1	ctspaired	0.186653	0.0438417	0.0905178	0.484343	0.628142	NA
GGGUAAAAGCGAGGUGAAUUCUCUUCUCCUCCAGCGGAGGAGAAGAGACGGGACAAGUAUUAUGGG	0	0	0	1	ctspaired	0.186653	0.0438417	0.0905178	0.484343	0.628142	NA
GGGUAAAAGCGAGGUGAAUUCUCUUCUCCUCCGUCGGAGGGGAAGAGACGGGACAAGUAUUAUGGG	0	0	0	1	ctspaired	0.186653	0.0438417	0.0905178	0.484343	0.628142	NA
GGGUAAAAGCGAGGUGAAUUCUCUUCUCCUCCUCUGGAGGAGAAGAGACGGGACAAGUAUUAUGGG	0	0	0	1	ctspaired	0.186653	0.0438417	0.0905178	0.484343	0.628142	NA
GGGUAAAAGCGAGGUGAAUUCUCUUCUCCUCCUGAGGAGGAGAAGAGACGGGACAAGUAUUAUGGG	0	0	0	1	ctspaired	0.186653	0.0438417	0.0905178	0.484343	0.628142	NA
GGGUAAAAGCGAGGUGAAUUCUCUUCUCCUCCUUGGGAGGAGAAGAGACGGGACAAGUAUUAUGGG	0	0	0	1	ctspaired	0.186653	0.0438417	0.0905178	0.484343	0.628142	NA
GGGUAAAAGCGAGGUGAAUUCUUCCUUCCUCCAAAGGAGGAAGGAAGACGGGACAAGUAUUAUGGG	0	0	0	1	ctspaired	0.186653	0.0438417	0.0905178	0.484343	0.628142	NA
GGGUAAAAGCGAGGUGAAUUCUUCCUUCCUCCAAGGGAGGAAGGAAGACGGGACAAGUAUUAUGGG	0	0	0	1	ctspaired	0.186653	0.0438417	0.0905178	0.484343	0.628142	NA
GGGUAAAAGCGAGGUGAAUUCUUCCUUCCUCCACAGGAGGAAGGAGGACGGGACAAGUAUUAUGGG	0	0	0	1	ctspaired	0.186653	0.0438417	0.0905178	0.484343	0.628142	NA
GGGUAAAAGCGAGGUGAAUUCUUCCUUCCUCCACGGGAGGAAGGAAGACGGGACAAGUAUUAUGGG	0	0	0	1	ctspaired	0.186653	0.0438417	0.0905178	0.484343	0.628142	NA
GGGUAAAAGCGAGGUGAAUUCUUCCUUCCUCCACUGGAGGAAGGAAGACGGGACAAGUAUUAUGGG	0	0	0	1	ctspaired	0.186653	0.0438417	0.0905178	0.484343	0.628142	NA
GGGUAAAAGCGAGGUGAAUUCUUCCUUCCUCCAUAGGAGGAAGGAGGACGGGACAAGUAUUAUGGG	0	0	0	1	ctspaired	0.186653	0.0438417	0.0905178	0.484343	0.628142	NA
GGGUAAAAGCGAGGUGAAUUCUUCCUUCCUCCAUCGGAGGAAGGAAGACGGGACAAGUAUUAUGGG	0	0	0	1	ctspaired	0.186653	0.0438417	0.0905178	0.484343	0.628142	NA
GGGUAAAAGCGAGGUGAAUUCUUCCUUCCUCCGGAGGAGGAAGGAGGACGGGACAAGUAUUAUGGG	0	0	0	1	ctspaired	0.186653	0.0438417	0.0905178	0.484343	0.628142	NA
GGGUAAAAGCGAGGUGAAUUCUUCCUUCCUCCUAAGGAGGAAGGAAGACGGGACAAGUAUUAUGGG	0	0	0	1	ctspaired	0.186653	0.0438417	0.0905178	0.484343	0.628142	NA
GGGUAAAAGCGAGGUGAAUUCUUCCUUCCUCCUGCGGAGGGAGGAAGACGGGACAAGUAUUAUGGG	0	0	0	1	ctspaired	0.186653	0.0438417	0.0905178	0.484343	0.628142	NA
GGGUAAAAGCGAGGUGAAUUCUUCCUUCCUCCUUCGGAGGGAGGAAGACGGGACAAGUAUUAUGGG	0	0	0	1	ctspaired	0.186653	0.0438417	0.0905178	0.484343	0.628142	NA
GGGUAAAAGCGAGGUGAAUUCUUCUCUCCUCCAAAGGAGGAGAGAAGACGGGACAAGUAUUAUGGG	0	0	0	1	ctspaired	0.186653	0.0438417	0.0905178	0.484343	0.628142	NA
GGGUAAAAGCGAGGUGAAUUCUUCUCUCCUCCAAAGGAGGGGAGAAGACGGGACAAGUAUUAUGGG	0	0	0	1	ctspaired	0.186653	0.0438417	0.0905178	0.484343	0.628142	NA
GGGUAAAAGCGAGGUGAAUUCUUCUCUCCUCCAAUGGAGGAGAGAAGACGGGACAAGUAUUAUGGG	0	0	0	1	ctspaired	0.186653	0.0438417	0.0905178	0.484343	0.628142	NA
GGGUAAAAGCGAGGUGAAUUCUUCUCUCCUCCACGGGAGGAGAGAAGACGGGACAAGUAUUAUGGG	0	0	0	1	ctspaired	0.186653	0.0438417	0.0905178	0.484343	0.628142	NA
GGGUAAAAGCGAGGUGAAUUCUUCUCUCCUCCACUGGAGGAGGGAAGACGGGACAAGUAUUAUGGG	0	0	0	1	ctspaired	0.186653	0.0438417	0.0905178	0.484343	0.628142	NA
GGGUAAAAGCGAGGUGAAUUCUUCUCUCCUCCAUCGGAGGAGAGAAGACGGGACAAGUAUUAUGGG	0	0	0	1	ctspaired	0.186653	0.0438417	0.0905178	0.484343	0.628142	NA
GGGUAAAAGCGAGGUGAAUUCUUCUCUCCUCCAUUGGAGGAGAGGAGACGGGACAAGUAUUAUGGG	0	0	0	1	ctspaired	0.186653	0.0438417	0.0905178	0.484343	0.628142	NA
GGGUAAAAGCGAGGUGAAUUCUUCUCUCCUCCGCUGGAGGAGAGAAGACGGGACAAGUAUUAUGGG	0	0	0	1	ctspaired	0.186653	0.0438417	0.0905178	0.484343	0.628142	NA
GGGUAAAAGCGAGGUGAAUUCUUCUCUCCUCCGGAGGAGGAGAGGAGACGGGACAAGUAUUAUGGG	0	0	0	1	ctspaired	0.186653	0.0438417	0.0905178	0.484343	0.628142	NA
GGGUAAAAGCGAGGUGAAUUCUUCUCUCCUCCGGAGGAGGGGAGAAGACGGGACAAGUAUUAUGGG	0	0	0	1	ctspaired	0.186653	0.0438417	0.0905178	0.484343	0.628142	NA
GGGUAAAAGCGAGGUGAAUUCUUCUCUCCUCCUUCGGAGGAGAGAAGACGGGACAAGUAUUAUGGG	0	0	0	1	ctspaired	0.186653	0.0438417	0.0905178	0.484343	0.628142	NA
GGGUAAAAGCGAGGUGAAUUCUUCUCUCCUCCUUGGGAGGAGAGGAGACGGGACAAGUAUUAUGGG	0	0	0	1	ctspaired	0.186653	0.0438417	0.0905178	0.484343	0.628142	NA
GGGUAAAAGCGAGGUGAAUUCUCUUCUCCUCCGUGGGAGGGGAAGAGACGGGACAAGUAUUAUGGG	3	2	4	0	ctspaired	2.38095	-0.121686	0.251852	-0.483165	0.628978	NA
GGGUAAAAGCGAGGUGAAUUCUUCCUUCCUCCAGUGGAGGAGGGAAGACGGGACAAGUAUUAUGGG	1	5	3	4	ctspaired	3.80987	-0.144259	0.299744	-0.481274	0.630322	NA
GGGUAAAAGCGAGGUGAAUUCCUCCUUCCUCCAUCGGAGGAAGGGGGACGGGACAAGUAUUAUGGG	1	1	1	0	ctspaired	0.870426	-0.0750104	0.155932	-0.481045	0.630484	NA
GGGUAAAAGCGAGGUGAAUUCCUCCUUCCUCCUCAGGAGGAAGGGGGACGGGACAAGUAUUAUGGG	1	1	1	0	ctspaired	0.870426	-0.0750104	0.155932	-0.481045	0.630484	NA
GGGUAAAAGCGAGGUGAAUUCCUCUCUCCUCCACUGGAGGGGAGAGGACGGGACAAGUAUUAUGGG	1	1	1	0	ctspaired	0.870426	-0.0750104	0.155932	-0.481045	0.630484	NA
GGGUAAAAGCGAGGUGAAUUCCUCUCUCCUCCGAUGGAGGAGAGGGGACGGGACAAGUAUUAUGGG	1	1	1	0	ctspaired	0.870426	-0.0750104	0.155932	-0.481045	0.630484	NA
GGGUAAAAGCGAGGUGAAUUCCUCUCUCCUCCGGGGGAGGAGAGAGGACGGGACAAGUAUUAUGGG	1	1	1	0	ctspaired	0.870426	-0.0750104	0.155932	-0.481045	0.630484	NA
GGGUAAAAGCGAGGUGAAUUCCUUCCUCCUCCGCAGGAGGAGGGAGGACGGGACAAGUAUUAUGGG	1	1	1	0	ctspaired	0.870426	-0.0750104	0.155932	-0.481045	0.630484	NA
GGGUAAAAGCGAGGUGAAUUCCUUCCUCCUCCGUUGGAGGGGGAAGGACGGGACAAGUAUUAUGGG	1	1	1	0	ctspaired	0.870426	-0.0750104	0.155932	-0.481045	0.630484	NA
GGGUAAAAGCGAGGUGAAUUCCUUCUUCCUCCUGCGGAGGAAGGAGGACGGGACAAGUAUUAUGGG	1	1	1	0	ctspaired	0.870426	-0.0750104	0.155932	-0.481045	0.630484	NA
GGGUAAAAGCGAGGUGAAUUCUCCUCUCCUCCAUCGGAGGGGAGGAGACGGGACAAGUAUUAUGGG	1	1	1	0	ctspaired	0.870426	-0.0750104	0.155932	-0.481045	0.630484	NA
GGGUAAAAGCGAGGUGAAUUCUCUCCUCCUCCGACGGAGGAGGAGGGACGGGACAAGUAUUAUGGG	1	1	1	0	ctspaired	0.870426	-0.0750104	0.155932	-0.481045	0.630484	NA
GGGUAAAAGCGAGGUGAAUUCUCUCUUCCUCCAUGGGAGGGAGAGAGACGGGACAAGUAUUAUGGG	1	1	1	0	ctspaired	0.870426	-0.0750104	0.155932	-0.481045	0.630484	NA
GGGUAAAAGCGAGGUGAAUUCUCUCUUCCUCCAUUGGAGGAAGAGGGACGGGACAAGUAUUAUGGG	1	1	1	0	ctspaired	0.870426	-0.0750104	0.155932	-0.481045	0.630484	NA
GGGUAAAAGCGAGGUGAAUUCUCUCUUCCUCCGUAGGAGGAAGAGGGACGGGACAAGUAUUAUGGG	1	1	1	0	ctspaired	0.870426	-0.0750104	0.155932	-0.481045	0.630484	NA
GGGUAAAAGCGAGGUGAAUUCUCUUCUCCUCCGCAGGAGGAGAAGAGACGGGACAAGUAUUAUGGG	1	1	1	0	ctspaired	0.870426	-0.0750104	0.155932	-0.481045	0.630484	NA
GGGUAAAAGCGAGGUGAAUUCUCUUCUCCUCCGCAGGAGGAGAAGGGACGGGACAAGUAUUAUGGG	1	1	1	0	ctspaired	0.870426	-0.0750104	0.155932	-0.481045	0.630484	NA
GGGUAAAAGCGAGGUGAAUUCUCUUCUCCUCCGUAGGAGGAGAAGGGACGGGACAAGUAUUAUGGG	1	1	1	0	ctspaired	0.870426	-0.0750104	0.155932	-0.481045	0.630484	NA
GGGUAAAAGCGAGGUGAAUUCUCUUCUCCUCCGUGGGAGGAGGAGAGACGGGACAAGUAUUAUGGG	1	1	1	0	ctspaired	0.870426	-0.0750104	0.155932	-0.481045	0.630484	NA
GGGUAAAAGCGAGGUGAAUUCUCUUCUCCUCCUGCGGAGGAGAAGGGACGGGACAAGUAUUAUGGG	1	1	1	0	ctspaired	0.870426	-0.0750104	0.155932	-0.481045	0.630484	NA
GGGUAAAAGCGAGGUGAAUUCUUCCUUCCUCCAGGGGAGGGAGGAAGACGGGACAAGUAUUAUGGG	1	1	1	0	ctspaired	0.870426	-0.0750104	0.155932	-0.481045	0.630484	NA
GGGUAAAAGCGAGGUGAAUUCUUCCUUCCUCCUGAGGAGGAAGGAAGACGGGACAAGUAUUAUGGG	1	1	1	0	ctspaired	0.870426	-0.0750104	0.155932	-0.481045	0.630484	NA
GGGUAAAAGCGAGGUGAAUUCUUCCUUCCUCCUGCGGAGGAAGGGAGACGGGACAAGUAUUAUGGG	1	1	1	0	ctspaired	0.870426	-0.0750104	0.155932	-0.481045	0.630484	NA
GGGUAAAAGCGAGGUGAAUUCUUCUCUCCUCCUGGGGAGGAGAGAGGACGGGACAAGUAUUAUGGG	1	1	1	0	ctspaired	0.870426	-0.0750104	0.155932	-0.481045	0.630484	NA
GGGUAAAAGCGAGGUGAAUUCUCCUCUCCUCCUAAGGAGGGGGGGAGACGGGACAAGUAUUAUGGG	4	3	3	4	ctspaired	3.57414	-0.14703	0.305648	-0.481042	0.630487	NA
GGGUAAAAGCGAGGUGAAUUCCUCUCUCCUCCAUAGGAGGGGGGAGGACGGGACAAGUAUUAUGGG	6	2	7	9	ctspaired	5.34536	0.162548	0.338059	0.480828	0.630639	NA
GGGUAAAAGCGAGGUGAAUUCUCCUCUCCUCCUUAGGAGGAGGGGGGACGGGACAAGUAUUAUGGG	7	3	6	4	ctspaired	4.85868	-0.158159	0.331083	-0.477703	0.632862	NA
GGGUAAAAGCGAGGUGAAUUCCUCCUUCCUCCACUGGAGGGAGGGGGACGGGACAAGUAUUAUGGG	6	6	6	8	ctspaired	6.71578	-0.166558	0.348878	-0.477409	0.633071	NA
GGGUAAAAGCGAGGUGAAUUCCUCCUUCCUCCGGAGGAGGGAGGGGGACGGGACAAGUAUUAUGGG	2	3	2	3	ctspaired	2.74306	-0.131966	0.276587	-0.477122	0.633275	NA
GGGUAAAAGCGAGGUGAAUUCUCUCCUCCUCCAGCGGAGGAGGGGGGACGGGACAAGUAUUAUGGG	4	0	0	2	ctspaired	1.23832	-0.0856419	0.179678	-0.476642	0.633617	NA
GGGUAAAAGCGAGGUGAAUUCUCUCCUCCUCCGUGGGAGGAGGGGAGACGGGACAAGUAUUAUGGG	4	0	0	2	ctspaired	1.23832	-0.0856419	0.179678	-0.476642	0.633617	NA
GGGUAAAAGCGAGGUGAAUUCUCUUCUCCUCCGUUGGAGGAGGAGAGACGGGACAAGUAUUAUGGG	4	0	0	2	ctspaired	1.23832	-0.0856419	0.179678	-0.476642	0.633617	NA
GGGUAAAAGCGAGGUGAAUUCCUUCUUCCUCCGCCGGAGGGAGAAGGACGGGACAAGUAUUAUGGG	1	0	0	4	ctspaired	0.962865	0.0746521	0.156677	0.476472	0.633738	NA
GGGUAAAAGCGAGGUGAAUUCUUCUCUCCUCCUAGGGAGGAGAGAGGACGGGACAAGUAUUAUGGG	1	0	0	4	ctspaired	0.962865	0.0746521	0.156677	0.476472	0.633738	NA
GGGUAAAAGCGAGGUGAAUUCUUCUCUCCUCCGGUGGAGGGGGGAAGACGGGACAAGUAUUAUGGG	12	5	8	11	ctspaired	8.55486	-0.170204	0.357615	-0.475944	0.634114	NA
GGGUAAAAGCGAGGUGAAUUCCUUCUUCCUCCGAAGGAGGGAGAGGGACGGGACAAGUAUUAUGGG	3	3	3	3	ctspaired	3.17123	-0.138351	0.29323	-0.471819	0.637056	NA
GGGUAAAAGCGAGGUGAAUUCCUUCUUCCUCCUGUGGAGGAAGAGGGACGGGACAAGUAUUAUGGG	3	3	3	3	ctspaired	3.17123	-0.138351	0.29323	-0.471819	0.637056	NA
GGGUAAAAGCGAGGUGAAUUCUCUUCUCCUCCGUAGGAGGGGGAGAGACGGGACAAGUAUUAUGGG	3	3	3	3	ctspaired	3.17123	-0.138351	0.29323	-0.471819	0.637056	NA
GGGUAAAAGCGAGGUGAAUUCCUCUCUCCUCCAUGGGAGGGGGGAGGACGGGACAAGUAUUAUGGG	10	4	8	7	ctspaired	6.93349	-0.165735	0.351574	-0.471408	0.637349	NA
GGGUAAAAGCGAGGUGAAUUCUUCUCUCCUCCACGGGAGGGGAGAGGACGGGACAAGUAUUAUGGG	10	4	8	7	ctspaired	6.93349	-0.165735	0.351574	-0.471408	0.637349	NA
GGGUAAAAGCGAGGUGAAUUCUCUCCUCCUCCAUAGGAGGGGGAGAGACGGGACAAGUAUUAUGGG	1	1	3	3	ctspaired	1.85423	0.1124	0.238749	0.470787	0.637793	NA
GGGUAAAAGCGAGGUGAAUUCCUCCUUCCUCCAUUGGAGGAAGGGGGACGGGACAAGUAUUAUGGG	2	1	1	1	ctspaired	1.27333	-0.0940463	0.199803	-0.470695	0.637859	NA
GGGUAAAAGCGAGGUGAAUUCCUCUCUCCUCCUCUGGAGGAGAGGGGACGGGACAAGUAUUAUGGG	2	1	1	1	ctspaired	1.27333	-0.0940463	0.199803	-0.470695	0.637859	NA
GGGUAAAAGCGAGGUGAAUUCCUUCUUCCUCCAUGGGAGGAAGAGGGACGGGACAAGUAUUAUGGG	2	1	1	1	ctspaired	1.27333	-0.0940463	0.199803	-0.470695	0.637859	NA
GGGUAAAAGCGAGGUGAAUUCUCCUCUCCUCCAAGGGAGGGGAGGAGACGGGACAAGUAUUAUGGG	2	1	1	1	ctspaired	1.27333	-0.0940463	0.199803	-0.470695	0.637859	NA
GGGUAAAAGCGAGGUGAAUUCUCUCCUCCUCCUAUGGAGGAGGGGAGACGGGACAAGUAUUAUGGG	2	1	1	1	ctspaired	1.27333	-0.0940463	0.199803	-0.470695	0.637859	NA
GGGUAAAAGCGAGGUGAAUUCUCUCUUCCUCCAAAGGAGGGAGAGAGACGGGACAAGUAUUAUGGG	2	1	1	1	ctspaired	1.27333	-0.0940463	0.199803	-0.470695	0.637859	NA
GGGUAAAAGCGAGGUGAAUUCUCUCUUCCUCCAGCGGAGGAAGGGAGACGGGACAAGUAUUAUGGG	2	1	1	1	ctspaired	1.27333	-0.0940463	0.199803	-0.470695	0.637859	NA
GGGUAAAAGCGAGGUGAAUUCUCUCUUCCUCCAGUGGAGGAAGAGGGACGGGACAAGUAUUAUGGG	2	1	1	1	ctspaired	1.27333	-0.0940463	0.199803	-0.470695	0.637859	NA
GGGUAAAAGCGAGGUGAAUUCUCUUCUCCUCCGCAGGAGGAGGAGAGACGGGACAAGUAUUAUGGG	2	1	1	1	ctspaired	1.27333	-0.0940463	0.199803	-0.470695	0.637859	NA
GGGUAAAAGCGAGGUGAAUUCUUCUCUCCUCCGCUGGAGGAGAGAGGACGGGACAAGUAUUAUGGG	2	1	1	1	ctspaired	1.27333	-0.0940463	0.199803	-0.470695	0.637859	NA
GGGUAAAAGCGAGGUGAAUUCUUCUCUCCUCCUACGGAGGAGGGAAGACGGGACAAGUAUUAUGGG	2	1	1	1	ctspaired	1.27333	-0.0940463	0.199803	-0.470695	0.637859	NA
GGGUAAAAGCGAGGUGAAUUCCUCCUUCCUCCUAGGGAGGGAGGGGGACGGGACAAGUAUUAUGGG	4	3	4	3	ctspaired	3.59941	-0.143205	0.305885	-0.468166	0.639666	NA
GGGUAAAAGCGAGGUGAAUUCUUCCUUCCUCCAAAGGAGGGAGGGAGACGGGACAAGUAUUAUGGG	4	3	4	3	ctspaired	3.59941	-0.143205	0.305885	-0.468166	0.639666	NA
GGGUAAAAGCGAGGUGAAUUCCUCUCUCCUCCAAUGGAGGAGAGGGGACGGGACAAGUAUUAUGGG	2	1	0	2	ctspaired	1.24806	-0.0887209	0.189738	-0.467597	0.640073	NA
GGGUAAAAGCGAGGUGAAUUCCUCUCUCCUCCAUGGGAGGAGAGGGGACGGGACAAGUAUUAUGGG	2	1	0	2	ctspaired	1.24806	-0.0887209	0.189738	-0.467597	0.640073	NA
GGGUAAAAGCGAGGUGAAUUCCUUCCUCCUCCAAGGGAGGGGGAAGGACGGGACAAGUAUUAUGGG	2	1	0	2	ctspaired	1.24806	-0.0887209	0.189738	-0.467597	0.640073	NA
GGGUAAAAGCGAGGUGAAUUCCUUCCUCCUCCGCUGGAGGGGGAAGGACGGGACAAGUAUUAUGGG	2	1	0	2	ctspaired	1.24806	-0.0887209	0.189738	-0.467597	0.640073	NA
GGGUAAAAGCGAGGUGAAUUCCUUCCUCCUCCGGCGGAGGGGGAAGGACGGGACAAGUAUUAUGGG	2	1	0	2	ctspaired	1.24806	-0.0887209	0.189738	-0.467597	0.640073	NA
GGGUAAAAGCGAGGUGAAUUCUCCUCUCCUCCACAGGAGGAGGGGAGACGGGACAAGUAUUAUGGG	2	1	0	2	ctspaired	1.24806	-0.0887209	0.189738	-0.467597	0.640073	NA
GGGUAAAAGCGAGGUGAAUUCUCUCUUCCUCCUCCGGAGGGAGAGAGACGGGACAAGUAUUAUGGG	2	1	0	2	ctspaired	1.24806	-0.0887209	0.189738	-0.467597	0.640073	NA
GGGUAAAAGCGAGGUGAAUUCUUCCUUCCUCCAGCGGAGGGAGGAAGACGGGACAAGUAUUAUGGG	2	1	0	2	ctspaired	1.24806	-0.0887209	0.189738	-0.467597	0.640073	NA
GGGUAAAAGCGAGGUGAAUUCUUCUCUCCUCCUGUGGAGGGGGGAAGACGGGACAAGUAUUAUGGG	4	6	4	8	ctspaired	5.85942	-0.157729	0.339102	-0.465138	0.641833	NA
GGGUAAAAGCGAGGUGAAUUCCUUCUUCCUCCGCGGGAGGAAGAGGGACGGGACAAGUAUUAUGGG	8	0	2	4	ctspaired	2.90049	-0.127186	0.274696	-0.463005	0.643361	NA
GGGUAAAAGCGAGGUGAAUUCUUCCUUCCUCCGUCGGAGGAGGGAAGACGGGACAAGUAUUAUGGG	3	1	5	4	ctspaired	2.89724	0.132067	0.285966	0.461826	0.644206	NA
GGGUAAAAGCGAGGUGAAUUCUCUUCUCCUCCUCAGGAGGGGGAGAGACGGGACAAGUAUUAUGGG	12	5	10	9	ctspaired	8.6054	-0.164957	0.357686	-0.461179	0.64467	NA
GGGUAAAAGCGAGGUGAAUUCUUCUCUCCUCCACCGGAGGGGAGAGGACGGGACAAGUAUUAUGGG	8	0	1	5	ctspaired	2.87522	-0.124181	0.269614	-0.460586	0.645096	NA
GGGUAAAAGCGAGGUGAAUUCUCUUCUCCUCCACCGGAGGGGAAGGGACGGGACAAGUAUUAUGGG	7	1	8	7	ctspaired	4.95799	0.152228	0.331101	0.459762	0.645687	NA
GGGUAAAAGCGAGGUGAAUUCCUUCUUCCUCCUUCGGAGGAAGAGGGACGGGACAAGUAUUAUGGG	3	1	1	2	ctspaired	1.67624	-0.104434	0.228011	-0.458023	0.646936	NA
GGGUAAAAGCGAGGUGAAUUCUCUCUUCCUCCAUCGGAGGAGGAGAGACGGGACAAGUAUUAUGGG	3	1	1	2	ctspaired	1.67624	-0.104434	0.228011	-0.458023	0.646936	NA
GGGUAAAAGCGAGGUGAAUUCUCUUCUCCUCCUCAGGAGGGGAAGAGACGGGACAAGUAUUAUGGG	3	1	1	2	ctspaired	1.67624	-0.104434	0.228011	-0.458023	0.646936	NA
GGGUAAAAGCGAGGUGAAUUCUCUUCUCCUCCUCUGGAGGAGAGGAGACGGGACAAGUAUUAUGGG	3	1	1	2	ctspaired	1.67624	-0.104434	0.228011	-0.458023	0.646936	NA
GGGUAAAAGCGAGGUGAAUUCUUCCUUCCUCCGUGGGAGGGAGGAAGACGGGACAAGUAUUAUGGG	3	1	1	2	ctspaired	1.67624	-0.104434	0.228011	-0.458023	0.646936	NA
GGGUAAAAGCGAGGUGAAUUCUUCUCUCCUCCUUGGGAGGAGGGAAGACGGGACAAGUAUUAUGGG	3	1	1	2	ctspaired	1.67624	-0.104434	0.228011	-0.458023	0.646936	NA
GGGUAAAAGCGAGGUGAAUUCUCUCCUCCUCCUAAGGAGGGGGAGGGACGGGACAAGUAUUAUGGG	2	3	6	6	ctspaired	4.15071	0.14481	0.316566	0.457441	0.647354	NA
GGGUAAAAGCGAGGUGAAUUCUUCCUUCCUCCGAUGGAGGGAGGGAGACGGGACAAGUAUUAUGGG	9	1	2	7	ctspaired	4.11895	-0.142716	0.31211	-0.457262	0.647483	NA
GGGUAAAAGCGAGGUGAAUUCUCUCCUCCUCCUCCGGAGGGGGGGAGACGGGACAAGUAUUAUGGG	3	3	4	2	ctspaired	3.19651	-0.133149	0.292386	-0.455387	0.648831	NA
GGGUAAAAGCGAGGUGAAUUCCUUCUUCCUCCUAAGGAGGGAGAAGGACGGGACAAGUAUUAUGGG	1	1	2	4	ctspaired	1.82896	0.107558	0.236711	0.454387	0.64955	NA
GGGUAAAAGCGAGGUGAAUUCUCUUCUCCUCCGAUGGAGGAGAAGGGACGGGACAAGUAUUAUGGG	4	1	1	3	ctspaired	2.07915	-0.112793	0.249431	-0.452199	0.651125	NA
GGGUAAAAGCGAGGUGAAUUCUUCCUUCCUCCAAAGGAGGAGGGGAGACGGGACAAGUAUUAUGGG	12	0	5	5	ctspaired	4.58793	-0.142703	0.315603	-0.45216	0.651154	NA
GGGUAAAAGCGAGGUGAAUUCCUCUCUCCUCCAUCGGAGGGGAGGGGACGGGACAAGUAUUAUGGG	8	1	3	5	ctspaired	3.74132	-0.138817	0.307388	-0.451603	0.651555	NA
GGGUAAAAGCGAGGUGAAUUCUCUCUUCCUCCAGGGGAGGAGGAGGGACGGGACAAGUAUUAUGGG	15	10	16	15	ctspaired	13.8569	-0.160055	0.354433	-0.451581	0.651571	0.714944
GGGUAAAAGCGAGGUGAAUUCCUCUCUCCUCCUGUGGAGGGGGGAGGACGGGACAAGUAUUAUGGG	12	5	11	8	ctspaired	8.63067	-0.161231	0.357543	-0.450942	0.652031	NA
GGGUAAAAGCGAGGUGAAUUCCUCUCUCCUCCAAGGGAGGAGGGAGGACGGGACAAGUAUUAUGGG	5	1	1	4	ctspaired	2.48205	-0.11977	0.266238	-0.449862	0.65281	NA
GGGUAAAAGCGAGGUGAAUUCCUCCUUCCUCCUCGGGAGGGAGGAGGACGGGACAAGUAUUAUGGG	3	1	0	3	ctspaired	1.65097	-0.0972104	0.216704	-0.448587	0.65373	NA
GGGUAAAAGCGAGGUGAAUUCUCUCUUCCUCCGGCGGAGGGAGAGGGACGGGACAAGUAUUAUGGG	6	1	2	4	ctspaired	2.91023	-0.127541	0.284354	-0.44853	0.653771	NA
GGGUAAAAGCGAGGUGAAUUCUCUCUUCCUCCAUCGGAGGGAGAGGGACGGGACAAGUAUUAUGGG	5	3	6	2	ctspaired	4.05286	-0.139883	0.313488	-0.446217	0.655441	NA
GGGUAAAAGCGAGGUGAAUUCCUUCUUCCUCCUGGGGAGGAAGGAGGACGGGACAAGUAUUAUGGG	7	1	3	4	ctspaired	3.33841	-0.132788	0.297908	-0.445736	0.655788	NA
GGGUAAAAGCGAGGUGAAUUCCUUCUUCCUCCGGUGGAGGAAGGAGGACGGGACAAGUAUUAUGGG	5	1	2	3	ctspaired	2.50732	-0.120373	0.27034	-0.445264	0.656129	NA
GGGUAAAAGCGAGGUGAAUUCUCCUCUCCUCCGCUGGAGGAGGGGAGACGGGACAAGUAUUAUGGG	5	1	2	3	ctspaired	2.50732	-0.120373	0.27034	-0.445264	0.656129	NA
GGGUAAAAGCGAGGUGAAUUCUCUUCUCCUCCAAGGGAGGAGGAGAGACGGGACAAGUAUUAUGGG	2	0	3	2	ctspaired	1.44159	0.0923035	0.20768	0.444451	0.656717	NA
GGGUAAAAGCGAGGUGAAUUCUCUUCUCCUCCAAUGGAGGAGAGGAGACGGGACAAGUAUUAUGGG	2	0	3	2	ctspaired	1.44159	0.0923035	0.20768	0.444451	0.656717	NA
GGGUAAAAGCGAGGUGAAUUCUCUUCUCCUCCGACGGAGGAGAGGAGACGGGACAAGUAUUAUGGG	2	0	3	2	ctspaired	1.44159	0.0923035	0.20768	0.444451	0.656717	NA
GGGUAAAAGCGAGGUGAAUUCUUCCUUCCUCCUCCGGAGGAGGGAAGACGGGACAAGUAUUAUGGG	2	0	3	2	ctspaired	1.44159	0.0923035	0.20768	0.444451	0.656717	NA
GGGUAAAAGCGAGGUGAAUUCUUCUCUCCUCCGAGGGAGGGGAGAAGACGGGACAAGUAUUAUGGG	2	0	3	2	ctspaired	1.44159	0.0923035	0.20768	0.444451	0.656717	NA
GGGUAAAAGCGAGGUGAAUUCCUCCUUCCUCCUGAGGAGGGAGGAGGACGGGACAAGUAUUAUGGG	4	1	2	2	ctspaired	2.10442	-0.11163	0.252472	-0.442147	0.658383	NA
GGGUAAAAGCGAGGUGAAUUCUCUCCUCCUCCGCCGGAGGAGGAGGGACGGGACAAGUAUUAUGGG	3	1	2	1	ctspaired	1.70151	-0.100673	0.229075	-0.439475	0.660318	NA
GGGUAAAAGCGAGGUGAAUUCUCUUCUCCUCCUCCGGAGGGGAAGAGACGGGACAAGUAUUAUGGG	3	1	2	1	ctspaired	1.70151	-0.100673	0.229075	-0.439475	0.660318	NA
GGGUAAAAGCGAGGUGAAUUCUUCCUUCCUCCGUCGGAGGAAGGGAGACGGGACAAGUAUUAUGGG	3	1	2	1	ctspaired	1.70151	-0.100673	0.229075	-0.439475	0.660318	NA
GGGUAAAAGCGAGGUGAAUUCUUCCUUCCUCCAAGGGAGGAGGGAAGACGGGACAAGUAUUAUGGG	6	0	3	1	ctspaired	2.11995	-0.105869	0.241186	-0.43895	0.660698	NA
GGGUAAAAGCGAGGUGAAUUCUCUCUUCCUCCGCCGGAGGAAGGGAGACGGGACAAGUAUUAUGGG	4	1	0	4	ctspaired	2.05387	-0.104335	0.237716	-0.438905	0.66073	NA
GGGUAAAAGCGAGGUGAAUUCUCUUCUCCUCCGCGGGAGGAGAAGGGACGGGACAAGUAUUAUGGG	4	1	0	4	ctspaired	2.05387	-0.104335	0.237716	-0.438905	0.66073	NA
GGGUAAAAGCGAGGUGAAUUCUCUCCUCCUCCUACGGAGGGGGGGAGACGGGACAAGUAUUAUGGG	6	1	3	3	ctspaired	2.9355	-0.125477	0.286017	-0.438705	0.660876	NA
GGGUAAAAGCGAGGUGAAUUCCUCCUUCCUCCUGUGGAGGGAGGGGGACGGGACAAGUAUUAUGGG	7	3	8	2	ctspaired	4.90922	-0.143335	0.326779	-0.43863	0.66093	NA
GGGUAAAAGCGAGGUGAAUUCUCUCUUCCUCCGACGGAGGAGGGGAGACGGGACAAGUAUUAUGGG	7	4	7	5	ctspaired	5.6995	-0.149552	0.341446	-0.437996	0.661389	NA
GGGUAAAAGCGAGGUGAAUUCUUCUCUCCUCCAAUGGAGGGGAGAAGACGGGACAAGUAUUAUGGG	4	0	2	0	ctspaired	1.28886	-0.0798797	0.182845	-0.43687	0.662205	NA
GGGUAAAAGCGAGGUGAAUUCCUCUCUCCUCCGCCGGAGGAGAGGGGACGGGACAAGUAUUAUGGG	3	2	6	5	ctspaired	3.73807	0.135028	0.310021	0.435545	0.663167	NA
GGGUAAAAGCGAGGUGAAUUCUUCUCUCCUCCUCAGGAGGGGGGAAGACGGGACAAGUAUUAUGGG	3	2	6	5	ctspaired	3.73807	0.135028	0.310021	0.435545	0.663167	NA
GGGUAAAAGCGAGGUGAAUUCUCUCUUCCUCCGGGGGAGGAAGAGGGACGGGACAAGUAUUAUGGG	5	1	3	2	ctspaired	2.5326	-0.116592	0.270905	-0.430382	0.666918	NA
GGGUAAAAGCGAGGUGAAUUCUUCCUUCCUCCAGCGGAGGGAGGGAGACGGGACAAGUAUUAUGGG	5	4	5	5	ctspaired	4.84314	-0.142196	0.3306	-0.430116	0.667111	NA
GGGUAAAAGCGAGGUGAAUUCUCUCUUCCUCCAAGGGAGGAAGAGGGACGGGACAAGUAUUAUGGG	2	0	2	3	ctspaired	1.41631	0.0886854	0.206226	0.43004	0.667166	NA
GGGUAAAAGCGAGGUGAAUUCUCUUCUCCUCCACCGGAGGGGAAGAGACGGGACAAGUAUUAUGGG	2	0	2	3	ctspaired	1.41631	0.0886854	0.206226	0.43004	0.667166	NA
GGGUAAAAGCGAGGUGAAUUCUUCCUUCCUCCGUUGGAGGAGGGAAGACGGGACAAGUAUUAUGGG	2	0	2	3	ctspaired	1.41631	0.0886854	0.206226	0.43004	0.667166	NA
GGGUAAAAGCGAGGUGAAUUCUUCUCUCCUCCAGGGGAGGAGAGGAGACGGGACAAGUAUUAUGGG	2	0	2	3	ctspaired	1.41631	0.0886854	0.206226	0.43004	0.667166	NA
GGGUAAAAGCGAGGUGAAUUCUUCUCUCCUCCGUGGGAGGAGAGAGGACGGGACAAGUAUUAUGGG	2	0	2	3	ctspaired	1.41631	0.0886854	0.206226	0.43004	0.667166	NA
GGGUAAAAGCGAGGUGAAUUCCUCUCUCCUCCUGUGGAGGAGGGAGGACGGGACAAGUAUUAUGGG	4	0	5	3	ctspaired	2.4846	0.113014	0.263085	0.429574	0.667506	NA
GGGUAAAAGCGAGGUGAAUUCUCUUCUCCUCCAAUGGAGGGGGAGAGACGGGACAAGUAUUAUGGG	14	2	10	6	ctspaired	7.15121	-0.150084	0.349902	-0.428932	0.667973	NA
GGGUAAAAGCGAGGUGAAUUCCUCUCUCCUCCAGGGGAGGAGAGGGGACGGGACAAGUAUUAUGGG	2	1	2	0	ctspaired	1.2986	-0.0818465	0.192787	-0.424543	0.67117	NA
GGGUAAAAGCGAGGUGAAUUCCUUCUUCCUCCGUUGGAGGAAGGAGGACGGGACAAGUAUUAUGGG	2	1	2	0	ctspaired	1.2986	-0.0818465	0.192787	-0.424543	0.67117	NA
GGGUAAAAGCGAGGUGAAUUCCUUCUUCCUCCUAAGGAGGAAGGAGGACGGGACAAGUAUUAUGGG	2	1	2	0	ctspaired	1.2986	-0.0818465	0.192787	-0.424543	0.67117	NA
GGGUAAAAGCGAGGUGAAUUCUCUCCUCCUCCUCUGGAGGAGGGGAGACGGGACAAGUAUUAUGGG	2	1	2	0	ctspaired	1.2986	-0.0818465	0.192787	-0.424543	0.67117	NA
GGGUAAAAGCGAGGUGAAUUCUCUUCUCCUCCGUUGGAGGAGAGGAGACGGGACAAGUAUUAUGGG	2	1	2	0	ctspaired	1.2986	-0.0818465	0.192787	-0.424543	0.67117	NA
GGGUAAAAGCGAGGUGAAUUCUUCCUUCCUCCGUUGGAGGAAGGAGGACGGGACAAGUAUUAUGGG	2	1	2	0	ctspaired	1.2986	-0.0818465	0.192787	-0.424543	0.67117	NA
GGGUAAAAGCGAGGUGAAUUCUUCUCUCCUCCUCCGGAGGAGGGAAGACGGGACAAGUAUUAUGGG	2	1	2	0	ctspaired	1.2986	-0.0818465	0.192787	-0.424543	0.67117	NA
GGGUAAAAGCGAGGUGAAUUCUCUUCUCCUCCGCGGGAGGGGAAGAGACGGGACAAGUAUUAUGGG	3	1	2	7	ctspaired	2.82143	0.117656	0.280299	0.419753	0.674666	NA
GGGUAAAAGCGAGGUGAAUUCCUUCUUCCUCCAAAGGAGGAAGAGGGACGGGACAAGUAUUAUGGG	4	1	3	1	ctspaired	2.12969	-0.105279	0.250984	-0.419463	0.674878	NA
GGGUAAAAGCGAGGUGAAUUCCUUCUUCCUCCGAGGGAGGAAGGAGGACGGGACAAGUAUUAUGGG	4	1	3	1	ctspaired	2.12969	-0.105279	0.250984	-0.419463	0.674878	NA
GGGUAAAAGCGAGGUGAAUUCUCCUCUCCUCCUGAGGAGGAGGGGAGACGGGACAAGUAUUAUGGG	4	0	4	4	ctspaired	2.45932	0.11032	0.263113	0.419288	0.675006	NA
GGGUAAAAGCGAGGUGAAUUCUCUCUUCCUCCUCAGGAGGGAGAGGGACGGGACAAGUAUUAUGGG	9	2	6	5	ctspaired	5.03559	-0.13841	0.333161	-0.415445	0.677816	NA
GGGUAAAAGCGAGGUGAAUUCCUCUCUCCUCCAAUGGAGGGGAGGGGACGGGACAAGUAUUAUGGG	7	5	7	7	ctspaired	6.51505	-0.143571	0.348572	-0.411882	0.680426	NA
GGGUAAAAGCGAGGUGAAUUCUCUCUUCCUCCAGUGGAGGGAGGGAGACGGGACAAGUAUUAUGGG	7	2	4	5	ctspaired	4.17923	-0.131784	0.320021	-0.411798	0.680488	NA
GGGUAAAAGCGAGGUGAAUUCCUUCUUCCUCCACAGGAGGAAGGAGGACGGGACAAGUAUUAUGGG	2	0	1	4	ctspaired	1.39104	0.0828457	0.201953	0.410223	0.681642	NA
GGGUAAAAGCGAGGUGAAUUCUUCCUUCCUCCAUUGGAGGAGGGAAGACGGGACAAGUAUUAUGGG	2	0	1	4	ctspaired	1.39104	0.0828457	0.201953	0.410223	0.681642	NA
GGGUAAAAGCGAGGUGAAUUCUUCCUUCCUCCUGAGGAGGGAGGAAGACGGGACAAGUAUUAUGGG	2	0	1	4	ctspaired	1.39104	0.0828457	0.201953	0.410223	0.681642	NA
GGGUAAAAGCGAGGUGAAUUCUCUCUUCCUCCAAGGGAGGAGGGGAGACGGGACAAGUAUUAUGGG	11	4	5	12	ctspaired	7.44724	-0.143538	0.35308	-0.40653	0.684353	NA
GGGUAAAAGCGAGGUGAAUUCUCUCUUCCUCCUAAGGAGGAAGGGAGACGGGACAAGUAUUAUGGG	5	1	4	1	ctspaired	2.55787	-0.108604	0.267948	-0.405317	0.685244	NA
GGGUAAAAGCGAGGUGAAUUCCUCCUUCCUCCGCAGGAGGGAGGGGGACGGGACAAGUAUUAUGGG	5	2	2	5	ctspaired	3.32288	-0.120857	0.298336	-0.405105	0.685401	NA
GGGUAAAAGCGAGGUGAAUUCCUCUCUCCUCCAGAGGAGGGGAGGGGACGGGACAAGUAUUAUGGG	6	5	6	7	ctspaired	6.08688	-0.139489	0.344852	-0.404491	0.685852	NA
GGGUAAAAGCGAGGUGAAUUCUUCCUUCCUCCACCGGAGGAGGGGAGACGGGACAAGUAUUAUGGG	6	5	6	7	ctspaired	6.08688	-0.139489	0.344852	-0.404491	0.685852	NA
GGGUAAAAGCGAGGUGAAUUCCUUCUUCCUCCGAUGGAGGGAGAGGGACGGGACAAGUAUUAUGGG	12	7	13	10	ctspaired	10.3123	-0.143891	0.359044	-0.40076	0.688597	NA
GGGUAAAAGCGAGGUGAAUUCUCCUCUCCUCCUACGGAGGGGGGGAGACGGGACAAGUAUUAUGGG	4	4	6	3	ctspaired	4.46551	-0.128849	0.321731	-0.400488	0.688797	NA
GGGUAAAAGCGAGGUGAAUUCUCUCCUCCUCCACUGGAGGGGGAGGGACGGGACAAGUAUUAUGGG	7	2	5	4	ctspaired	4.20451	-0.128148	0.320151	-0.400273	0.688956	NA
GGGUAAAAGCGAGGUGAAUUCCUCUCUCCUCCGCCGGAGGGGAGAGGACGGGACAAGUAUUAUGGG	4	2	1	5	ctspaired	2.8947	-0.112747	0.281775	-0.400132	0.68906	NA
GGGUAAAAGCGAGGUGAAUUCUUCCUUCCUCCGGUGGAGGAGGGGAGACGGGACAAGUAUUAUGGG	9	5	11	5	ctspaired	7.42195	-0.140843	0.352291	-0.399792	0.68931	NA
GGGUAAAAGCGAGGUGAAUUCUUCUCUCCUCCUGAGGAGGGGGGAAGACGGGACAAGUAUUAUGGG	5	8	7	10	ctspaired	7.96925	-0.141037	0.35344	-0.39904	0.689864	NA
GGGUAAAAGCGAGGUGAAUUCUCUUCUCCUCCAGGGGAGGAGGAGGGACGGGACAAGUAUUAUGGG	11	4	7	10	ctspaired	7.49778	-0.141372	0.354346	-0.398967	0.689917	NA
GGGUAAAAGCGAGGUGAAUUCUCUCCUCCUCCAAAGGAGGGGGGGAGACGGGACAAGUAUUAUGGG	6	2	4	4	ctspaired	3.77633	-0.124305	0.311573	-0.398959	0.689923	NA
GGGUAAAAGCGAGGUGAAUUCCUUCUUCCUCCAAAGGAGGAAGGAGGACGGGACAAGUAUUAUGGG	0	1	3	1	ctspaired	1.26467	0.0755828	0.189623	0.398595	0.690192	NA
GGGUAAAAGCGAGGUGAAUUCUCCUCUCCUCCGUGGGAGGAGGGGAGACGGGACAAGUAUUAUGGG	0	1	3	1	ctspaired	1.26467	0.0755828	0.189623	0.398595	0.690192	NA
GGGUAAAAGCGAGGUGAAUUCUCUCUUCCUCCUAAGGAGGAAGAGGGACGGGACAAGUAUUAUGGG	0	1	3	1	ctspaired	1.26467	0.0755828	0.189623	0.398595	0.690192	NA
GGGUAAAAGCGAGGUGAAUUCUUCCUUCCUCCUUCGGAGGAGGGGAGACGGGACAAGUAUUAUGGG	0	1	3	1	ctspaired	1.26467	0.0755828	0.189623	0.398595	0.690192	NA
GGGUAAAAGCGAGGUGAAUUCUUCUCUCCUCCAAAGGAGGAGGGAAGACGGGACAAGUAUUAUGGG	0	1	3	1	ctspaired	1.26467	0.0755828	0.189623	0.398595	0.690192	NA
GGGUAAAAGCGAGGUGAAUUCUUCUCUCCUCCUGGGGAGGGGAGAAGACGGGACAAGUAUUAUGGG	2	1	7	0	ctspaired	2.35822	0.0975656	0.245359	0.397645	0.690892	NA
GGGUAAAAGCGAGGUGAAUUCCUCCUUCCUCCAGCGGAGGGAGGGGGACGGGACAAGUAUUAUGGG	8	3	4	8	ctspaired	5.39769	-0.134361	0.338079	-0.397425	0.691054	NA
GGGUAAAAGCGAGGUGAAUUCUUCUCUCCUCCGCAGGAGGGGGGAAGACGGGACAAGUAUUAUGGG	4	5	3	8	ctspaired	5.20525	-0.131524	0.331684	-0.396534	0.691711	NA
GGGUAAAAGCGAGGUGAAUUCCUCCUUCCUCCGUUGGAGGGAGGGGGACGGGACAAGUAUUAUGGG	4	2	2	4	ctspaired	2.91997	-0.11328	0.286398	-0.395534	0.692449	NA
GGGUAAAAGCGAGGUGAAUUCUUCCUUCCUCCGUCGGAGGGAGGGAGACGGGACAAGUAUUAUGGG	4	2	2	4	ctspaired	2.91997	-0.11328	0.286398	-0.395534	0.692449	NA
GGGUAAAAGCGAGGUGAAUUCUUCCUUCCUCCAAGGGAGGAGGGGAGACGGGACAAGUAUUAUGGG	3	3	5	8	ctspaired	4.52835	0.12843	0.324808	0.395403	0.692545	NA
GGGUAAAAGCGAGGUGAAUUCUUCUCUCCUCCGUUGGAGGGGAGGAGACGGGACAAGUAUUAUGGG	1	3	6	4	ctspaired	3.56115	0.1181	0.298972	0.395022	0.692827	NA
GGGUAAAAGCGAGGUGAAUUCUCUUCUCCUCCUGGGGAGGAGAAGGGACGGGACAAGUAUUAUGGG	3	2	1	4	ctspaired	2.49179	-0.105205	0.267279	-0.393613	0.693867	NA
GGGUAAAAGCGAGGUGAAUUCUUCUCUCCUCCGCCGGAGGAGAGAGGACGGGACAAGUAUUAUGGG	3	2	1	4	ctspaired	2.49179	-0.105205	0.267279	-0.393613	0.693867	NA
GGGUAAAAGCGAGGUGAAUUCUCUCCUCCUCCUAGGGAGGGGGAGGGACGGGACAAGUAUUAUGGG	7	6	6	10	ctspaired	7.30533	-0.138614	0.352507	-0.393224	0.694154	NA
GGGUAAAAGCGAGGUGAAUUCUCUCUUCCUCCAUUGGAGGAGGAGGGACGGGACAAGUAUUAUGGG	12	8	14	22	ctspaired	13.2063	0.139783	0.356052	0.392592	0.694621	0.752372
GGGUAAAAGCGAGGUGAAUUCUUCCUUCCUCCAAUGGAGGAGGGGAGACGGGACAAGUAUUAUGGG	10	4	6	10	ctspaired	7.0696	-0.137536	0.35217	-0.39054	0.696137	NA
GGGUAAAAGCGAGGUGAAUUCCUCCUUCCUCCAAGGGAGGAAGGGGGACGGGACAAGUAUUAUGGG	1	0	2	1	ctspaired	0.826755	0.0601747	0.154374	0.389799	0.696685	NA													GI2	505933
GGGUAAAAGCGAGGUGAAUUCCUCCUUCCUCCAGAGGAGGAAGGGGGACGGGACAAGUAUUAUGGG	1	0	2	1	ctspaired	0.826755	0.0601747	0.154374	0.389799	0.696685	NA
GGGUAAAAGCGAGGUGAAUUCCUCUCUCCUCCACUGGAGGAGAGGGGACGGGACAAGUAUUAUGGG	1	0	2	1	ctspaired	0.826755	0.0601747	0.154374	0.389799	0.696685	NA
GGGUAAAAGCGAGGUGAAUUCCUUCUUCCUCCACCGGAGGAAGAAGGACGGGACAAGUAUUAUGGG	1	0	2	1	ctspaired	0.826755	0.0601747	0.154374	0.389799	0.696685	NA
GGGUAAAAGCGAGGUGAAUUCUCCUCUCCUCCUAUGGAGGAGGGGAGACGGGACAAGUAUUAUGGG	1	0	2	1	ctspaired	0.826755	0.0601747	0.154374	0.389799	0.696685	NA
GGGUAAAAGCGAGGUGAAUUCUCUCUUCCUCCAUGGGAGGAAGAGGGACGGGACAAGUAUUAUGGG	1	0	2	1	ctspaired	0.826755	0.0601747	0.154374	0.389799	0.696685	NA
GGGUAAAAGCGAGGUGAAUUCUCUCUUCCUCCAUUGGAGGAGGAGAGACGGGACAAGUAUUAUGGG	1	0	2	1	ctspaired	0.826755	0.0601747	0.154374	0.389799	0.696685	NA
GGGUAAAAGCGAGGUGAAUUCUCUUCUCCUCCGGAGGAGGAGGAGAGACGGGACAAGUAUUAUGGG	1	0	2	1	ctspaired	0.826755	0.0601747	0.154374	0.389799	0.696685	NA
GGGUAAAAGCGAGGUGAAUUCUCUUCUCCUCCUACGGAGGGGAAGAGACGGGACAAGUAUUAUGGG	1	0	2	1	ctspaired	0.826755	0.0601747	0.154374	0.389799	0.696685	NA
GGGUAAAAGCGAGGUGAAUUCUUCCUUCCUCCGUAGGAGGAGGGAAGACGGGACAAGUAUUAUGGG	1	0	2	1	ctspaired	0.826755	0.0601747	0.154374	0.389799	0.696685	NA
GGGUAAAAGCGAGGUGAAUUCUUCUCUCCUCCAGUGGAGGAGAGAGGACGGGACAAGUAUUAUGGG	1	0	2	1	ctspaired	0.826755	0.0601747	0.154374	0.389799	0.696685	NA
GGGUAAAAGCGAGGUGAAUUCUUCUCUCCUCCAUGGGAGGAGAGAGGACGGGACAAGUAUUAUGGG	1	0	2	1	ctspaired	0.826755	0.0601747	0.154374	0.389799	0.696685	NA
GGGUAAAAGCGAGGUGAAUUCUUCCUUCCUCCGUUGGAGGGAGGGAGACGGGACAAGUAUUAUGGG	2	1	3	4	ctspaired	2.25714	0.101187	0.260627	0.388243	0.697836	NA
GGGUAAAAGCGAGGUGAAUUCUUCUCUCCUCCAAAGGAGGGGAGGAGACGGGACAAGUAUUAUGGG	2	1	3	4	ctspaired	2.25714	0.101187	0.260627	0.388243	0.697836	NA
GGGUAAAAGCGAGGUGAAUUCUCCUCUCCUCCUACGGAGGAGGGGAGACGGGACAAGUAUUAUGGG	3	2	0	5	ctspaired	2.46652	-0.0992741	0.255853	-0.388012	0.698007	NA
GGGUAAAAGCGAGGUGAAUUCUCCUCUCCUCCAAGGGAGGGGAGGGGACGGGACAAGUAUUAUGGG	5	2	3	11	ctspaired	4.65472	0.125858	0.324399	0.387973	0.698036	NA
GGGUAAAAGCGAGGUGAAUUCCUCCUUCCUCCUAAGGAGGAAGGGGGACGGGACAAGUAUUAUGGG	2	2	1	3	ctspaired	2.08889	-0.0965012	0.248869	-0.387759	0.698195	NA
GGGUAAAAGCGAGGUGAAUUCCUCUCUCCUCCAUAGGAGGAGGGAGGACGGGACAAGUAUUAUGGG	2	2	1	3	ctspaired	2.08889	-0.0965012	0.248869	-0.387759	0.698195	NA
GGGUAAAAGCGAGGUGAAUUCUUCUCUCCUCCUAUGGAGGGGAGAAGACGGGACAAGUAUUAUGGG	2	2	1	3	ctspaired	2.08889	-0.0965012	0.248869	-0.387759	0.698195	NA
GGGUAAAAGCGAGGUGAAUUCCUCUCUCCUCCUCCGGAGGGGAGAGGACGGGACAAGUAUUAUGGG	0	1	2	2	ctspaired	1.2394	0.0734934	0.189659	0.387504	0.698383	NA
GGGUAAAAGCGAGGUGAAUUCUCUCCUCCUCCUGGGGAGGAGGGGAGACGGGACAAGUAUUAUGGG	0	1	2	2	ctspaired	1.2394	0.0734934	0.189659	0.387504	0.698383	NA
GGGUAAAAGCGAGGUGAAUUCUCUUCUCCUCCGGUGGAGGAGGAGGGACGGGACAAGUAUUAUGGG	8	2	7	11	ctspaired	6.15118	0.13384	0.345448	0.387438	0.698432	NA
GGGUAAAAGCGAGGUGAAUUCUCUCCUCCUCCGAAGGAGGGGGAGGGACGGGACAAGUAUUAUGGG	1	2	0	3	ctspaired	1.66071	-0.0827429	0.213821	-0.386973	0.698776	NA
GGGUAAAAGCGAGGUGAAUUCUCUCUUCCUCCGUGGGAGGGAGAGAGACGGGACAAGUAUUAUGGG	1	2	0	3	ctspaired	1.66071	-0.0827429	0.213821	-0.386973	0.698776	NA
GGGUAAAAGCGAGGUGAAUUCUCUUCUCCUCCUGCGGAGGGGAAGGGACGGGACAAGUAUUAUGGG	5	4	8	2	ctspaired	4.91896	-0.125463	0.325901	-0.384974	0.700257	NA
GGGUAAAAGCGAGGUGAAUUCUCUUCUCCUCCACUGGAGGAGAGGAGACGGGACAAGUAUUAUGGG	0	2	0	2	ctspaired	1.2578	-0.0680273	0.176814	-0.384739	0.700431	NA
GGGUAAAAGCGAGGUGAAUUCUUCCUUCCUCCAAAGGAGGGAGGAAGACGGGACAAGUAUUAUGGG	0	2	0	2	ctspaired	1.2578	-0.0680273	0.176814	-0.384739	0.700431	NA
GGGUAAAAGCGAGGUGAAUUCUUCCUUCCUCCGACGGAGGAAGGAGGACGGGACAAGUAUUAUGGG	0	2	0	2	ctspaired	1.2578	-0.0680273	0.176814	-0.384739	0.700431	NA
GGGUAAAAGCGAGGUGAAUUCUCUCCUCCUCCUCUGGAGGGGGAGGGACGGGACAAGUAUUAUGGG	7	2	6	3	ctspaired	4.22978	-0.12265	0.318995	-0.38449	0.700616	NA
GGGUAAAAGCGAGGUGAAUUCUCUCCUCCUCCUUAGGAGGGGGAGGGACGGGACAAGUAUUAUGGG	5	2	4	3	ctspaired	3.37342	-0.115686	0.300904	-0.384462	0.700636	NA
GGGUAAAAGCGAGGUGAAUUCCUCUCUCCUCCUCAGGAGGAGGGAGGACGGGACAAGUAUUAUGGG	1	2	1	2	ctspaired	1.68598	-0.0862463	0.224727	-0.383783	0.701139	NA
GGGUAAAAGCGAGGUGAAUUCUCUCUUCCUCCUCUGGAGGAGGAGAGACGGGACAAGUAUUAUGGG	1	2	1	2	ctspaired	1.68598	-0.0862463	0.224727	-0.383783	0.701139	NA
GGGUAAAAGCGAGGUGAAUUCCUCUCUCCUCCUAUGGAGGAGGGAGGACGGGACAAGUAUUAUGGG	1	0	3	0	ctspaired	0.852027	0.0558618	0.145953	0.382739	0.701913	NA
GGGUAAAAGCGAGGUGAAUUCCUCUCUCCUCCUUAGGAGGAGAGGGGACGGGACAAGUAUUAUGGG	1	0	3	0	ctspaired	0.852027	0.0558618	0.145953	0.382739	0.701913	NA
GGGUAAAAGCGAGGUGAAUUCCUUCUUCCUCCGACGGAGGGAGAAGGACGGGACAAGUAUUAUGGG	1	0	3	0	ctspaired	0.852027	0.0558618	0.145953	0.382739	0.701913	NA
GGGUAAAAGCGAGGUGAAUUCCUUCUUCCUCCUCAGGAGGAAGGAGGACGGGACAAGUAUUAUGGG	1	0	3	0	ctspaired	0.852027	0.0558618	0.145953	0.382739	0.701913	NA
GGGUAAAAGCGAGGUGAAUUCUCUUCUCCUCCGAAGGAGGAGGAGAGACGGGACAAGUAUUAUGGG	1	0	3	0	ctspaired	0.852027	0.0558618	0.145953	0.382739	0.701913	NA
GGGUAAAAGCGAGGUGAAUUCCUCUCUCCUCCGGGGGAGGGGGGAGGACGGGACAAGUAUUAUGGG	21	10	20	19	ctspaired	16.7487	-0.132265	0.346551	-0.38166	0.702714	0.759378
GGGUAAAAGCGAGGUGAAUUCUUCUCUCCUCCAUUGGAGGGGAGAGGACGGGACAAGUAUUAUGGG	4	2	6	6	ctspaired	4.14097	0.12142	0.319508	0.380022	0.703929	NA
GGGUAAAAGCGAGGUGAAUUCCUCUCUCCUCCAUCGGAGGGGAGAGGACGGGACAAGUAUUAUGGG	0	2	1	1	ctspaired	1.28307	-0.0708308	0.187424	-0.377918	0.705492	NA
GGGUAAAAGCGAGGUGAAUUCUCUCUUCCUCCGCAGGAGGAAGAGGGACGGGACAAGUAUUAUGGG	0	2	1	1	ctspaired	1.28307	-0.0708308	0.187424	-0.377918	0.705492	NA
GGGUAAAAGCGAGGUGAAUUCUCUUCUCCUCCAAAGGAGGGGAAGAGACGGGACAAGUAUUAUGGG	0	2	1	1	ctspaired	1.28307	-0.0708308	0.187424	-0.377918	0.705492	NA
GGGUAAAAGCGAGGUGAAUUCUCUUCUCCUCCGAAGGAGGGGGAGAGACGGGACAAGUAUUAUGGG	0	2	1	1	ctspaired	1.28307	-0.0708308	0.187424	-0.377918	0.705492	NA
GGGUAAAAGCGAGGUGAAUUCUUCCUUCCUCCUCCGGAGGAAGGGAGACGGGACAAGUAUUAUGGG	0	2	1	1	ctspaired	1.28307	-0.0708308	0.187424	-0.377918	0.705492	NA
GGGUAAAAGCGAGGUGAAUUCCUCUCUCCUCCGGCGGAGGGGGGAGGACGGGACAAGUAUUAUGGG	18	5	11	16	ctspaired	11.4214	-0.134527	0.358486	-0.375264	0.707464	0.76314
GGGUAAAAGCGAGGUGAAUUCUUCCUUCCUCCAAUGGAGGAAGGAGGACGGGACAAGUAUUAUGGG	2	2	2	2	ctspaired	2.11416	-0.0944221	0.251832	-0.374941	0.707705	NA
GGGUAAAAGCGAGGUGAAUUCUUCCUUCCUCCGGGGGAGGGAGGAAGACGGGACAAGUAUUAUGGG	2	2	2	2	ctspaired	2.11416	-0.0944221	0.251832	-0.374941	0.707705	NA
GGGUAAAAGCGAGGUGAAUUCUCUUCUCCUCCUGUGGAGGAGAGGAGACGGGACAAGUAUUAUGGG	2	0	0	5	ctspaired	1.36577	0.0699266	0.187856	0.372235	0.709718	NA
GGGUAAAAGCGAGGUGAAUUCCUCCUUCCUCCUCCGGAGGAAGGGGGACGGGACAAGUAUUAUGGG	1	0	1	2	ctspaired	0.801484	0.0564334	0.151964	0.37136	0.71037	NA
GGGUAAAAGCGAGGUGAAUUCCUCUCUCCUCCAGCGGAGGGGAGAGGACGGGACAAGUAUUAUGGG	1	0	1	2	ctspaired	0.801484	0.0564334	0.151964	0.37136	0.71037	NA
GGGUAAAAGCGAGGUGAAUUCCUCUCUCCUCCUGGGGAGGGGAGAGGACGGGACAAGUAUUAUGGG	1	0	1	2	ctspaired	0.801484	0.0564334	0.151964	0.37136	0.71037	NA
GGGUAAAAGCGAGGUGAAUUCCUUCCUCCUCCAAUGGAGGGGGAAGGACGGGACAAGUAUUAUGGG	1	0	1	2	ctspaired	0.801484	0.0564334	0.151964	0.37136	0.71037	NA
GGGUAAAAGCGAGGUGAAUUCCUUCUUCCUCCGCAGGAGGAAGGAGGACGGGACAAGUAUUAUGGG	1	0	1	2	ctspaired	0.801484	0.0564334	0.151964	0.37136	0.71037	NA
GGGUAAAAGCGAGGUGAAUUCUCCUCUCCUCCAGAGGAGGGGAGGAGACGGGACAAGUAUUAUGGG	1	0	1	2	ctspaired	0.801484	0.0564334	0.151964	0.37136	0.71037	NA
GGGUAAAAGCGAGGUGAAUUCUCCUCUCCUCCGAGGGAGGAGAGGGGACGGGACAAGUAUUAUGGG	1	0	1	2	ctspaired	0.801484	0.0564334	0.151964	0.37136	0.71037	NA
GGGUAAAAGCGAGGUGAAUUCUCCUCUCCUCCUAAGGAGGGGAGGAGACGGGACAAGUAUUAUGGG	1	0	1	2	ctspaired	0.801484	0.0564334	0.151964	0.37136	0.71037	NA
GGGUAAAAGCGAGGUGAAUUCUCUCCUCCUCCACCGGAGGGGGAGAGACGGGACAAGUAUUAUGGG	1	0	1	2	ctspaired	0.801484	0.0564334	0.151964	0.37136	0.71037	NA
GGGUAAAAGCGAGGUGAAUUCUCUCCUCCUCCUUGGGAGGAGGGGAGACGGGACAAGUAUUAUGGG	1	0	1	2	ctspaired	0.801484	0.0564334	0.151964	0.37136	0.71037	NA
GGGUAAAAGCGAGGUGAAUUCUCUCUUCCUCCGUGGGAGGAAGAGGGACGGGACAAGUAUUAUGGG	1	0	1	2	ctspaired	0.801484	0.0564334	0.151964	0.37136	0.71037	NA
GGGUAAAAGCGAGGUGAAUUCUCUUCUCCUCCAUAGGAGGGGAAGAGACGGGACAAGUAUUAUGGG	1	0	1	2	ctspaired	0.801484	0.0564334	0.151964	0.37136	0.71037	NA
GGGUAAAAGCGAGGUGAAUUCUCUUCUCCUCCAUUGGAGGAGAGGAGACGGGACAAGUAUUAUGGG	1	0	1	2	ctspaired	0.801484	0.0564334	0.151964	0.37136	0.71037	NA
GGGUAAAAGCGAGGUGAAUUCUCUUCUCCUCCUCAGGAGGAGAAGGGACGGGACAAGUAUUAUGGG	1	0	1	2	ctspaired	0.801484	0.0564334	0.151964	0.37136	0.71037	NA
GGGUAAAAGCGAGGUGAAUUCUUCCUUCCUCCGGUGGAGGAAGGAGGACGGGACAAGUAUUAUGGG	1	0	1	2	ctspaired	0.801484	0.0564334	0.151964	0.37136	0.71037	NA
GGGUAAAAGCGAGGUGAAUUCUUCUCUCCUCCGUUGGAGGAGAGAGGACGGGACAAGUAUUAUGGG	1	0	1	2	ctspaired	0.801484	0.0564334	0.151964	0.37136	0.71037	NA
GGGUAAAAGCGAGGUGAAUUCCUUCUUCCUCCAGUGGAGGAAGAGGGACGGGACAAGUAUUAUGGG	3	2	3	2	ctspaired	2.54233	-0.100681	0.271839	-0.370369	0.711107	NA
GGGUAAAAGCGAGGUGAAUUCCUCUCUCCUCCGCUGGAGGGGAGAGGACGGGACAAGUAUUAUGGG	3	0	4	2	ctspaired	1.86976	0.0861471	0.233169	0.369462	0.711784	NA
GGGUAAAAGCGAGGUGAAUUCUCUCUUCCUCCUAUGGAGGGAGAGAGACGGGACAAGUAUUAUGGG	3	0	4	2	ctspaired	1.86976	0.0861471	0.233169	0.369462	0.711784	NA
GGGUAAAAGCGAGGUGAAUUCUCCUCUCCUCCAUUGGAGGAGGGGGGACGGGACAAGUAUUAUGGG	5	3	2	7	ctspaired	4.13843	-0.116136	0.315976	-0.367547	0.713211	NA
GGGUAAAAGCGAGGUGAAUUCUUCCUUCCUCCUUGGGAGGAGGGGAGACGGGACAAGUAUUAUGGG	5	3	2	7	ctspaired	4.13843	-0.116136	0.315976	-0.367547	0.713211	NA
GGGUAAAAGCGAGGUGAAUUCUCUCCUCCUCCAGCGGAGGAGGGGAGACGGGACAAGUAUUAUGGG	0	1	1	3	ctspaired	1.21413	0.068167	0.186335	0.36583	0.714492	NA
GGGUAAAAGCGAGGUGAAUUCUCUUCUCCUCCAUCGGAGGAGAAGGGACGGGACAAGUAUUAUGGG	0	1	1	3	ctspaired	1.21413	0.068167	0.186335	0.36583	0.714492	NA
GGGUAAAAGCGAGGUGAAUUCUUCCUUCCUCCUGGGGAGGAGGGAAGACGGGACAAGUAUUAUGGG	0	1	1	3	ctspaired	1.21413	0.068167	0.186335	0.36583	0.714492	NA
GGGUAAAAGCGAGGUGAAUUCUCUCUUCCUCCAUUGGAGGAAGGGAGACGGGACAAGUAUUAUGGG	1	2	2	1	ctspaired	1.71125	-0.0823981	0.225787	-0.364937	0.715159	NA
GGGUAAAAGCGAGGUGAAUUCUUCCUUCCUCCAAAGGAGGAAGGAGGACGGGACAAGUAUUAUGGG	1	2	2	1	ctspaired	1.71125	-0.0823981	0.225787	-0.364937	0.715159	NA
GGGUAAAAGCGAGGUGAAUUCUUCCUUCCUCCACGGGAGGAAGGAGGACGGGACAAGUAUUAUGGG	1	2	2	1	ctspaired	1.71125	-0.0823981	0.225787	-0.364937	0.715159	NA
GGGUAAAAGCGAGGUGAAUUCUUCCUUCCUCCGUAGGAGGGAGGGAGACGGGACAAGUAUUAUGGG	1	2	2	1	ctspaired	1.71125	-0.0823981	0.225787	-0.364937	0.715159	NA
GGGUAAAAGCGAGGUGAAUUCUCUUCUCCUCCACUGGAGGGGAAGGGACGGGACAAGUAUUAUGGG	10	5	7	11	ctspaired	7.91043	-0.129615	0.355807	-0.364284	0.715646	NA
GGGUAAAAGCGAGGUGAAUUCCUUCUUCCUCCAUAGGAGGGAGAGGGACGGGACAAGUAUUAUGGG	4	4	9	7	ctspaired	5.84789	0.124382	0.341731	0.363976	0.715876	NA
GGGUAAAAGCGAGGUGAAUUCUUCCUUCCUCCAAAGGAGGAGGGAAGACGGGACAAGUAUUAUGGG	0	4	4	1	ctspaired	2.80334	-0.0928864	0.257959	-0.360083	0.718785	NA
GGGUAAAAGCGAGGUGAAUUCUUCUCUCCUCCGACGGAGGGGAGAGGACGGGACAAGUAUUAUGGG	2	2	4	5	ctspaired	3.09796	0.105053	0.291841	0.359967	0.718872	NA
GGGUAAAAGCGAGGUGAAUUCCUCCUUCCUCCGUGGGAGGAAGGGGGACGGGACAAGUAUUAUGGG	3	0	3	3	ctspaired	1.84449	0.0834452	0.233216	0.357803	0.720491	NA
GGGUAAAAGCGAGGUGAAUUCUUCUCUCCUCCGGCGGAGGGGGGAAGACGGGACAAGUAUUAUGGG	12	5	12	8	ctspaired	8.8426	-0.127655	0.357834	-0.356744	0.721284	NA
GGGUAAAAGCGAGGUGAAUUCUUCCUUCCUCCAAGGGAGGGAGGGAGACGGGACAAGUAUUAUGGG	2	3	7	4	ctspaired	3.98933	0.110893	0.311646	0.35583	0.721968	NA
GGGUAAAAGCGAGGUGAAUUCUUCCUUCCUCCGCCGGAGGAAGGGAGACGGGACAAGUAUUAUGGG	5	0	4	5	ctspaired	2.86223	0.0988855	0.278101	0.355574	0.722159	NA
GGGUAAAAGCGAGGUGAAUUCUCCUCUCCUCCACGGGAGGAGGGGAGACGGGACAAGUAUUAUGGG	2	2	3	1	ctspaired	2.13943	-0.0888376	0.250423	-0.35475	0.722777	NA
GGGUAAAAGCGAGGUGAAUUCUUCUCUCCUCCUAUGGAGGAGGGAAGACGGGACAAGUAUUAUGGG	2	2	3	1	ctspaired	2.13943	-0.0888376	0.250423	-0.35475	0.722777	NA
GGGUAAAAGCGAGGUGAAUUCUCUCUUCCUCCGAGGGAGGAGGGGAGACGGGACAAGUAUUAUGGG	19	5	16	12	ctspaired	11.9507	-0.126998	0.358159	-0.354585	0.722901	0.776012
GGGUAAAAGCGAGGUGAAUUCUCUCCUCCUCCUUGGGAGGGGGGGAGACGGGACAAGUAUUAUGGG	6	7	6	11	ctspaired	7.71798	-0.124757	0.353291	-0.353128	0.723993	NA
GGGUAAAAGCGAGGUGAAUUCUCUCUUCCUCCUAAGGAGGAGGGGAGACGGGACAAGUAUUAUGGG	9	4	10	13	ctspaired	8.261	0.125167	0.35691	0.350695	0.725817	NA
GGGUAAAAGCGAGGUGAAUUCUCCUCUCCUCCGCGGGAGGAGGGGAGACGGGACAAGUAUUAUGGG	5	1	6	5	ctspaired	3.72833	0.108047	0.309261	0.349373	0.72681	NA
GGGUAAAAGCGAGGUGAAUUCUCCUCUCCUCCGGAGGAGGGGGGGAGACGGGACAAGUAUUAUGGG	2	2	3	6	ctspaired	3.07269	0.100297	0.29013	0.345697	0.729571	NA
GGGUAAAAGCGAGGUGAAUUCCUCCUUCCUCCACAGGAGGGAGGGGGACGGGACAAGUAUUAUGGG	5	0	3	6	ctspaired	2.83696	0.0948712	0.276204	0.343482	0.731236	NA
GGGUAAAAGCGAGGUGAAUUCUCCUCUCCUCCGAAGGAGGGGGGGAGACGGGACAAGUAUUAUGGG	9	0	2	6	ctspaired	3.49005	-0.0997979	0.290657	-0.343353	0.731333	NA
GGGUAAAAGCGAGGUGAAUUCUCUCCUCCUCCGCGGGAGGGGGAGAGACGGGACAAGUAUUAUGGG	3	0	2	4	ctspaired	1.81922	0.0793138	0.231044	0.343285	0.731384	NA
GGGUAAAAGCGAGGUGAAUUCUCUUCUCCUCCAAAGGAGGGGGAGAGACGGGACAAGUAUUAUGGG	5	2	6	1	ctspaired	3.42396	-0.100959	0.294816	-0.342449	0.732013	NA
GGGUAAAAGCGAGGUGAAUUCUUCUCUCCUCCUACGGAGGGGGGAAGACGGGACAAGUAUUAUGGG	10	1	5	6	ctspaired	4.78433	-0.111832	0.327038	-0.341954	0.732386	NA
GGGUAAAAGCGAGGUGAAUUCCUCUCUCCUCCUCGGGAGGGGAGAGGACGGGACAAGUAUUAUGGG	3	1	5	3	ctspaired	2.71059	0.0951548	0.278535	0.341626	0.732632	NA
GGGUAAAAGCGAGGUGAAUUCUUCCUUCCUCCGGUGGAGGGAGGGAGACGGGACAAGUAUUAUGGG	8	0	8	5	ctspaired	4.35869	0.10727	0.314033	0.341589	0.73266	NA
GGGUAAAAGCGAGGUGAAUUCUCUUCUCCUCCACUGGAGGGGAAGAGACGGGACAAGUAUUAUGGG	0	2	2	0	ctspaired	1.30834	-0.0614274	0.179828	-0.341589	0.73266	NA
GGGUAAAAGCGAGGUGAAUUCUUCCUUCCUCCACCGGAGGGAGGAAGACGGGACAAGUAUUAUGGG	0	2	2	0	ctspaired	1.30834	-0.0614274	0.179828	-0.341589	0.73266	NA
GGGUAAAAGCGAGGUGAAUUCUCUCUUCCUCCGAGGGAGGAGGAGAGACGGGACAAGUAUUAUGGG	6	4	4	8	ctspaired	5.40743	-0.115135	0.337769	-0.340869	0.733202	NA
GGGUAAAAGCGAGGUGAAUUCUCCUCUCCUCCAUAGGAGGGGGGGAGACGGGACAAGUAUUAUGGG	6	2	7	1	ctspaired	3.85214	-0.103354	0.303977	-0.340007	0.733851	NA
GGGUAAAAGCGAGGUGAAUUCUCUCCUCCUCCGGCGGAGGGGGAGGGACGGGACAAGUAUUAUGGG	9	4	10	5	ctspaired	6.76778	-0.117303	0.349112	-0.336003	0.736869	NA
GGGUAAAAGCGAGGUGAAUUCUUCUCUCCUCCAGGGGAGGGGAGAGGACGGGACAAGUAUUAUGGG	4	3	4	4	ctspaired	3.78607	-0.104379	0.311065	-0.335554	0.737207	NA
GGGUAAAAGCGAGGUGAAUUCUUCCUUCCUCCGCUGGAGGAAGGAGGACGGGACAAGUAUUAUGGG	1	1	4	1	ctspaired	1.69285	0.0754118	0.225287	0.334736	0.737824	NA
GGGUAAAAGCGAGGUGAAUUCUUCCUUCCUCCGGGGGAGGAGGGAAGACGGGACAAGUAUUAUGGG	3	1	4	4	ctspaired	2.68532	0.0923963	0.278777	0.331434	0.740317	NA
GGGUAAAAGCGAGGUGAAUUCUCCUCUCCUCCUCUGGAGGAGGGGAGACGGGACAAGUAUUAUGGG	1	0	0	3	ctspaired	0.776212	0.0457031	0.138795	0.329285	0.74194	NA
GGGUAAAAGCGAGGUGAAUUCUCUCCUCCUCCGGGGGAGGAGGAGAGACGGGACAAGUAUUAUGGG	1	0	0	3	ctspaired	0.776212	0.0457031	0.138795	0.329285	0.74194	NA
GGGUAAAAGCGAGGUGAAUUCUCUUCUCCUCCACGGGAGGGGAAGAGACGGGACAAGUAUUAUGGG	1	0	0	3	ctspaired	0.776212	0.0457031	0.138795	0.329285	0.74194	NA
GGGUAAAAGCGAGGUGAAUUCUUCCUUCCUCCAAUGGAGGAAGGGAGACGGGACAAGUAUUAUGGG	1	0	0	3	ctspaired	0.776212	0.0457031	0.138795	0.329285	0.74194	NA
GGGUAAAAGCGAGGUGAAUUCUUCUCUCCUCCAUCGGAGGGGAGGAGACGGGACAAGUAUUAUGGG	3	3	3	4	ctspaired	3.35789	-0.0983689	0.298977	-0.329018	0.742142	NA
GGGUAAAAGCGAGGUGAAUUCUCUCCUCCUCCAUUGGAGGGGGAGGGACGGGACAAGUAUUAUGGG	9	1	5	5	ctspaired	4.38142	-0.10523	0.320748	-0.328078	0.742852	NA
GGGUAAAAGCGAGGUGAAUUCCUUCCUCCUCCUAAGGAGGGGGAAGGACGGGACAAGUAUUAUGGG	1	1	3	2	ctspaired	1.66758	0.0741771	0.227137	0.326574	0.74399	NA
GGGUAAAAGCGAGGUGAAUUCUUCUCUCCUCCUGGGGAGGAGAGGAGACGGGACAAGUAUUAUGGG	1	1	3	2	ctspaired	1.66758	0.0741771	0.227137	0.326574	0.74399	NA
GGGUAAAAGCGAGGUGAAUUCCUCUCUCCUCCAAUGGAGGAGGGAGGACGGGACAAGUAUUAUGGG	1	3	0	5	ctspaired	2.47626	-0.0810491	0.249487	-0.324863	0.745285	NA
GGGUAAAAGCGAGGUGAAUUCUCCUCUCCUCCAUUGGAGGGGAGGGGACGGGACAAGUAUUAUGGG	2	3	2	4	ctspaired	2.92971	-0.0914523	0.283042	-0.323105	0.746616	NA
GGGUAAAAGCGAGGUGAAUUCUCUUCUCCUCCACAGGAGGGGGAGAGACGGGACAAGUAUUAUGGG	5	6	10	4	ctspaired	6.60061	-0.110358	0.344643	-0.320208	0.74881	NA
GGGUAAAAGCGAGGUGAAUUCUUCUCUCCUCCAAAGGAGGGGAGAGGACGGGACAAGUAUUAUGGG	3	3	4	3	ctspaired	3.38316	-0.0946641	0.29927	-0.316317	0.751762	NA
GGGUAAAAGCGAGGUGAAUUCUUCUCUCCUCCACUGGAGGGGAGGAGACGGGACAAGUAUUAUGGG	3	3	4	3	ctspaired	3.38316	-0.0946641	0.29927	-0.316317	0.751762	NA
GGGUAAAAGCGAGGUGAAUUCUCUCUUCCUCCGGGGGAGGGAGAGGGACGGGACAAGUAUUAUGGG	19	5	11	18	ctspaired	12.011	-0.112997	0.358019	-0.315617	0.752293	0.802243
GGGUAAAAGCGAGGUGAAUUCUCUUCUCCUCCUCCGGAGGAGAAGGGACGGGACAAGUAUUAUGGG	0	1	0	4	ctspaired	1.18886	0.0545419	0.172928	0.315403	0.752456	NA
GGGUAAAAGCGAGGUGAAUUCCUUCCUCCUCCGCUGGAGGAGGGAGGACGGGACAAGUAUUAUGGG	5	0	1	3	ctspaired	1.85315	-0.0721262	0.229015	-0.314942	0.752806	NA
GGGUAAAAGCGAGGUGAAUUCUCUCUUCCUCCUUGGGAGGGAGAGGGACGGGACAAGUAUUAUGGG	8	1	5	4	ctspaired	3.97851	-0.097749	0.31299	-0.312307	0.754807	NA
GGGUAAAAGCGAGGUGAAUUCCUCUCUCCUCCGACGGAGGGGAGAGGACGGGACAAGUAUUAUGGG	1	1	2	3	ctspaired	1.64231	0.0704881	0.225993	0.311903	0.755114	NA
GGGUAAAAGCGAGGUGAAUUCUCUCCUCCUCCACGGGAGGGGGAGAGACGGGACAAGUAUUAUGGG	1	1	2	3	ctspaired	1.64231	0.0704881	0.225993	0.311903	0.755114	NA
GGGUAAAAGCGAGGUGAAUUCUCUCUUCCUCCAGGGGAGGAGGAGAGACGGGACAAGUAUUAUGGG	1	1	2	3	ctspaired	1.64231	0.0704881	0.225993	0.311903	0.755114	NA
GGGUAAAAGCGAGGUGAAUUCCUUCUUCCUCCAGGGGAGGGAGAAGGACGGGACAAGUAUUAUGGG	2	3	3	3	ctspaired	2.95498	-0.0884151	0.284647	-0.310614	0.756094	NA
GGGUAAAAGCGAGGUGAAUUCCUUCUUCCUCCGGCGGAGGAAGAGGGACGGGACAAGUAUUAUGGG	2	3	3	3	ctspaired	2.95498	-0.0884151	0.284647	-0.310614	0.756094	NA
GGGUAAAAGCGAGGUGAAUUCCUCUCUCCUCCACGGGAGGGGAGAGGACGGGACAAGUAUUAUGGG	4	0	1	2	ctspaired	1.45025	-0.0631412	0.205206	-0.307697	0.758313	NA
GGGUAAAAGCGAGGUGAAUUCCUCUCUCCUCCUAAGGAGGAGGGAGGACGGGACAAGUAUUAUGGG	4	0	1	2	ctspaired	1.45025	-0.0631412	0.205206	-0.307697	0.758313	NA
GGGUAAAAGCGAGGUGAAUUCCUUCCUCCUCCGAUGGAGGGGGAAGGACGGGACAAGUAUUAUGGG	4	0	1	2	ctspaired	1.45025	-0.0631412	0.205206	-0.307697	0.758313	NA
GGGUAAAAGCGAGGUGAAUUCUCCUCUCCUCCAGCGGAGGAGGGGAGACGGGACAAGUAUUAUGGG	4	0	1	2	ctspaired	1.45025	-0.0631412	0.205206	-0.307697	0.758313	NA
GGGUAAAAGCGAGGUGAAUUCCUCCUUCCUCCGCGGGAGGAAGGAGGACGGGACAAGUAUUAUGGG	2	0	0	1	ctspaired	0.619161	-0.037053	0.121512	-0.304934	0.760416	NA
GGGUAAAAGCGAGGUGAAUUCCUCUCUCCUCCUCUGGAGGAGGGAGGACGGGACAAGUAUUAUGGG	2	0	0	1	ctspaired	0.619161	-0.037053	0.121512	-0.304934	0.760416	NA
GGGUAAAAGCGAGGUGAAUUCCUCUCUCCUCCUUAGGAGGGGAGAGGACGGGACAAGUAUUAUGGG	2	0	0	1	ctspaired	0.619161	-0.037053	0.121512	-0.304934	0.760416	NA
GGGUAAAAGCGAGGUGAAUUCCUUCCUCCUCCAGCGGAGGAGGGAGGACGGGACAAGUAUUAUGGG	2	0	0	1	ctspaired	0.619161	-0.037053	0.121512	-0.304934	0.760416	NA
GGGUAAAAGCGAGGUGAAUUCCUUCCUCCUCCAUCGGAGGGGGAAGGACGGGACAAGUAUUAUGGG	2	0	0	1	ctspaired	0.619161	-0.037053	0.121512	-0.304934	0.760416	NA
GGGUAAAAGCGAGGUGAAUUCCUUCUUCCUCCAAGGGAGGGAGAAGGACGGGACAAGUAUUAUGGG	2	0	0	1	ctspaired	0.619161	-0.037053	0.121512	-0.304934	0.760416	NA
GGGUAAAAGCGAGGUGAAUUCCUUCUUCCUCCAGUGGAGGGAGAAGGACGGGACAAGUAUUAUGGG	2	0	0	1	ctspaired	0.619161	-0.037053	0.121512	-0.304934	0.760416	NA
GGGUAAAAGCGAGGUGAAUUCCUUCUUCCUCCGCCGGAGGAAGGAGGACGGGACAAGUAUUAUGGG	2	0	0	1	ctspaired	0.619161	-0.037053	0.121512	-0.304934	0.760416	NA
GGGUAAAAGCGAGGUGAAUUCCUUCUUCCUCCGCUGGAGGAAGAAGGACGGGACAAGUAUUAUGGG	2	0	0	1	ctspaired	0.619161	-0.037053	0.121512	-0.304934	0.760416	NA
GGGUAAAAGCGAGGUGAAUUCUCUCCUCCUCCAAUGGAGGAGGGGAGACGGGACAAGUAUUAUGGG	2	0	0	1	ctspaired	0.619161	-0.037053	0.121512	-0.304934	0.760416	NA
GGGUAAAAGCGAGGUGAAUUCUCUCCUCCUCCGGUGGAGGAGGGGAGACGGGACAAGUAUUAUGGG	2	0	0	1	ctspaired	0.619161	-0.037053	0.121512	-0.304934	0.760416	NA
GGGUAAAAGCGAGGUGAAUUCUCUCCUCCUCCUAUGGAGGGGGAGAGACGGGACAAGUAUUAUGGG	2	0	0	1	ctspaired	0.619161	-0.037053	0.121512	-0.304934	0.760416	NA
GGGUAAAAGCGAGGUGAAUUCUCUCCUCCUCCUCUGGAGGAGGAGGGACGGGACAAGUAUUAUGGG	2	0	0	1	ctspaired	0.619161	-0.037053	0.121512	-0.304934	0.760416	NA
GGGUAAAAGCGAGGUGAAUUCUCUCUUCCUCCACAGGAGGAAGAGGGACGGGACAAGUAUUAUGGG	2	0	0	1	ctspaired	0.619161	-0.037053	0.121512	-0.304934	0.760416	NA
GGGUAAAAGCGAGGUGAAUUCUCUCUUCCUCCUCCGGAGGAAGGGAGACGGGACAAGUAUUAUGGG	2	0	0	1	ctspaired	0.619161	-0.037053	0.121512	-0.304934	0.760416	NA
GGGUAAAAGCGAGGUGAAUUCUCUCUUCCUCCUCCGGAGGAGGAGAGACGGGACAAGUAUUAUGGG	2	0	0	1	ctspaired	0.619161	-0.037053	0.121512	-0.304934	0.760416	NA
GGGUAAAAGCGAGGUGAAUUCUCUUCUCCUCCGAGGGAGGAGGAGAGACGGGACAAGUAUUAUGGG	2	0	0	1	ctspaired	0.619161	-0.037053	0.121512	-0.304934	0.760416	NA
GGGUAAAAGCGAGGUGAAUUCUCUUCUCCUCCGGCGGAGGAGGAGAGACGGGACAAGUAUUAUGGG	2	0	0	1	ctspaired	0.619161	-0.037053	0.121512	-0.304934	0.760416	NA
GGGUAAAAGCGAGGUGAAUUCUUCUCUCCUCCACAGGAGGAGAGGAGACGGGACAAGUAUUAUGGG	2	0	0	1	ctspaired	0.619161	-0.037053	0.121512	-0.304934	0.760416	NA
GGGUAAAAGCGAGGUGAAUUCCUCUCUCCUCCGUAGGAGGGGAGGGGACGGGACAAGUAUUAUGGG	5	0	2	2	ctspaired	1.87842	-0.0706842	0.232174	-0.304445	0.760789	NA
GGGUAAAAGCGAGGUGAAUUCCUUCUUCCUCCAAUGGAGGAAGGAGGACGGGACAAGUAUUAUGGG	5	0	2	2	ctspaired	1.87842	-0.0706842	0.232174	-0.304445	0.760789	NA
GGGUAAAAGCGAGGUGAAUUCUUCCUUCCUCCGUGGGAGGGAGGGAGACGGGACAAGUAUUAUGGG	5	0	2	2	ctspaired	1.87842	-0.0706842	0.232174	-0.304445	0.760789	NA
GGGUAAAAGCGAGGUGAAUUCCUUCUUCCUCCACUGGAGGAAGAGGGACGGGACAAGUAUUAUGGG	6	1	3	4	ctspaired	3.12216	-0.08871	0.292267	-0.303524	0.761491	NA
GGGUAAAAGCGAGGUGAAUUCUUCCUUCCUCCACGGGAGGGAGGGAGACGGGACAAGUAUUAUGGG	9	3	5	9	ctspaired	6.01252	-0.104332	0.344524	-0.302828	0.762021	NA
GGGUAAAAGCGAGGUGAAUUCCUCCUUCCUCCGUGGGAGGGAGGAGGACGGGACAAGUAUUAUGGG	3	0	1	1	ctspaired	1.04734	-0.0524508	0.174003	-0.301436	0.763082	NA
GGGUAAAAGCGAGGUGAAUUCCUCCUUCCUCCUACGGAGGAAGGGGGACGGGACAAGUAUUAUGGG	3	0	1	1	ctspaired	1.04734	-0.0524508	0.174003	-0.301436	0.763082	NA
GGGUAAAAGCGAGGUGAAUUCCUCCUUCCUCCUAUGGAGGGAGGAGGACGGGACAAGUAUUAUGGG	3	0	1	1	ctspaired	1.04734	-0.0524508	0.174003	-0.301436	0.763082	NA
GGGUAAAAGCGAGGUGAAUUCCUCCUUCCUCCUUAGGAGGGAGGAGGACGGGACAAGUAUUAUGGG	3	0	1	1	ctspaired	1.04734	-0.0524508	0.174003	-0.301436	0.763082	NA
GGGUAAAAGCGAGGUGAAUUCUCCUCUCCUCCUAGGGAGGAGAGGGGACGGGACAAGUAUUAUGGG	3	0	1	1	ctspaired	1.04734	-0.0524508	0.174003	-0.301436	0.763082	NA
GGGUAAAAGCGAGGUGAAUUCUCUCCUCCUCCGCUGGAGGAGGAGGGACGGGACAAGUAUUAUGGG	3	0	1	1	ctspaired	1.04734	-0.0524508	0.174003	-0.301436	0.763082	NA
GGGUAAAAGCGAGGUGAAUUCUCUCUUCCUCCGUCGGAGGAAGGGAGACGGGACAAGUAUUAUGGG	3	0	1	1	ctspaired	1.04734	-0.0524508	0.174003	-0.301436	0.763082	NA
GGGUAAAAGCGAGGUGAAUUCUUCCUUCCUCCAUCGGAGGAGGGAAGACGGGACAAGUAUUAUGGG	3	0	1	1	ctspaired	1.04734	-0.0524508	0.174003	-0.301436	0.763082	NA
GGGUAAAAGCGAGGUGAAUUCUUCCUUCCUCCUAAGGAGGGAGGAAGACGGGACAAGUAUUAUGGG	3	0	1	1	ctspaired	1.04734	-0.0524508	0.174003	-0.301436	0.763082	NA
GGGUAAAAGCGAGGUGAAUUCUUCCUUCCUCCUACGGAGGAGGGAAGACGGGACAAGUAUUAUGGG	3	0	1	1	ctspaired	1.04734	-0.0524508	0.174003	-0.301436	0.763082	NA
GGGUAAAAGCGAGGUGAAUUCUUCCUUCCUCCUUCGGAGGAGGGAAGACGGGACAAGUAUUAUGGG	3	0	1	1	ctspaired	1.04734	-0.0524508	0.174003	-0.301436	0.763082	NA
GGGUAAAAGCGAGGUGAAUUCUUCUCUCCUCCGCCGGAGGAGAGGAGACGGGACAAGUAUUAUGGG	3	0	1	1	ctspaired	1.04734	-0.0524508	0.174003	-0.301436	0.763082	NA
GGGUAAAAGCGAGGUGAAUUCUCUUCUCCUCCGUCGGAGGGGGAGAGACGGGACAAGUAUUAUGGG	5	6	9	12	ctspaired	7.8819	0.106102	0.354459	0.299335	0.764685	NA
GGGUAAAAGCGAGGUGAAUUCUCUCCUCCUCCGAGGGAGGAGGAGGGACGGGACAAGUAUUAUGGG	2	0	4	0	ctspaired	1.28021	0.0541749	0.181242	0.29891	0.765009	NA
GGGUAAAAGCGAGGUGAAUUCUUCUCUCCUCCAGUGGAGGAGGGAAGACGGGACAAGUAUUAUGGG	2	0	3	1	ctspaired	1.25493	0.0572002	0.191668	0.298433	0.765373	NA
GGGUAAAAGCGAGGUGAAUUCUUCCUUCCUCCGGGGGAGGGAGGGAGACGGGACAAGUAUUAUGGG	17	0	8	4	ctspaired	6.11832	-0.0650861	0.218106	-0.298414	0.765387	NA
GGGUAAAAGCGAGGUGAAUUCCUUCCUCCUCCUGGGGAGGAGGGAGGACGGGACAAGUAUUAUGGG	3	0	0	2	ctspaired	1.02207	-0.0481541	0.162164	-0.296948	0.766506	NA
GGGUAAAAGCGAGGUGAAUUCUCCUCUCCUCCAUGGGAGGGGAGGAGACGGGACAAGUAUUAUGGG	3	0	0	2	ctspaired	1.02207	-0.0481541	0.162164	-0.296948	0.766506	NA
GGGUAAAAGCGAGGUGAAUUCUUCCUUCCUCCAUUGGAGGAAGGAGGACGGGACAAGUAUUAUGGG	3	0	0	2	ctspaired	1.02207	-0.0481541	0.162164	-0.296948	0.766506	NA
GGGUAAAAGCGAGGUGAAUUCUCUUCUCCUCCGGUGGAGGGGGAGAGACGGGACAAGUAUUAUGGG	9	3	6	8	ctspaired	6.0378	-0.102327	0.345275	-0.296364	0.766952	NA
GGGUAAAAGCGAGGUGAAUUCCUUCUUCCUCCGUCGGAGGGAGAGGGACGGGACAAGUAUUAUGGG	15	6	15	11	ctspaired	11.1293	-0.105471	0.358712	-0.294028	0.768737	0.816261
GGGUAAAAGCGAGGUGAAUUCCUCUCUCCUCCACGGGAGGGGAGGGGACGGGACAAGUAUUAUGGG	11	3	10	6	ctspaired	6.9447	-0.102698	0.350394	-0.293092	0.769452	NA
GGGUAAAAGCGAGGUGAAUUCUCUCCUCCUCCGCAGGAGGGGGGGAGACGGGACAAGUAUUAUGGG	1	2	4	3	ctspaired	2.5084	0.0782672	0.267536	0.292548	0.769868	NA
GGGUAAAAGCGAGGUGAAUUCUCUUCUCCUCCGCCGGAGGAGGAGGGACGGGACAAGUAUUAUGGG	10	4	7	10	ctspaired	7.28153	-0.102914	0.353446	-0.291173	0.770919	NA
GGGUAAAAGCGAGGUGAAUUCCUUCCUCCUCCUAAGGAGGAGGGAGGACGGGACAAGUAUUAUGGG	4	0	2	1	ctspaired	1.47552	-0.0598501	0.206502	-0.289828	0.771948	NA
GGGUAAAAGCGAGGUGAAUUCUCCUCUCCUCCGUAGGAGGGGGGGAGACGGGACAAGUAUUAUGGG	4	0	2	1	ctspaired	1.47552	-0.0598501	0.206502	-0.289828	0.771948	NA
GGGUAAAAGCGAGGUGAAUUCUCUCCUCCUCCGCUGGAGGGGGAGAGACGGGACAAGUAUUAUGGG	4	0	2	1	ctspaired	1.47552	-0.0598501	0.206502	-0.289828	0.771948	NA
GGGUAAAAGCGAGGUGAAUUCCUCCUUCCUCCUGGGGAGGAAGGGGGACGGGACAAGUAUUAUGGG	4	0	3	4	ctspaired	2.2474	0.0731973	0.253361	0.288905	0.772654	NA
GGGUAAAAGCGAGGUGAAUUCUUCCUUCCUCCAUCGGAGGGAGGGAGACGGGACAAGUAUUAUGGG	4	0	3	4	ctspaired	2.2474	0.0731973	0.253361	0.288905	0.772654	NA
GGGUAAAAGCGAGGUGAAUUCCUCUCUCCUCCAAUGGAGGGGAGAGGACGGGACAAGUAUUAUGGG	2	0	2	2	ctspaired	1.22966	0.0545791	0.191764	0.284615	0.775939	NA
GGGUAAAAGCGAGGUGAAUUCCUUCUUCCUCCACUGGAGGAAGGAGGACGGGACAAGUAUUAUGGG	2	0	2	2	ctspaired	1.22966	0.0545791	0.191764	0.284615	0.775939	NA
GGGUAAAAGCGAGGUGAAUUCUCUCCUCCUCCACAGGAGGAGGAGGGACGGGACAAGUAUUAUGGG	2	0	2	2	ctspaired	1.22966	0.0545791	0.191764	0.284615	0.775939	NA
GGGUAAAAGCGAGGUGAAUUCUCUCCUCCUCCUAAGGAGGAGGAGGGACGGGACAAGUAUUAUGGG	2	0	2	2	ctspaired	1.22966	0.0545791	0.191764	0.284615	0.775939	NA
GGGUAAAAGCGAGGUGAAUUCUCUCCUCCUCCUACGGAGGAGGAGGGACGGGACAAGUAUUAUGGG	2	0	2	2	ctspaired	1.22966	0.0545791	0.191764	0.284615	0.775939	NA
GGGUAAAAGCGAGGUGAAUUCUCUCCUCCUCCUCAGGAGGAGGGGAGACGGGACAAGUAUUAUGGG	2	0	2	2	ctspaired	1.22966	0.0545791	0.191764	0.284615	0.775939	NA
GGGUAAAAGCGAGGUGAAUUCUCUCCUCCUCCUUGGGAGGAGGAGGGACGGGACAAGUAUUAUGGG	2	0	2	2	ctspaired	1.22966	0.0545791	0.191764	0.284615	0.775939	NA
GGGUAAAAGCGAGGUGAAUUCUCUCUUCCUCCACUGGAGGAAGGGAGACGGGACAAGUAUUAUGGG	2	0	2	2	ctspaired	1.22966	0.0545791	0.191764	0.284615	0.775939	NA
GGGUAAAAGCGAGGUGAAUUCUCUUCUCCUCCUAAGGAGGAGAGGAGACGGGACAAGUAUUAUGGG	2	0	2	2	ctspaired	1.22966	0.0545791	0.191764	0.284615	0.775939	NA
GGGUAAAAGCGAGGUGAAUUCUCUUCUCCUCCUGAGGAGGAGAGGAGACGGGACAAGUAUUAUGGG	2	0	2	2	ctspaired	1.22966	0.0545791	0.191764	0.284615	0.775939	NA
GGGUAAAAGCGAGGUGAAUUCUUCUCUCCUCCUAGGGAGGAGAGGAGACGGGACAAGUAUUAUGGG	2	0	2	2	ctspaired	1.22966	0.0545791	0.191764	0.284615	0.775939	NA
GGGUAAAAGCGAGGUGAAUUCUCUUCUCCUCCGGUGGAGGAGAAGGGACGGGACAAGUAUUAUGGG	4	1	0	5	ctspaired	2.24053	-0.0698198	0.245406	-0.284507	0.776022	NA
GGGUAAAAGCGAGGUGAAUUCCUCCUUCCUCCAGAGGAGGGAGGGGGACGGGACAAGUAUUAUGGG	6	2	3	6	ctspaired	3.93771	-0.0892153	0.31442	-0.283745	0.776606	NA
GGGUAAAAGCGAGGUGAAUUCUUCCUUCCUCCGAGGGAGGGAGGGAGACGGGACAAGUAUUAUGGG	6	2	6	8	ctspaired	4.94679	0.0942588	0.333036	0.283029	0.777154	NA
GGGUAAAAGCGAGGUGAAUUCUCUUCUCCUCCGCUGGAGGAGGAGGGACGGGACAAGUAUUAUGGG	16	7	13	25	ctspaired	13.9771	0.100091	0.354835	0.282078	0.777884	0.823066
GGGUAAAAGCGAGGUGAAUUCUUCCUUCCUCCAGGGGAGGAGGGGAGACGGGACAAGUAUUAUGGG	14	3	6	14	ctspaired	8.23898	-0.100247	0.355423	-0.28205	0.777905	NA
GGGUAAAAGCGAGGUGAAUUCCUCCUUCCUCCUACGGAGGGAGGGGGACGGGACAAGUAUUAUGGG	4	1	2	3	ctspaired	2.29107	-0.0737328	0.261615	-0.281837	0.778069	NA
GGGUAAAAGCGAGGUGAAUUCUCUCUUCCUCCUACGGAGGGAGAGGGACGGGACAAGUAUUAUGGG	4	1	2	3	ctspaired	2.29107	-0.0737328	0.261615	-0.281837	0.778069	NA
GGGUAAAAGCGAGGUGAAUUCUCUCUUCCUCCUCAGGAGGAGGAGAGACGGGACAAGUAUUAUGGG	4	1	2	3	ctspaired	2.29107	-0.0737328	0.261615	-0.281837	0.778069	NA
GGGUAAAAGCGAGGUGAAUUCUCUCUUCCUCCGAGGGAGGAAGGGAGACGGGACAAGUAUUAUGGG	1	2	3	4	ctspaired	2.48313	0.0748063	0.266916	0.280261	0.779277	NA
GGGUAAAAGCGAGGUGAAUUCUUCUCUCCUCCGAUGGAGGAGGGAAGACGGGACAAGUAUUAUGGG	1	2	3	4	ctspaired	2.48313	0.0748063	0.266916	0.280261	0.779277	NA
GGGUAAAAGCGAGGUGAAUUCCUCCUUCCUCCACAGGAGGAAGGGGGACGGGACAAGUAUUAUGGG	2	0	1	0	ctspaired	0.644432	-0.0347153	0.124297	-0.279293	0.78002	NA
GGGUAAAAGCGAGGUGAAUUCCUCUCUCCUCCUAGGGAGGAGAGAGGACGGGACAAGUAUUAUGGG	2	0	1	0	ctspaired	0.644432	-0.0347153	0.124297	-0.279293	0.78002	NA
GGGUAAAAGCGAGGUGAAUUCCUCUCUCCUCCUAGGGAGGAGAGGGGACGGGACAAGUAUUAUGGG	2	0	1	0	ctspaired	0.644432	-0.0347153	0.124297	-0.279293	0.78002	NA
GGGUAAAAGCGAGGUGAAUUCCUUCCUCCUCCGUAGGAGGAGGGAGGACGGGACAAGUAUUAUGGG	2	0	1	0	ctspaired	0.644432	-0.0347153	0.124297	-0.279293	0.78002	NA
GGGUAAAAGCGAGGUGAAUUCUCCUCUCCUCCGACGGAGGAGAGGGGACGGGACAAGUAUUAUGGG	2	0	1	0	ctspaired	0.644432	-0.0347153	0.124297	-0.279293	0.78002	NA
GGGUAAAAGCGAGGUGAAUUCUCUCCUCCUCCAAAGGAGGGGGAGGGACGGGACAAGUAUUAUGGG	2	0	1	0	ctspaired	0.644432	-0.0347153	0.124297	-0.279293	0.78002	NA
GGGUAAAAGCGAGGUGAAUUCUCUCUUCCUCCAAGGGAGGAAGGGAGACGGGACAAGUAUUAUGGG	2	0	1	0	ctspaired	0.644432	-0.0347153	0.124297	-0.279293	0.78002	NA
GGGUAAAAGCGAGGUGAAUUCUCUCUUCCUCCAAUGGAGGAAGAGGGACGGGACAAGUAUUAUGGG	2	0	1	0	ctspaired	0.644432	-0.0347153	0.124297	-0.279293	0.78002	NA
GGGUAAAAGCGAGGUGAAUUCUCUCUUCCUCCACGGGAGGAAGAGAGACGGGACAAGUAUUAUGGG	2	0	1	0	ctspaired	0.644432	-0.0347153	0.124297	-0.279293	0.78002	NA
GGGUAAAAGCGAGGUGAAUUCUCUCUUCCUCCAGCGGAGGGAGAGAGACGGGACAAGUAUUAUGGG	2	0	1	0	ctspaired	0.644432	-0.0347153	0.124297	-0.279293	0.78002	NA
GGGUAAAAGCGAGGUGAAUUCUCUCUUCCUCCGGGGGAGGGAGAGAGACGGGACAAGUAUUAUGGG	2	0	1	0	ctspaired	0.644432	-0.0347153	0.124297	-0.279293	0.78002	NA
GGGUAAAAGCGAGGUGAAUUCUCUCUUCCUCCGUCGGAGGGAGAGAGACGGGACAAGUAUUAUGGG	2	0	1	0	ctspaired	0.644432	-0.0347153	0.124297	-0.279293	0.78002	NA
GGGUAAAAGCGAGGUGAAUUCUCUCUUCCUCCUAUGGAGGAAGAGGGACGGGACAAGUAUUAUGGG	2	0	1	0	ctspaired	0.644432	-0.0347153	0.124297	-0.279293	0.78002	NA
GGGUAAAAGCGAGGUGAAUUCUCUUCUCCUCCGAAGGAGGAGAAGGGACGGGACAAGUAUUAUGGG	2	0	1	0	ctspaired	0.644432	-0.0347153	0.124297	-0.279293	0.78002	NA
GGGUAAAAGCGAGGUGAAUUCUCUUCUCCUCCUAUGGAGGGGAAGAGACGGGACAAGUAUUAUGGG	2	0	1	0	ctspaired	0.644432	-0.0347153	0.124297	-0.279293	0.78002	NA
GGGUAAAAGCGAGGUGAAUUCUCUUCUCCUCCUCGGGAGGAGGAGAGACGGGACAAGUAUUAUGGG	2	0	1	0	ctspaired	0.644432	-0.0347153	0.124297	-0.279293	0.78002	NA
GGGUAAAAGCGAGGUGAAUUCUUCCUUCCUCCAUUGGAGGGAGGAAGACGGGACAAGUAUUAUGGG	2	0	1	0	ctspaired	0.644432	-0.0347153	0.124297	-0.279293	0.78002	NA
GGGUAAAAGCGAGGUGAAUUCUUCCUUCCUCCAGUGGAGGGAGGGAGACGGGACAAGUAUUAUGGG	4	3	9	4	ctspaired	4.84569	0.0914635	0.328123	0.278747	0.780439	NA
GGGUAAAAGCGAGGUGAAUUCCUUCUUCCUCCGUGGGAGGAAGAGGGACGGGACAAGUAUUAUGGG	2	3	5	1	ctspaired	3.00552	-0.0779316	0.280148	-0.27818	0.780874	NA
GGGUAAAAGCGAGGUGAAUUCUCUCUUCCUCCAAAGGAGGAGGGGAGACGGGACAAGUAUUAUGGG	10	1	9	2	ctspaired	4.88541	-0.0891875	0.321077	-0.277776	0.781184	NA
GGGUAAAAGCGAGGUGAAUUCCUCCUUCCUCCUGAGGAGGAAGGGGGACGGGACAAGUAUUAUGGG	3	1	1	3	ctspaired	1.86289	-0.0660265	0.238443	-0.276907	0.781852	NA
GGGUAAAAGCGAGGUGAAUUCCUCCUUCCUCCAAUGGAGGAAGGGGGACGGGACAAGUAUUAUGGG	4	0	2	5	ctspaired	2.22213	0.0690232	0.250709	0.275312	0.783077	NA
GGGUAAAAGCGAGGUGAAUUCCUCUCUCCUCCGUGGGAGGAGGGAGGACGGGACAAGUAUUAUGGG	2	1	5	1	ctspaired	2.12103	0.0676763	0.248157	0.272715	0.785072	NA
GGGUAAAAGCGAGGUGAAUUCUCUCUUCCUCCGUCGGAGGGAGAGGGACGGGACAAGUAUUAUGGG	9	5	4	14	ctspaired	7.61836	-0.0957631	0.352445	-0.271711	0.785845	NA
GGGUAAAAGCGAGGUGAAUUCCUUCCUCCUCCUCAGGAGGGGGAAGGACGGGACAAGUAUUAUGGG	4	1	3	2	ctspaired	2.31634	-0.0700486	0.262289	-0.267066	0.789418	NA
GGGUAAAAGCGAGGUGAAUUCUUCCUUCCUCCACUGGAGGGAGGGAGACGGGACAAGUAUUAUGGG	4	1	3	2	ctspaired	2.31634	-0.0700486	0.262289	-0.267066	0.789418	NA
GGGUAAAAGCGAGGUGAAUUCUUCUCUCCUCCUAAGGAGGGGAGAGGACGGGACAAGUAUUAUGGG	4	3	7	6	ctspaired	4.79514	0.0879753	0.330068	0.266537	0.789826	NA
GGGUAAAAGCGAGGUGAAUUCCUCCUUCCUCCUCGGGAGGAAGGGGGACGGGACAAGUAUUAUGGG	2	1	0	3	ctspaired	1.43471	-0.0538878	0.202324	-0.266344	0.789974	NA
GGGUAAAAGCGAGGUGAAUUCCUCUCUCCUCCGGCGGAGGAGAGGGGACGGGACAAGUAUUAUGGG	2	1	0	3	ctspaired	1.43471	-0.0538878	0.202324	-0.266344	0.789974	NA
GGGUAAAAGCGAGGUGAAUUCUUCCUUCCUCCUUCGGAGGGAGGGAGACGGGACAAGUAUUAUGGG	2	1	0	3	ctspaired	1.43471	-0.0538878	0.202324	-0.266344	0.789974	NA
GGGUAAAAGCGAGGUGAAUUCUUCUCUCCUCCACAGGAGGAGGGAAGACGGGACAAGUAUUAUGGG	2	1	0	3	ctspaired	1.43471	-0.0538878	0.202324	-0.266344	0.789974	NA
GGGUAAAAGCGAGGUGAAUUCCUUCCUCCUCCGCGGGAGGAGGGAGGACGGGACAAGUAUUAUGGG	2	1	4	2	ctspaired	2.09576	0.0666438	0.251309	0.265187	0.790866	NA
GGGUAAAAGCGAGGUGAAUUCCUUCUUCCUCCGCGGGAGGGAGAAGGACGGGACAAGUAUUAUGGG	2	1	4	2	ctspaired	2.09576	0.0666438	0.251309	0.265187	0.790866	NA
GGGUAAAAGCGAGGUGAAUUCUCUCUUCCUCCAAUGGAGGAAGGGAGACGGGACAAGUAUUAUGGG	2	1	4	2	ctspaired	2.09576	0.0666438	0.251309	0.265187	0.790866	NA
GGGUAAAAGCGAGGUGAAUUCCUCUCUCCUCCGGAGGAGGGGAGGGGACGGGACAAGUAUUAUGGG	3	1	2	2	ctspaired	1.88816	-0.0638162	0.241563	-0.264181	0.791641	NA
GGGUAAAAGCGAGGUGAAUUCCUUCUUCCUCCGAUGGAGGGAGAAGGACGGGACAAGUAUUAUGGG	3	1	2	2	ctspaired	1.88816	-0.0638162	0.241563	-0.264181	0.791641	NA
GGGUAAAAGCGAGGUGAAUUCUCUCCUCCUCCUCAGGAGGGGGAGAGACGGGACAAGUAUUAUGGG	3	1	2	2	ctspaired	1.88816	-0.0638162	0.241563	-0.264181	0.791641	NA
GGGUAAAAGCGAGGUGAAUUCUCUUCUCCUCCUUGGGAGGAGAGGAGACGGGACAAGUAUUAUGGG	3	1	2	2	ctspaired	1.88816	-0.0638162	0.241563	-0.264181	0.791641	NA
GGGUAAAAGCGAGGUGAAUUCUCUCUUCCUCCGCCGGAGGAGGAGAGACGGGACAAGUAUUAUGGG	5	4	9	2	ctspaired	5.13088	-0.0865834	0.327909	-0.264047	0.791743	NA
GGGUAAAAGCGAGGUGAAUUCCUCCUUCCUCCAGUGGAGGGAGGAGGACGGGACAAGUAUUAUGGG	2	1	1	2	ctspaired	1.45999	-0.056279	0.213931	-0.263071	0.792496	NA
GGGUAAAAGCGAGGUGAAUUCCUCCUUCCUCCUGGGGAGGGAGGAGGACGGGACAAGUAUUAUGGG	2	1	1	2	ctspaired	1.45999	-0.056279	0.213931	-0.263071	0.792496	NA
GGGUAAAAGCGAGGUGAAUUCCUUCCUCCUCCAUUGGAGGAGGGAGGACGGGACAAGUAUUAUGGG	2	1	1	2	ctspaired	1.45999	-0.056279	0.213931	-0.263071	0.792496	NA
GGGUAAAAGCGAGGUGAAUUCCUUCUUCCUCCAUCGGAGGGAGAAGGACGGGACAAGUAUUAUGGG	2	1	1	2	ctspaired	1.45999	-0.056279	0.213931	-0.263071	0.792496	NA
GGGUAAAAGCGAGGUGAAUUCUCUCUUCCUCCUAAGGAGGGAGAGAGACGGGACAAGUAUUAUGGG	2	1	1	2	ctspaired	1.45999	-0.056279	0.213931	-0.263071	0.792496	NA
GGGUAAAAGCGAGGUGAAUUCUUCCUUCCUCCACGGGAGGGAGGAAGACGGGACAAGUAUUAUGGG	2	1	1	2	ctspaired	1.45999	-0.056279	0.213931	-0.263071	0.792496	NA
GGGUAAAAGCGAGGUGAAUUCUUCCUUCCUCCGCUGGAGGAAGGGAGACGGGACAAGUAUUAUGGG	2	1	1	2	ctspaired	1.45999	-0.056279	0.213931	-0.263071	0.792496	NA
GGGUAAAAGCGAGGUGAAUUCCUUCCUCCUCCGUGGGAGGAGGAAGGACGGGACAAGUAUUAUGGG	1	1	0	2	ctspaired	1.03181	-0.0444753	0.170649	-0.260624	0.794382	NA
GGGUAAAAGCGAGGUGAAUUCCUUCUUCCUCCGGGGGAGGAAGAAGGACGGGACAAGUAUUAUGGG	1	1	0	2	ctspaired	1.03181	-0.0444753	0.170649	-0.260624	0.794382	NA
GGGUAAAAGCGAGGUGAAUUCUCCUCUCCUCCGUUGGAGGAGAGGGGACGGGACAAGUAUUAUGGG	1	1	0	2	ctspaired	1.03181	-0.0444753	0.170649	-0.260624	0.794382	NA
GGGUAAAAGCGAGGUGAAUUCUCUCUUCCUCCAUAGGAGGAAGAGGGACGGGACAAGUAUUAUGGG	1	1	0	2	ctspaired	1.03181	-0.0444753	0.170649	-0.260624	0.794382	NA
GGGUAAAAGCGAGGUGAAUUCUUCCUUCCUCCACUGGAGGAGGGAAGACGGGACAAGUAUUAUGGG	1	1	0	2	ctspaired	1.03181	-0.0444753	0.170649	-0.260624	0.794382	NA
GGGUAAAAGCGAGGUGAAUUCUUCUCUCCUCCGGAGGAGGGGAGGAGACGGGACAAGUAUUAUGGG	1	1	0	2	ctspaired	1.03181	-0.0444753	0.170649	-0.260624	0.794382	NA
GGGUAAAAGCGAGGUGAAUUCUUCCUUCCUCCGCGGGAGGAGGGAAGACGGGACAAGUAUUAUGGG	4	1	3	6	ctspaired	3.06295	0.075475	0.290752	0.259586	0.795183	NA
GGGUAAAAGCGAGGUGAAUUCUUCUCUCCUCCUAUGGAGGGGAGAGGACGGGACAAGUAUUAUGGG	4	5	9	8	ctspaired	6.47679	0.0894232	0.346554	0.258035	0.79638	NA
GGGUAAAAGCGAGGUGAAUUCCUCCUUCCUCCAGCGGAGGAAGGAGGACGGGACAAGUAUUAUGGG	0	1	0	1	ctspaired	0.6289	-0.0310593	0.120741	-0.257239	0.796994	NA
GGGUAAAAGCGAGGUGAAUUCCUCCUUCCUCCGAUGGAGGAAGGGGGACGGGACAAGUAUUAUGGG	0	1	0	1	ctspaired	0.6289	-0.0310593	0.120741	-0.257239	0.796994	NA
GGGUAAAAGCGAGGUGAAUUCCUCCUUCCUCCUGCGGAGGGAGGAGGACGGGACAAGUAUUAUGGG	0	1	0	1	ctspaired	0.6289	-0.0310593	0.120741	-0.257239	0.796994	NA
GGGUAAAAGCGAGGUGAAUUCCUCUCUCCUCCGAGGGAGGAGAGGGGACGGGACAAGUAUUAUGGG	0	1	0	1	ctspaired	0.6289	-0.0310593	0.120741	-0.257239	0.796994	NA
GGGUAAAAGCGAGGUGAAUUCCUUCCUCCUCCAUUGGAGGAGGAAGGACGGGACAAGUAUUAUGGG	0	1	0	1	ctspaired	0.6289	-0.0310593	0.120741	-0.257239	0.796994	NA
GGGUAAAAGCGAGGUGAAUUCCUUCUUCCUCCGUCGGAGGAAGGAGGACGGGACAAGUAUUAUGGG	0	1	0	1	ctspaired	0.6289	-0.0310593	0.120741	-0.257239	0.796994	NA
GGGUAAAAGCGAGGUGAAUUCUCCUCUCCUCCUGAGGAGGAGAGGAGACGGGACAAGUAUUAUGGG	0	1	0	1	ctspaired	0.6289	-0.0310593	0.120741	-0.257239	0.796994	NA
GGGUAAAAGCGAGGUGAAUUCUCCUCUCCUCCUUCGGAGGAGAGGGGACGGGACAAGUAUUAUGGG	0	1	0	1	ctspaired	0.6289	-0.0310593	0.120741	-0.257239	0.796994	NA
GGGUAAAAGCGAGGUGAAUUCUCUCUUCCUCCGCAGGAGGAAGGGAGACGGGACAAGUAUUAUGGG	0	1	0	1	ctspaired	0.6289	-0.0310593	0.120741	-0.257239	0.796994	NA
GGGUAAAAGCGAGGUGAAUUCUCUCUUCCUCCGGAGGAGGAAGGGAGACGGGACAAGUAUUAUGGG	0	1	0	1	ctspaired	0.6289	-0.0310593	0.120741	-0.257239	0.796994	NA
GGGUAAAAGCGAGGUGAAUUCUCUCUUCCUCCGGCGGAGGAAGAGAGACGGGACAAGUAUUAUGGG	0	1	0	1	ctspaired	0.6289	-0.0310593	0.120741	-0.257239	0.796994	NA
GGGUAAAAGCGAGGUGAAUUCUCUCUUCCUCCGGCGGAGGAAGGGAGACGGGACAAGUAUUAUGGG	0	1	0	1	ctspaired	0.6289	-0.0310593	0.120741	-0.257239	0.796994	NA
GGGUAAAAGCGAGGUGAAUUCUCUUCUCCUCCGUAGGAGGGGAAGGGACGGGACAAGUAUUAUGGG	0	1	0	1	ctspaired	0.6289	-0.0310593	0.120741	-0.257239	0.796994	NA
GGGUAAAAGCGAGGUGAAUUCUCUUCUCCUCCUUCGGAGGAGGAGAGACGGGACAAGUAUUAUGGG	0	1	0	1	ctspaired	0.6289	-0.0310593	0.120741	-0.257239	0.796994	NA
GGGUAAAAGCGAGGUGAAUUCUUCCUUCCUCCGGAGGAGGAGGGAAGACGGGACAAGUAUUAUGGG	0	1	0	1	ctspaired	0.6289	-0.0310593	0.120741	-0.257239	0.796994	NA
GGGUAAAAGCGAGGUGAAUUCUUCUCUCCUCCGACGGAGGAGAGGAGACGGGACAAGUAUUAUGGG	0	1	0	1	ctspaired	0.6289	-0.0310593	0.120741	-0.257239	0.796994	NA
GGGUAAAAGCGAGGUGAAUUCUUCUCUCCUCCGUGGGAGGGGAGAAGACGGGACAAGUAUUAUGGG	0	1	0	1	ctspaired	0.6289	-0.0310593	0.120741	-0.257239	0.796994	NA
GGGUAAAAGCGAGGUGAAUUCUUCUCUCCUCCUUAGGAGGAGGGAAGACGGGACAAGUAUUAUGGG	0	1	0	1	ctspaired	0.6289	-0.0310593	0.120741	-0.257239	0.796994	NA
GGGUAAAAGCGAGGUGAAUUCUUCUCUCCUCCUUGGGAGGAGAGAGGACGGGACAAGUAUUAUGGG	0	1	0	1	ctspaired	0.6289	-0.0310593	0.120741	-0.257239	0.796994	NA
GGGUAAAAGCGAGGUGAAUUCCUCCUUCCUCCGAGGGAGGGAGGAGGACGGGACAAGUAUUAUGGG	3	0	2	0	ctspaired	1.07261	-0.0425813	0.165949	-0.256593	0.797493	NA
GGGUAAAAGCGAGGUGAAUUCCUCCUUCCUCCUUCGGAGGGAGGAGGACGGGACAAGUAUUAUGGG	3	0	2	0	ctspaired	1.07261	-0.0425813	0.165949	-0.256593	0.797493	NA
GGGUAAAAGCGAGGUGAAUUCCUCUCUCCUCCUGGGGAGGAGAGGGGACGGGACAAGUAUUAUGGG	3	0	2	0	ctspaired	1.07261	-0.0425813	0.165949	-0.256593	0.797493	NA
GGGUAAAAGCGAGGUGAAUUCCUCUCUCCUCCUUCGGAGGAGGGAGGACGGGACAAGUAUUAUGGG	3	0	2	0	ctspaired	1.07261	-0.0425813	0.165949	-0.256593	0.797493	NA
GGGUAAAAGCGAGGUGAAUUCCUUCCUCCUCCGAUGGAGGAGGGAGGACGGGACAAGUAUUAUGGG	3	0	2	0	ctspaired	1.07261	-0.0425813	0.165949	-0.256593	0.797493	NA
GGGUAAAAGCGAGGUGAAUUCUCCUCUCCUCCAAAGGAGGGGAGGAGACGGGACAAGUAUUAUGGG	3	0	2	0	ctspaired	1.07261	-0.0425813	0.165949	-0.256593	0.797493	NA
GGGUAAAAGCGAGGUGAAUUCUUCUCUCCUCCAAGGGAGGAGAGAGGACGGGACAAGUAUUAUGGG	3	0	2	0	ctspaired	1.07261	-0.0425813	0.165949	-0.256593	0.797493	NA
GGGUAAAAGCGAGGUGAAUUCUCCUCUCCUCCAAAGGAGGAGGGGGGACGGGACAAGUAUUAUGGG	6	3	4	7	ctspaired	4.77853	-0.0840408	0.330258	-0.25447	0.799132	NA
GGGUAAAAGCGAGGUGAAUUCUCUCCUCCUCCGAUGGAGGGGGAGGGACGGGACAAGUAUUAUGGG	6	3	4	7	ctspaired	4.77853	-0.0840408	0.330258	-0.25447	0.799132	NA
GGGUAAAAGCGAGGUGAAUUCUUCCUUCCUCCAGAGGAGGAGGGGAGACGGGACAAGUAUUAUGGG	6	3	4	7	ctspaired	4.77853	-0.0840408	0.330258	-0.25447	0.799132	NA
GGGUAAAAGCGAGGUGAAUUCCUCUCUCCUCCGCCGGAGGAGGGAGGACGGGACAAGUAUUAUGGG	0	4	4	6	ctspaired	3.7366	0.0743412	0.292792	0.253905	0.799569	NA
GGGUAAAAGCGAGGUGAAUUCUCCUCUCCUCCAGUGGAGGGGAGGGGACGGGACAAGUAUUAUGGG	7	1	6	7	ctspaired	4.53414	0.0824705	0.324869	0.253858	0.799605	NA
GGGUAAAAGCGAGGUGAAUUCCUCUCUCCUCCGUUGGAGGAGGGAGGACGGGACAAGUAUUAUGGG	2	1	3	3	ctspaired	2.07049	0.0637744	0.251603	0.253473	0.799903	NA
GGGUAAAAGCGAGGUGAAUUCCUCUCUCCUCCUCGGGAGGAGGGAGGACGGGACAAGUAUUAUGGG	2	1	3	3	ctspaired	2.07049	0.0637744	0.251603	0.253473	0.799903	NA
GGGUAAAAGCGAGGUGAAUUCCUCCUUCCUCCGACGGAGGGAGGAGGACGGGACAAGUAUUAUGGG	1	1	1	1	ctspaired	1.05708	-0.045326	0.181124	-0.250249	0.802395	NA
GGGUAAAAGCGAGGUGAAUUCCUCUCUCCUCCUCGGGAGGAGAGGGGACGGGACAAGUAUUAUGGG	1	1	1	1	ctspaired	1.05708	-0.045326	0.181124	-0.250249	0.802395	NA
GGGUAAAAGCGAGGUGAAUUCCUCUCUCCUCCUGUGGAGGAGAGGGGACGGGACAAGUAUUAUGGG	1	1	1	1	ctspaired	1.05708	-0.045326	0.181124	-0.250249	0.802395	NA
GGGUAAAAGCGAGGUGAAUUCCUCUCUCCUCCUUCGGAGGGGAGAGGACGGGACAAGUAUUAUGGG	1	1	1	1	ctspaired	1.05708	-0.045326	0.181124	-0.250249	0.802395	NA
GGGUAAAAGCGAGGUGAAUUCCUUCCUCCUCCAGCGGAGGGGGAAGGACGGGACAAGUAUUAUGGG	1	1	1	1	ctspaired	1.05708	-0.045326	0.181124	-0.250249	0.802395	NA
GGGUAAAAGCGAGGUGAAUUCCUUCCUCCUCCAUAGGAGGAGGGAGGACGGGACAAGUAUUAUGGG	1	1	1	1	ctspaired	1.05708	-0.045326	0.181124	-0.250249	0.802395	NA
GGGUAAAAGCGAGGUGAAUUCCUUCUUCCUCCUCAGGAGGAAGAGGGACGGGACAAGUAUUAUGGG	1	1	1	1	ctspaired	1.05708	-0.045326	0.181124	-0.250249	0.802395	NA
GGGUAAAAGCGAGGUGAAUUCUCCUCUCCUCCGCGGGAGGAGAGGGGACGGGACAAGUAUUAUGGG	1	1	1	1	ctspaired	1.05708	-0.045326	0.181124	-0.250249	0.802395	NA
GGGUAAAAGCGAGGUGAAUUCUCCUCUCCUCCUUAGGAGGGGAGGAGACGGGACAAGUAUUAUGGG	1	1	1	1	ctspaired	1.05708	-0.045326	0.181124	-0.250249	0.802395	NA
GGGUAAAAGCGAGGUGAAUUCUCUCCUCCUCCAUCGGAGGAGGGGAGACGGGACAAGUAUUAUGGG	1	1	1	1	ctspaired	1.05708	-0.045326	0.181124	-0.250249	0.802395	NA
GGGUAAAAGCGAGGUGAAUUCUCUCUUCCUCCAUAGGAGGGAGAGAGACGGGACAAGUAUUAUGGG	1	1	1	1	ctspaired	1.05708	-0.045326	0.181124	-0.250249	0.802395	NA
GGGUAAAAGCGAGGUGAAUUCUCUCUUCCUCCGUUGGAGGAGGAGAGACGGGACAAGUAUUAUGGG	1	1	1	1	ctspaired	1.05708	-0.045326	0.181124	-0.250249	0.802395	NA
GGGUAAAAGCGAGGUGAAUUCUCUCUUCCUCCUCGGGAGGAAGGGAGACGGGACAAGUAUUAUGGG	1	1	1	1	ctspaired	1.05708	-0.045326	0.181124	-0.250249	0.802395	NA
GGGUAAAAGCGAGGUGAAUUCUCUUCUCCUCCACUGGAGGAGGAGAGACGGGACAAGUAUUAUGGG	1	1	1	1	ctspaired	1.05708	-0.045326	0.181124	-0.250249	0.802395	NA
GGGUAAAAGCGAGGUGAAUUCUCUUCUCCUCCAGGGGAGGAGAAGGGACGGGACAAGUAUUAUGGG	1	1	1	1	ctspaired	1.05708	-0.045326	0.181124	-0.250249	0.802395	NA
GGGUAAAAGCGAGGUGAAUUCUCUUCUCCUCCGCAGGAGGGGAAGAGACGGGACAAGUAUUAUGGG	1	1	1	1	ctspaired	1.05708	-0.045326	0.181124	-0.250249	0.802395	NA
GGGUAAAAGCGAGGUGAAUUCUUCCUUCCUCCUAAGGAGGAAGGAGGACGGGACAAGUAUUAUGGG	1	1	1	1	ctspaired	1.05708	-0.045326	0.181124	-0.250249	0.802395	NA
GGGUAAAAGCGAGGUGAAUUCUUCUCUCCUCCGUCGGAGGGGAGAAGACGGGACAAGUAUUAUGGG	1	1	1	1	ctspaired	1.05708	-0.045326	0.181124	-0.250249	0.802395	NA
GGGUAAAAGCGAGGUGAAUUCUUCUCUCCUCCUGCGGAGGAGAGAGGACGGGACAAGUAUUAUGGG	1	1	1	1	ctspaired	1.05708	-0.045326	0.181124	-0.250249	0.802395	NA
GGGUAAAAGCGAGGUGAAUUCUUCUCUCCUCCUCCGGAGGGGGGAAGACGGGACAAGUAUUAUGGG	7	4	5	9	ctspaired	6.02226	-0.0853764	0.344616	-0.247744	0.804333	NA
GGGUAAAAGCGAGGUGAAUUCUCUUCUCCUCCGACGGAGGGGGAGAGACGGGACAAGUAUUAUGGG	4	3	5	8	ctspaired	4.7446	0.0813547	0.329223	0.247111	0.804822	NA
GGGUAAAAGCGAGGUGAAUUCUCCUCUCCUCCUUGGGAGGAGGGGAGACGGGACAAGUAUUAUGGG	4	0	3	0	ctspaired	1.50079	-0.0484361	0.196523	-0.246466	0.805322	NA
GGGUAAAAGCGAGGUGAAUUCUCUCUUCCUCCUCGGGAGGAGGAGAGACGGGACAAGUAUUAUGGG	4	0	3	0	ctspaired	1.50079	-0.0484361	0.196523	-0.246466	0.805322	NA
GGGUAAAAGCGAGGUGAAUUCUUCUCUCCUCCAAAGGAGGGGGGAAGACGGGACAAGUAUUAUGGG	6	3	5	6	ctspaired	4.8038	-0.0814145	0.331196	-0.24582	0.805821	NA
GGGUAAAAGCGAGGUGAAUUCCUCUCUCCUCCGUCGGAGGGGAGAGGACGGGACAAGUAUUAUGGG	2	1	2	1	ctspaired	1.48526	-0.052597	0.215206	-0.244403	0.806918	NA
GGGUAAAAGCGAGGUGAAUUCUCUCCUCCUCCGAGGGAGGAGGGGAGACGGGACAAGUAUUAUGGG	2	1	2	1	ctspaired	1.48526	-0.052597	0.215206	-0.244403	0.806918	NA
GGGUAAAAGCGAGGUGAAUUCUCUUCUCCUCCGGCGGAGGAGAGGAGACGGGACAAGUAUUAUGGG	2	1	2	1	ctspaired	1.48526	-0.052597	0.215206	-0.244403	0.806918	NA
GGGUAAAAGCGAGGUGAAUUCUCUUCUCCUCCGUAGGAGGGGAAGAGACGGGACAAGUAUUAUGGG	2	1	2	1	ctspaired	1.48526	-0.052597	0.215206	-0.244403	0.806918	NA
GGGUAAAAGCGAGGUGAAUUCUUCCUUCCUCCAGCGGAGGAGGGAAGACGGGACAAGUAUUAUGGG	2	1	2	1	ctspaired	1.48526	-0.052597	0.215206	-0.244403	0.806918	NA
GGGUAAAAGCGAGGUGAAUUCUUCCUUCCUCCUCCGGAGGGAGGAAGACGGGACAAGUAUUAUGGG	2	1	2	1	ctspaired	1.48526	-0.052597	0.215206	-0.244403	0.806918	NA
GGGUAAAAGCGAGGUGAAUUCUUCUCUCCUCCACGGGAGGGGAGGAGACGGGACAAGUAUUAUGGG	2	1	2	1	ctspaired	1.48526	-0.052597	0.215206	-0.244403	0.806918	NA
GGGUAAAAGCGAGGUGAAUUCCUCUCUCCUCCGCGGGAGGAGAGGGGACGGGACAAGUAUUAUGGG	3	1	3	1	ctspaired	1.91343	-0.0586917	0.240293	-0.24425	0.807037	NA
GGGUAAAAGCGAGGUGAAUUCCUUCCUCCUCCGUGGGAGGAGGGAGGACGGGACAAGUAUUAUGGG	3	1	3	1	ctspaired	1.91343	-0.0586917	0.240293	-0.24425	0.807037	NA
GGGUAAAAGCGAGGUGAAUUCUUCCUUCCUCCACAGGAGGAGGGAAGACGGGACAAGUAUUAUGGG	3	1	3	1	ctspaired	1.91343	-0.0586917	0.240293	-0.24425	0.807037	NA
GGGUAAAAGCGAGGUGAAUUCUUCUCUCCUCCGUCGGAGGAGGGAAGACGGGACAAGUAUUAUGGG	3	1	3	1	ctspaired	1.91343	-0.0586917	0.240293	-0.24425	0.807037	NA
GGGUAAAAGCGAGGUGAAUUCCUCUCUCCUCCGGUGGAGGGGAGGGGACGGGACAAGUAUUAUGGG	12	3	8	10	ctspaired	7.48371	-0.0858354	0.353973	-0.242491	0.8084	NA
GGGUAAAAGCGAGGUGAAUUCUUCUCUCCUCCAAGGGAGGAGGGAAGACGGGACAAGUAUUAUGGG	0	3	3	0	ctspaired	1.96251	-0.0296029	0.122204	-0.242241	0.808593	NA
GGGUAAAAGCGAGGUGAAUUCUUCUCUCCUCCGCGGGAGGGGAGAAGACGGGACAAGUAUUAUGGG	0	3	3	0	ctspaired	1.96251	-0.0296029	0.122204	-0.242241	0.808593	NA
GGGUAAAAGCGAGGUGAAUUCUCUCCUCCUCCGUUGGAGGGGGGGAGACGGGACAAGUAUUAUGGG	5	2	5	3	ctspaired	3.58534	-0.073778	0.305957	-0.241138	0.809448	NA
GGGUAAAAGCGAGGUGAAUUCUCUUCUCCUCCGUAGGAGGAGGAGGGACGGGACAAGUAUUAUGGG	5	2	5	3	ctspaired	3.58534	-0.073778	0.305957	-0.241138	0.809448	NA
GGGUAAAAGCGAGGUGAAUUCUCCUCUCCUCCAAGGGAGGGGGGGAGACGGGACAAGUAUUAUGGG	7	4	6	8	ctspaired	6.04753	-0.0829486	0.345353	-0.240185	0.810187	NA
GGGUAAAAGCGAGGUGAAUUCUCCUCUCCUCCGGAGGAGGGGAGGGGACGGGACAAGUAUUAUGGG	0	4	3	3	ctspaired	2.96472	-0.0636844	0.268882	-0.236849	0.812774	NA
GGGUAAAAGCGAGGUGAAUUCUCUCUUCCUCCAUGGGAGGAAGGGAGACGGGACAAGUAUUAUGGG	3	0	4	1	ctspaired	1.68311	0.0516792	0.219272	0.235686	0.813677	NA
GGGUAAAAGCGAGGUGAAUUCCUUCCUCCUCCUGGGGAGGGGGAAGGACGGGACAAGUAUUAUGGG	3	2	2	4	ctspaired	2.70372	-0.0647807	0.278317	-0.232759	0.815949	NA
GGGUAAAAGCGAGGUGAAUUCUCUCUUCCUCCAAUGGAGGAGGAGAGACGGGACAAGUAUUAUGGG	3	2	2	4	ctspaired	2.70372	-0.0647807	0.278317	-0.232759	0.815949	NA
GGGUAAAAGCGAGGUGAAUUCUCCUCUCCUCCACUGGAGGAGGGGGGACGGGACAAGUAUUAUGGG	5	3	8	6	ctspaired	5.22332	0.0781887	0.336074	0.232653	0.816031	NA
GGGUAAAAGCGAGGUGAAUUCUCUCUUCCUCCGGCGGAGGAGGAGAGACGGGACAAGUAUUAUGGG	4	2	4	3	ctspaired	3.15717	-0.0681331	0.294599	-0.231274	0.817102	NA
GGGUAAAAGCGAGGUGAAUUCUCUCUUCCUCCUGAGGAGGAAGGGAGACGGGACAAGUAUUAUGGG	4	2	4	3	ctspaired	3.15717	-0.0681331	0.294599	-0.231274	0.817102	NA
GGGUAAAAGCGAGGUGAAUUCUCUCCUCCUCCAUAGGAGGGGGGGAGACGGGACAAGUAUUAUGGG	1	5	3	6	ctspaired	4.18318	-0.0707404	0.307582	-0.229989	0.8181	NA
GGGUAAAAGCGAGGUGAAUUCCUCCUUCCUCCAUUGGAGGGAGGAGGACGGGACAAGUAUUAUGGG	0	1	1	0	ctspaired	0.654172	-0.0282478	0.123454	-0.228811	0.819016	NA
GGGUAAAAGCGAGGUGAAUUCCUCUCUCCUCCGUCGGAGGAGAGAGGACGGGACAAGUAUUAUGGG	0	1	1	0	ctspaired	0.654172	-0.0282478	0.123454	-0.228811	0.819016	NA
GGGUAAAAGCGAGGUGAAUUCCUUCCUCCUCCAUCGGAGGAGGGAGGACGGGACAAGUAUUAUGGG	0	1	1	0	ctspaired	0.654172	-0.0282478	0.123454	-0.228811	0.819016	NA
GGGUAAAAGCGAGGUGAAUUCCUUCCUCCUCCGACGGAGGAGGGAGGACGGGACAAGUAUUAUGGG	0	1	1	0	ctspaired	0.654172	-0.0282478	0.123454	-0.228811	0.819016	NA
GGGUAAAAGCGAGGUGAAUUCCUUCCUCCUCCUGAGGAGGAGGAAGGACGGGACAAGUAUUAUGGG	0	1	1	0	ctspaired	0.654172	-0.0282478	0.123454	-0.228811	0.819016	NA
GGGUAAAAGCGAGGUGAAUUCUCCUCUCCUCCAUCGGAGGAGGGGAGACGGGACAAGUAUUAUGGG	0	1	1	0	ctspaired	0.654172	-0.0282478	0.123454	-0.228811	0.819016	NA
GGGUAAAAGCGAGGUGAAUUCUCCUCUCCUCCGCGGGAGGAGAGGAGACGGGACAAGUAUUAUGGG	0	1	1	0	ctspaired	0.654172	-0.0282478	0.123454	-0.228811	0.819016	NA
GGGUAAAAGCGAGGUGAAUUCUCUCCUCCUCCAUAGGAGGAGGGGAGACGGGACAAGUAUUAUGGG	0	1	1	0	ctspaired	0.654172	-0.0282478	0.123454	-0.228811	0.819016	NA
GGGUAAAAGCGAGGUGAAUUCUCUCCUCCUCCUGGGGAGGAGGAGAGACGGGACAAGUAUUAUGGG	0	1	1	0	ctspaired	0.654172	-0.0282478	0.123454	-0.228811	0.819016	NA
GGGUAAAAGCGAGGUGAAUUCUCUCUUCCUCCAGCGGAGGAAGAGGGACGGGACAAGUAUUAUGGG	0	1	1	0	ctspaired	0.654172	-0.0282478	0.123454	-0.228811	0.819016	NA
GGGUAAAAGCGAGGUGAAUUCUCUUCUCCUCCUACGGAGGAGAAGGGACGGGACAAGUAUUAUGGG	0	1	1	0	ctspaired	0.654172	-0.0282478	0.123454	-0.228811	0.819016	NA
GGGUAAAAGCGAGGUGAAUUCUUCCUUCCUCCAUUGGAGGAAGGGAGACGGGACAAGUAUUAUGGG	0	1	1	0	ctspaired	0.654172	-0.0282478	0.123454	-0.228811	0.819016	NA
GGGUAAAAGCGAGGUGAAUUCUUCCUUCCUCCUAUGGAGGAGGGAAGACGGGACAAGUAUUAUGGG	0	1	1	0	ctspaired	0.654172	-0.0282478	0.123454	-0.228811	0.819016	NA
GGGUAAAAGCGAGGUGAAUUCUUCCUUCCUCCUCGGGAGGAAGGAAGACGGGACAAGUAUUAUGGG	0	1	1	0	ctspaired	0.654172	-0.0282478	0.123454	-0.228811	0.819016	NA
GGGUAAAAGCGAGGUGAAUUCUUCCUUCCUCCUGGGGAGGAAGGAAGACGGGACAAGUAUUAUGGG	0	1	1	0	ctspaired	0.654172	-0.0282478	0.123454	-0.228811	0.819016	NA
GGGUAAAAGCGAGGUGAAUUCUUCUCUCCUCCAGGGGAGGAGAGAAGACGGGACAAGUAUUAUGGG	0	1	1	0	ctspaired	0.654172	-0.0282478	0.123454	-0.228811	0.819016	NA
GGGUAAAAGCGAGGUGAAUUCUUCUCUCCUCCUCAGGAGGAGAGAGGACGGGACAAGUAUUAUGGG	0	1	1	0	ctspaired	0.654172	-0.0282478	0.123454	-0.228811	0.819016	NA
GGGUAAAAGCGAGGUGAAUUCCUCUCUCCUCCAGCGGAGGGGAGGGGACGGGACAAGUAUUAUGGG	4	5	9	3	ctspaired	5.54353	-0.0763328	0.333649	-0.228782	0.819038	NA
GGGUAAAAGCGAGGUGAAUUCCUCUCUCCUCCGAUGGAGGGGAGGGGACGGGACAAGUAUUAUGGG	5	2	6	6	ctspaired	4.35723	0.0732536	0.323782	0.226244	0.821012	NA
GGGUAAAAGCGAGGUGAAUUCUUCUCUCCUCCGUGGGAGGGGGGAAGACGGGACAAGUAUUAUGGG	15	8	11	20	ctspaired	12.846	-0.0803655	0.356629	-0.225348	0.821709	0.859709
GGGUAAAAGCGAGGUGAAUUCUUCCUUCCUCCACGGGAGGAGGGGAGACGGGACAAGUAUUAUGGG	5	3	5	5	ctspaired	4.4009	-0.0723317	0.324312	-0.223031	0.823511	NA
GGGUAAAAGCGAGGUGAAUUCUCCUCUCCUCCUGGGGAGGAGGGGAGACGGGACAAGUAUUAUGGG	2	2	1	4	ctspaired	2.27554	-0.0569755	0.256948	-0.221739	0.824517	NA
GGGUAAAAGCGAGGUGAAUUCUUCCUUCCUCCGUUGGAGGAGGGGAGACGGGACAAGUAUUAUGGG	8	6	7	12	ctspaired	8.10682	-0.0787492	0.355936	-0.221245	0.824901	NA
GGGUAAAAGCGAGGUGAAUUCUUCUCUCCUCCGGAGGAGGGGGGAAGACGGGACAAGUAUUAUGGG	3	2	3	3	ctspaired	2.72899	-0.0617133	0.280014	-0.220393	0.825565	NA
GGGUAAAAGCGAGGUGAAUUCUUCUCUCCUCCACCGGAGGGGGGAAGACGGGACAAGUAUUAUGGG	11	2	9	6	ctspaired	6.29052	-0.075419	0.345283	-0.218427	0.827097	NA
GGGUAAAAGCGAGGUGAAUUCCUCCUUCCUCCUGUGGAGGGAGGAGGACGGGACAAGUAUUAUGGG	0	1	2	1	ctspaired	1.05275	0.037705	0.172668	0.218367	0.827143	NA
GGGUAAAAGCGAGGUGAAUUCUCCUCUCCUCCAAUGGAGGAGGGGAGACGGGACAAGUAUUAUGGG	0	1	2	1	ctspaired	1.05275	0.037705	0.172668	0.218367	0.827143	NA
GGGUAAAAGCGAGGUGAAUUCUCCUCUCCUCCUGUGGAGGGGAGGAGACGGGACAAGUAUUAUGGG	0	1	2	1	ctspaired	1.05275	0.037705	0.172668	0.218367	0.827143	NA
GGGUAAAAGCGAGGUGAAUUCUCUCCUCCUCCACUGGAGGGGGAGAGACGGGACAAGUAUUAUGGG	0	1	2	1	ctspaired	1.05275	0.037705	0.172668	0.218367	0.827143	NA
GGGUAAAAGCGAGGUGAAUUCUCUCCUCCUCCUAUGGAGGAGGAGGGACGGGACAAGUAUUAUGGG	0	1	2	1	ctspaired	1.05275	0.037705	0.172668	0.218367	0.827143	NA
GGGUAAAAGCGAGGUGAAUUCUCUCCUCCUCCUGAGGAGGAGGGGAGACGGGACAAGUAUUAUGGG	0	1	2	1	ctspaired	1.05275	0.037705	0.172668	0.218367	0.827143	NA
GGGUAAAAGCGAGGUGAAUUCUUCCUUCCUCCACGGGAGGAAGGGAGACGGGACAAGUAUUAUGGG	0	1	2	1	ctspaired	1.05275	0.037705	0.172668	0.218367	0.827143	NA
GGGUAAAAGCGAGGUGAAUUCUUCCUUCCUCCAGUGGAGGGAGGAAGACGGGACAAGUAUUAUGGG	0	1	2	1	ctspaired	1.05275	0.037705	0.172668	0.218367	0.827143	NA
GGGUAAAAGCGAGGUGAAUUCUUCCUUCCUCCAUCGGAGGAAGGGAGACGGGACAAGUAUUAUGGG	0	1	2	1	ctspaired	1.05275	0.037705	0.172668	0.218367	0.827143	NA
GGGUAAAAGCGAGGUGAAUUCUUCCUUCCUCCGGCGGAGGGAGGAAGACGGGACAAGUAUUAUGGG	0	1	2	1	ctspaired	1.05275	0.037705	0.172668	0.218367	0.827143	NA
GGGUAAAAGCGAGGUGAAUUCUUCUCUCCUCCACCGGAGGAGAGAGGACGGGACAAGUAUUAUGGG	0	1	2	1	ctspaired	1.05275	0.037705	0.172668	0.218367	0.827143	NA
GGGUAAAAGCGAGGUGAAUUCUUCUCUCCUCCAGCGGAGGAGAGAGGACGGGACAAGUAUUAUGGG	0	1	2	1	ctspaired	1.05275	0.037705	0.172668	0.218367	0.827143	NA
GGGUAAAAGCGAGGUGAAUUCUUCUCUCCUCCGAGGGAGGAGAGAAGACGGGACAAGUAUUAUGGG	0	1	2	1	ctspaired	1.05275	0.037705	0.172668	0.218367	0.827143	NA
GGGUAAAAGCGAGGUGAAUUCUCCUCUCCUCCACGGGAGGGGGGGAGACGGGACAAGUAUUAUGGG	6	4	3	15	ctspaired	6.50208	0.0746249	0.343116	0.217492	0.827825	NA
GGGUAAAAGCGAGGUGAAUUCCUCCUUCCUCCAUCGGAGGGAGGAGGACGGGACAAGUAUUAUGGG	1	1	2	0	ctspaired	1.08235	-0.0377657	0.174314	-0.216653	0.828479	NA
GGGUAAAAGCGAGGUGAAUUCCUCCUUCCUCCGAGGGAGGAAGGGGGACGGGACAAGUAUUAUGGG	1	1	2	0	ctspaired	1.08235	-0.0377657	0.174314	-0.216653	0.828479	NA
GGGUAAAAGCGAGGUGAAUUCCUUCUUCCUCCGCCGGAGGAAGAAGGACGGGACAAGUAUUAUGGG	1	1	2	0	ctspaired	1.08235	-0.0377657	0.174314	-0.216653	0.828479	NA
GGGUAAAAGCGAGGUGAAUUCUCCUCUCCUCCACCGGAGGGGAGGAGACGGGACAAGUAUUAUGGG	1	1	2	0	ctspaired	1.08235	-0.0377657	0.174314	-0.216653	0.828479	NA
GGGUAAAAGCGAGGUGAAUUCUCUCCUCCUCCAAGGGAGGAGGGGAGACGGGACAAGUAUUAUGGG	1	1	2	0	ctspaired	1.08235	-0.0377657	0.174314	-0.216653	0.828479	NA
GGGUAAAAGCGAGGUGAAUUCUCUCUUCCUCCAUCGGAGGAAGGGAGACGGGACAAGUAUUAUGGG	1	1	2	0	ctspaired	1.08235	-0.0377657	0.174314	-0.216653	0.828479	NA
GGGUAAAAGCGAGGUGAAUUCUCUCUUCCUCCGGAGGAGGAGGAGAGACGGGACAAGUAUUAUGGG	1	1	2	0	ctspaired	1.08235	-0.0377657	0.174314	-0.216653	0.828479	NA
GGGUAAAAGCGAGGUGAAUUCUCUCUUCCUCCUGAGGAGGGAGAGAGACGGGACAAGUAUUAUGGG	1	1	2	0	ctspaired	1.08235	-0.0377657	0.174314	-0.216653	0.828479	NA
GGGUAAAAGCGAGGUGAAUUCUCUCUUCCUCCUGCGGAGGAAGAGGGACGGGACAAGUAUUAUGGG	1	1	2	0	ctspaired	1.08235	-0.0377657	0.174314	-0.216653	0.828479	NA
GGGUAAAAGCGAGGUGAAUUCUCUCUUCCUCCUGUGGAGGAAGGGAGACGGGACAAGUAUUAUGGG	1	1	2	0	ctspaired	1.08235	-0.0377657	0.174314	-0.216653	0.828479	NA
GGGUAAAAGCGAGGUGAAUUCUCUCUUCCUCCUUGGGAGGAAGAGGGACGGGACAAGUAUUAUGGG	1	1	2	0	ctspaired	1.08235	-0.0377657	0.174314	-0.216653	0.828479	NA
GGGUAAAAGCGAGGUGAAUUCUCUUCUCCUCCGUCGGAGGAGGAGAGACGGGACAAGUAUUAUGGG	1	1	2	0	ctspaired	1.08235	-0.0377657	0.174314	-0.216653	0.828479	NA
GGGUAAAAGCGAGGUGAAUUCUCUUCUCCUCCUUCGGAGGAGAAGGGACGGGACAAGUAUUAUGGG	1	1	2	0	ctspaired	1.08235	-0.0377657	0.174314	-0.216653	0.828479	NA
GGGUAAAAGCGAGGUGAAUUCUUCCUUCCUCCGACGGAGGAAGGGAGACGGGACAAGUAUUAUGGG	1	1	2	0	ctspaired	1.08235	-0.0377657	0.174314	-0.216653	0.828479	NA
GGGUAAAAGCGAGGUGAAUUCUUCCUUCCUCCGGGGGAGGAAGGGAGACGGGACAAGUAUUAUGGG	1	1	2	0	ctspaired	1.08235	-0.0377657	0.174314	-0.216653	0.828479	NA
GGGUAAAAGCGAGGUGAAUUCUUCCUUCCUCCGGUGGAGGAAGGGAGACGGGACAAGUAUUAUGGG	1	1	2	0	ctspaired	1.08235	-0.0377657	0.174314	-0.216653	0.828479	NA
GGGUAAAAGCGAGGUGAAUUCUUCCUUCCUCCUAUGGAGGAAGGAGGACGGGACAAGUAUUAUGGG	1	1	2	0	ctspaired	1.08235	-0.0377657	0.174314	-0.216653	0.828479	NA
GGGUAAAAGCGAGGUGAAUUCUUCUCUCCUCCUCAGGAGGAGGGAAGACGGGACAAGUAUUAUGGG	1	1	2	0	ctspaired	1.08235	-0.0377657	0.174314	-0.216653	0.828479	NA
GGGUAAAAGCGAGGUGAAUUCUUCUCUCCUCCUCCGGAGGAGAGAGGACGGGACAAGUAUUAUGGG	1	1	2	0	ctspaired	1.08235	-0.0377657	0.174314	-0.216653	0.828479	NA
GGGUAAAAGCGAGGUGAAUUCUUCCUUCCUCCAGAGGAGGAAGGAAGACGGGACAAGUAUUAUGGG	0	1	3	0	ctspaired	1.07802	0.0350704	0.163761	0.214156	0.830425	NA
GGGUAAAAGCGAGGUGAAUUCCUCUCUCCUCCGACGGAGGAGAGGGGACGGGACAAGUAUUAUGGG	2	1	3	0	ctspaired	1.51053	-0.0436088	0.206244	-0.211443	0.832541	NA
GGGUAAAAGCGAGGUGAAUUCCUUCUUCCUCCUCCGGAGGAAGAGGGACGGGACAAGUAUUAUGGG	2	1	3	0	ctspaired	1.51053	-0.0436088	0.206244	-0.211443	0.832541	NA
GGGUAAAAGCGAGGUGAAUUCCUCUCUCCUCCUGAGGAGGGGAGAGGACGGGACAAGUAUUAUGGG	1	2	0	4	ctspaired	1.84736	-0.0471631	0.223419	-0.211097	0.832812	NA
GGGUAAAAGCGAGGUGAAUUCCUUCUUCCUCCUGCGGAGGAAGAGGGACGGGACAAGUAUUAUGGG	1	2	0	4	ctspaired	1.84736	-0.0471631	0.223419	-0.211097	0.832812	NA
GGGUAAAAGCGAGGUGAAUUCUUCUCUCCUCCACCGGAGGGGAGAAGACGGGACAAGUAUUAUGGG	1	2	0	4	ctspaired	1.84736	-0.0471631	0.223419	-0.211097	0.832812	NA
GGGUAAAAGCGAGGUGAAUUCCUCCUUCCUCCACAGGAGGGAGGAGGACGGGACAAGUAUUAUGGG	3	1	4	0	ctspaired	1.93871	-0.0485995	0.230288	-0.211038	0.832858	NA
GGGUAAAAGCGAGGUGAAUUCUCUCUUCCUCCAGAGGAGGGAGAGAGACGGGACAAGUAUUAUGGG	3	1	4	0	ctspaired	1.93871	-0.0485995	0.230288	-0.211038	0.832858	NA
GGGUAAAAGCGAGGUGAAUUCUCCUCUCCUCCACAGGAGGAGGGGGGACGGGACAAGUAUUAUGGG	8	1	4	6	ctspaired	4.13989	-0.0665977	0.316611	-0.210345	0.833398	NA
GGGUAAAAGCGAGGUGAAUUCUCCUCUCCUCCAUAGGAGGGGAGGAGACGGGACAAGUAUUAUGGG	2	2	2	3	ctspaired	2.30081	-0.0546055	0.260994	-0.209221	0.834276	NA
GGGUAAAAGCGAGGUGAAUUCUCUCUUCCUCCGUAGGAGGGAGAGGGACGGGACAAGUAUUAUGGG	2	2	2	3	ctspaired	2.30081	-0.0546055	0.260994	-0.209221	0.834276	NA
GGGUAAAAGCGAGGUGAAUUCUCUCUUCCUCCUGGGGAGGAGGAGAGACGGGACAAGUAUUAUGGG	2	2	2	3	ctspaired	2.30081	-0.0546055	0.260994	-0.209221	0.834276	NA
GGGUAAAAGCGAGGUGAAUUCUCUCCUCCUCCUCGGGAGGAGGGGAGACGGGACAAGUAUUAUGGG	3	0	2	3	ctspaired	1.63257	0.0459603	0.21992	0.208987	0.834459	NA
GGGUAAAAGCGAGGUGAAUUCUCUCUUCCUCCGAUGGAGGGAGAGAGACGGGACAAGUAUUAUGGG	3	0	2	3	ctspaired	1.63257	0.0459603	0.21992	0.208987	0.834459	NA
GGGUAAAAGCGAGGUGAAUUCCUUCUUCCUCCAGAGGAGGGAGAGGGACGGGACAAGUAUUAUGGG	11	4	9	10	ctspaired	7.92163	-0.0737179	0.356007	-0.207069	0.835956	NA
GGGUAAAAGCGAGGUGAAUUCUCUCCUCCUCCACCGGAGGAGGGGGGACGGGACAAGUAUUAUGGG	6	0	5	4	ctspaired	3.10376	0.0585837	0.28492	0.205614	0.837092	NA
GGGUAAAAGCGAGGUGAAUUCCUCUCUCCUCCAGGGGAGGGGGGAGGACGGGACAAGUAUUAUGGG	14	7	14	14	ctspaired	11.7034	-0.0721319	0.357904	-0.201539	0.840277	0.874353
GGGUAAAAGCGAGGUGAAUUCUUCCUUCCUCCAGUGGAGGAGGGGAGACGGGACAAGUAUUAUGGG	10	4	7	11	ctspaired	7.46818	-0.0710288	0.354164	-0.200553	0.841048	NA
GGGUAAAAGCGAGGUGAAUUCCUUCCUCCUCCUAGGGAGGGGGAAGGACGGGACAAGUAUUAUGGG	1	0	2	0	ctspaired	0.640103	0.0247059	0.123519	0.200017	0.841467	NA
GGGUAAAAGCGAGGUGAAUUCCUUCCUCCUCCUCCGGAGGGGGAAGGACGGGACAAGUAUUAUGGG	1	0	2	0	ctspaired	0.640103	0.0247059	0.123519	0.200017	0.841467	NA
GGGUAAAAGCGAGGUGAAUUCCUUCUUCCUCCUCUGGAGGAAGAGGGACGGGACAAGUAUUAUGGG	1	0	2	0	ctspaired	0.640103	0.0247059	0.123519	0.200017	0.841467	NA
GGGUAAAAGCGAGGUGAAUUCUCCUCUCCUCCACCGGAGGAGAGGAGACGGGACAAGUAUUAUGGG	1	0	2	0	ctspaired	0.640103	0.0247059	0.123519	0.200017	0.841467	NA
GGGUAAAAGCGAGGUGAAUUCUCUCCUCCUCCAGAGGAGGGGGAGAGACGGGACAAGUAUUAUGGG	1	0	2	0	ctspaired	0.640103	0.0247059	0.123519	0.200017	0.841467	NA
GGGUAAAAGCGAGGUGAAUUCUCUUCUCCUCCGUGGGAGGAGAAGAGACGGGACAAGUAUUAUGGG	1	0	2	0	ctspaired	0.640103	0.0247059	0.123519	0.200017	0.841467	NA
GGGUAAAAGCGAGGUGAAUUCUCUUCUCCUCCUUAGGAGGGGAAGAGACGGGACAAGUAUUAUGGG	1	0	2	0	ctspaired	0.640103	0.0247059	0.123519	0.200017	0.841467	NA
GGGUAAAAGCGAGGUGAAUUCUUCCUUCCUCCUCUGGAGGAAGGAAGACGGGACAAGUAUUAUGGG	1	0	2	0	ctspaired	0.640103	0.0247059	0.123519	0.200017	0.841467	NA
GGGUAAAAGCGAGGUGAAUUCUUCUCUCCUCCGGUGGAGGAGAGGAGACGGGACAAGUAUUAUGGG	1	0	2	0	ctspaired	0.640103	0.0247059	0.123519	0.200017	0.841467	NA
GGGUAAAAGCGAGGUGAAUUCUUCUCUCCUCCUAAGGAGGAGAGGAGACGGGACAAGUAUUAUGGG	1	0	2	0	ctspaired	0.640103	0.0247059	0.123519	0.200017	0.841467	NA
GGGUAAAAGCGAGGUGAAUUCCUUCCUCCUCCACGGGAGGAGGGAGGACGGGACAAGUAUUAUGGG	0	1	1	2	ctspaired	1.02748	0.0340581	0.170747	0.199466	0.841898	NA
GGGUAAAAGCGAGGUGAAUUCUCUUCUCCUCCUAGGGAGGAGAAGGGACGGGACAAGUAUUAUGGG	0	1	1	2	ctspaired	1.02748	0.0340581	0.170747	0.199466	0.841898	NA
GGGUAAAAGCGAGGUGAAUUCUCUUCUCCUCCUCUGGAGGGGAAGAGACGGGACAAGUAUUAUGGG	0	1	1	2	ctspaired	1.02748	0.0340581	0.170747	0.199466	0.841898	NA
GGGUAAAAGCGAGGUGAAUUCUUCCUUCCUCCAGAGGAGGGAGGAAGACGGGACAAGUAUUAUGGG	0	1	1	2	ctspaired	1.02748	0.0340581	0.170747	0.199466	0.841898	NA
GGGUAAAAGCGAGGUGAAUUCUUCUCUCCUCCGAAGGAGGGGAGGAGACGGGACAAGUAUUAUGGG	0	1	1	2	ctspaired	1.02748	0.0340581	0.170747	0.199466	0.841898	NA
GGGUAAAAGCGAGGUGAAUUCUUCUCUCCUCCUCGGGAGGAGAGGAGACGGGACAAGUAUUAUGGG	0	1	1	2	ctspaired	1.02748	0.0340581	0.170747	0.199466	0.841898	NA
GGGUAAAAGCGAGGUGAAUUCUUCUCUCCUCCUGAGGAGGAGAGAGGACGGGACAAGUAUUAUGGG	0	1	1	2	ctspaired	1.02748	0.0340581	0.170747	0.199466	0.841898	NA
GGGUAAAAGCGAGGUGAAUUCUCCUCUCCUCCACCGGAGGGGAGGGGACGGGACAAGUAUUAUGGG	10	0	7	3	ctspaired	4.20597	-0.0611627	0.306837	-0.199333	0.842003	NA
GGGUAAAAGCGAGGUGAAUUCUCCUCUCCUCCUCGGGAGGAGAGGGGACGGGACAAGUAUUAUGGG	1	2	1	3	ctspaired	1.87263	-0.046862	0.235141	-0.199294	0.842033	NA
GGGUAAAAGCGAGGUGAAUUCUCUCUUCCUCCUUCGGAGGGAGAGGGACGGGACAAGUAUUAUGGG	1	2	1	3	ctspaired	1.87263	-0.046862	0.235141	-0.199294	0.842033	NA
GGGUAAAAGCGAGGUGAAUUCUCUCCUCCUCCGUCGGAGGGGGGGAGACGGGACAAGUAUUAUGGG	4	3	5	4	ctspaired	3.99799	-0.0625774	0.315578	-0.198294	0.842815	NA
GGGUAAAAGCGAGGUGAAUUCCUCCUUCCUCCAGUGGAGGGAGGGGGACGGGACAAGUAUUAUGGG	8	2	5	7	ctspaired	4.98072	-0.0650883	0.333044	-0.195435	0.845053	NA
GGGUAAAAGCGAGGUGAAUUCCUUCUUCCUCCUCAGGAGGGAGAGGGACGGGACAAGUAUUAUGGG	12	5	12	10	ctspaired	9.2159	-0.0698291	0.358561	-0.194748	0.84559	NA
GGGUAAAAGCGAGGUGAAUUCUCUUCUCCUCCGUUGGAGGGGAAGAGACGGGACAAGUAUUAUGGG	2	2	3	2	ctspaired	2.32608	-0.050869	0.261669	-0.194402	0.845861	NA
GGGUAAAAGCGAGGUGAAUUCUUCCUUCCUCCUGAGGAGGAGGGAAGACGGGACAAGUAUUAUGGG	2	2	3	2	ctspaired	2.32608	-0.050869	0.261669	-0.194402	0.845861	NA
[truncated: 681 more rows]

## Sheet: gupaired
Sequence	GI1	GI2	I1	I2	Original Motif	baseMean	log2FoldChange	lfcSE	stat	pvalue	padj
GGGUAAAAGCGAGGUGAAGUGUGGUGUGUUGGCCUCUAACACAUCGCGCGGGACAAGUAUUAUGGG	718	356	460	469	gtspaired	497.736	-0.74317	0.0986801	-7.5311	5.03136e-14	6.57515e-13
GGGUAAAAGCGAGGUGAAGUGUGGUGUGUUGGUGUCUAACACAUCGCGCGGGACAAGUAUUAUGGG	497	249	287	318	gtspaired	337.776	-0.831971	0.114426	-7.27084	3.57268e-13	4.23488e-12
GGGUAAAAGCGAGGUGAAGUGUGUUGUGUUGGAACCUAACACAGCGCGCGGGACAAGUAUUAUGGG	491	235	275	323	gtspaired	328.677	-0.805057	0.115752	-6.95503	3.52487e-12	3.71746e-11
GGGUAAAAGCGAGGUGAAGUGUGUUGUGUUGGCCUCUAACACAGCGCGCGGGACAAGUAUUAUGGG	578	280	374	369	gtspaired	396.959	-0.734237	0.109216	-6.72281	1.78252e-11	1.75253e-10
GGGUAAAAGCGAGGUGAAGUGUGGUGUGUUGGUCUCUAACACAUCGCGCGGGACAAGUAUUAUGGG	466	236	283	305	gtspaired	322.048	-0.786298	0.117149	-6.71197	1.92019e-11	1.87475e-10
GGGUAAAAGCGAGGUGAAGUGUGUUGUGUUGGAGUCUAACACAGCGCGCGGGACAAGUAUUAUGGG	481	211	275	289	gtspaired	309.554	-0.803654	0.120987	-6.64246	3.08482e-11	2.93686e-10
GGGUAAAAGCGAGGUGAAGUGUGGUGUGUUGGCGUCUAACACAUCGCGCGGGACAAGUAUUAUGGG	486	240	287	337	gtspaired	334.963	-0.749749	0.114584	-6.54325	6.01971e-11	5.51872e-10
GGGUAAAAGCGAGGUGAAGUGUGGUGUGUUGGCCUCUAACACAUCGCACGGGACAAGUAUUAUGGG	417	225	259	274	gtspaired	295.715	-0.804276	0.123344	-6.52058	7.00374e-11	6.32441e-10
GGGUAAAAGCGAGGUGAAGUGUGUUGUGUUGGUCUCUAACACAGCGCGCGGGACAAGUAUUAUGGG	500	265	321	349	gtspaired	358.492	-0.731653	0.112233	-6.51907	7.07442e-11	6.37455e-10
GGGUAAAAGCGAGGUGAAGUGUGGUGUGUUGGUUCCUAACACAUCGCGCGGGACAAGUAUUAUGGG	347	197	207	220	gtspaired	247.095	-0.883994	0.135867	-6.5063	7.70223e-11	6.91065e-10
GGGUAAAAGCGAGGUGAAGUGUGGUGUGUUGGCCUCUAACACAUCAUACGGGACAAGUAUUAUGGG	349	189	204	223	gtspaired	243.914	-0.863023	0.134787	-6.40287	1.52478e-10	1.32294e-09
GGGUAAAAGCGAGGUGAAGUGUGGUGUGUUGGCAUCUAACACAUCGCGCGGGACAAGUAUUAUGGG	419	237	276	275	gtspaired	305.244	-0.792997	0.124777	-6.35532	2.07993e-10	1.76459e-09
GGGUAAAAGCGAGGUGAAGUGUGUUGUGUUGGCACCUAACACAGCGCGCGGGACAAGUAUUAUGGG	548	281	369	382	gtspaired	392.28	-0.679816	0.108271	-6.27883	3.41131e-10	2.80367e-09
GGGUAAAAGCGAGGUGAAGUGUGGUGUGUUGGUCCCUAACACAUCGCGCGGGACAAGUAUUAUGGG	834	412	585	654	gtspaired	608.608	-0.549762	0.0889246	-6.18233	6.31605e-10	5.12099e-09
GGGUAAAAGCGAGGUGAAGUGUGUUGUGUUGGCGUCUAACACAGCGCGCGGGACAAGUAUUAUGGG	522	247	315	377	gtspaired	359.244	-0.681354	0.111235	-6.12533	9.04931e-10	7.29492e-09
GGGUAAAAGCGAGGUGAAGUGUGGUGUGUUGGUCUCUAACACAUCGCACGGGACAAGUAUUAUGGG	306	150	173	175	gtspaired	201.838	-0.895451	0.147558	-6.06845	1.29148e-09	1.01961e-08
GGGUAAAAGCGAGGUGAAGUGUGUUGUGUUGGUAUCUAACACAGCGCGCGGGACAAGUAUUAUGGG	316	166	193	201	gtspaired	220.168	-0.813627	0.141305	-5.75793	8.51516e-09	6.21001e-08
GGGUAAAAGCGAGGUGAAGUGUGGUGUGUUGGACUCUAACACAUCGCGCGGGACAAGUAUUAUGGG	389	197	252	258	gtspaired	272.807	-0.727461	0.127317	-5.7138	1.10483e-08	7.96082e-08
GGGUAAAAGCGAGGUGAAGUGUGGUGUGUUGGAAUCUAACACAUCGCGCGGGACAAGUAUUAUGGG	352	199	211	268	gtspaired	258.868	-0.74689	0.13327	-5.60435	2.09035e-08	1.45391e-07
GGGUAAAAGCGAGGUGAAGUGGUGUGUGUUGGCCUCUAACACAUACUACGGGACAAGUAUUAUGGG	312	157	181	208	gtspaired	214.086	-0.789783	0.141846	-5.56788	2.5785e-08	1.77528e-07
GGGUAAAAGCGAGGUGAAGUGUGUUGUGUUGGAUCCUAACACAGCGCGCGGGACAAGUAUUAUGGG	398	199	252	283	gtspaired	280.304	-0.688256	0.124199	-5.54155	2.99806e-08	2.0547e-07
GGGUAAAAGCGAGGUGAAGUGUGGUGUGUUGGAUUCUAACACAUCGCGCGGGACAAGUAUUAUGGG	289	142	172	172	gtspaired	193.852	-0.832032	0.150453	-5.53016	3.19931e-08	2.18196e-07
GGGUAAAAGCGAGGUGAAGUGGUGUGUGUUGGUCUCUAACACAUACUACGGGACAAGUAUUAUGGG	257	147	158	164	gtspaired	184.683	-0.852118	0.15597	-5.46334	4.67249e-08	3.11105e-07
GGGUAAAAGCGAGGUGAAGUGUGUUGUGUUGGCUUCUAACACAGCGCGCGGGACAAGUAUUAUGGG	375	159	216	238	gtspaired	241.612	-0.735426	0.135634	-5.42215	5.88864e-08	3.87089e-07
GGGUAAAAGCGAGGUGAAGUGUGUUGUGUUGGCUCCUAACACAGCGCGCGGGACAAGUAUUAUGGG	445	209	286	318	gtspaired	308.629	-0.639847	0.118714	-5.3898	7.05366e-08	4.56643e-07
GGGUAAAAGCGAGGUGAAGGUUGGUGUGUUGGCCUCUAACACAUCGACCGGGACAAGUAUUAUGGG	270	138	163	166	gtspaired	184.947	-0.821695	0.15365	-5.34783	8.90164e-08	5.68408e-07
GGGUAAAAGCGAGGUGAAGUGUGGUGUGUUGGAUCCUAACACAUCGCGCGGGACAAGUAUUAUGGG	305	146	186	191	gtspaired	205.594	-0.768151	0.145499	-5.27941	1.29599e-07	8.11535e-07
GGGUAAAAGCGAGGUGAAGUGUGUUGUGUUGGUCCCUAACACAGCGCGCGGGACAAGUAUUAUGGG	846	422	666	656	gtspaired	633.165	-0.479774	0.0923613	-5.19454	2.05232e-07	1.2444e-06
GGGUAAAAGCGAGGUGAAGUGUGUUGUGUUGGCAUCUAACACAGCGCGCGGGACAAGUAUUAUGGG	339	159	190	244	gtspaired	229.436	-0.716409	0.138551	-5.17073	2.33181e-07	1.40175e-06
GGGUAAAAGCGAGGUGAAGUGUGGUGUGUUGGUCCCUAACACAUCGCACGGGACAAGUAUUAUGGG	466	224	320	342	gtspaired	331.489	-0.589396	0.115123	-5.11972	3.05993e-07	1.8034e-06
GGGUAAAAGCGAGGUGAAGUGGUGUGUGUUGGUCCCUAACACAUACUACGGGACAAGUAUUAUGGG	365	191	228	286	gtspaired	265.103	-0.65165	0.12917	-5.04489	4.53786e-07	2.60865e-06
GGGUAAAAGCGAGGUGAAGUGUGGUGUGUUGGAGCCUAACACAUCGCACGGGACAAGUAUUAUGGG	256	127	154	160	gtspaired	174.027	-0.793363	0.157468	-5.03826	4.69784e-07	2.68594e-06
GGGUAAAAGCGAGGUGAAGUGUGUUGUGUUGGCCUCUAACACAGCACGCGGGACAAGUAUUAUGGG	289	149	178	201	gtspaired	203.632	-0.732256	0.145359	-5.03757	4.71476e-07	2.68846e-06
GGGUAAAAGCGAGGUGAAGUGUGUUGUGUUGGAGCCUAACACAGCGCGCGGGACAAGUAUUAUGGG	367	201	241	290	gtspaired	273.46	-0.641601	0.127533	-5.03086	4.88287e-07	2.77289e-06
GGGUAAAAGCGAGGUGAAGUGUGGUGUGUUGGCCUCUAACACACUAUACGGGACAAGUAUUAUGGG	154	95	94	76	gtspaired	109.423	-1.0249	0.206303	-4.96794	6.76693e-07	3.77041e-06
GGGUAAAAGCGAGGUGAAGUGUGUUGUGUUGGUCCCUAACACAGCGCACGGGACAAGUAUUAUGGG	457	244	339	348	gtspaired	343.534	-0.572118	0.115368	-4.95906	7.0835e-07	3.92719e-06
GGGUAAAAGCGAGGUGAAGUGUGGUGUGUUGGUACCUAACACAUCGCGCGGGACAAGUAUUAUGGG	341	187	236	252	gtspaired	253.493	-0.653115	0.132229	-4.93928	7.84127e-07	4.31321e-06
GGGUAAAAGCGAGGUGAAGUGUGUUGUGUUGGUGUCUAACACAGCGCGCGGGACAAGUAUUAUGGG	389	169	255	251	gtspaired	259.753	-0.647044	0.13264	-4.87821	1.07052e-06	5.76055e-06
GGGUAAAAGCGAGGUGAAGUGUGUGGUGUUGGCCUCUAACACCGCGCGCGGGACAAGUAUUAUGGG	303	136	183	197	gtspaired	201.223	-0.712384	0.146697	-4.85615	1.19691e-06	6.39164e-06
GGGUAAAAGCGAGGUGAAGUGUGUUGUGUUGGCUUCUAACACAGCGCACGGGACAAGUAUUAUGGG	231	122	142	149	gtspaired	161.813	-0.790768	0.163432	-4.83851	1.30816e-06	6.95924e-06
GGGUAAAAGCGAGGUGAAGUGUGUUGUGUUGGCACCUAACACAGCACGCGGGACAAGUAUUAUGGG	281	133	175	180	gtspaired	190.271	-0.728947	0.150888	-4.83106	1.35807e-06	7.1884e-06
GGGUAAAAGCGAGGUGAAGUGUGGUGUGUUGGAGUCUAACACAUCGCGCGGGACAAGUAUUAUGGG	428	219	288	347	gtspaired	315.212	-0.567546	0.117994	-4.80996	1.50957e-06	7.89103e-06
GGGUAAAAGCGAGGUGAAGUGGUUGGUGUUGGCCUCUAACACCGAUCACGGGACAAGUAUUAUGGG	255	126	153	171	gtspaired	175.21	-0.745172	0.156059	-4.77492	1.79776e-06	9.32794e-06
GGGUAAAAGCGAGGUGAAGUGUGGUGUGUUGGUGCCUAACACAUCGCGCGGGACAAGUAUUAUGGG	401	221	301	305	gtspaired	305.173	-0.582249	0.122755	-4.74317	2.10395e-06	1.08498e-05
GGGUAAAAGCGAGGUGAAGUGUGGUGUGUUGGCGUCUAACACAUCGCACGGGACAAGUAUUAUGGG	284	117	162	173	gtspaired	179.782	-0.744514	0.157013	-4.74173	2.11902e-06	1.09141e-05
GGGUAAAAGCGAGGUGAAGUGUGGUGUGUUGGCAUCUAACACAUCACGCGGGACAAGUAUUAUGGG	137	65	62	72	gtspaired	84.9512	-1.02171	0.217092	-4.70636	2.52176e-06	1.28781e-05
GGGUAAAAGCGAGGUGAAGUGUGGUGUGUUGGUGCCUAACACAUCGCACGGGACAAGUAUUAUGGG	229	152	156	173	gtspaired	182.095	-0.762532	0.163423	-4.66601	3.07102e-06	1.55164e-05
GGGUAAAAGCGAGGUGAAGUGUGGUGUGUUGGCUUCUAACACAUCGCGCGGGACAAGUAUUAUGGG	364	147	236	213	gtspaired	233.498	-0.671776	0.145797	-4.60761	4.07318e-06	2.01646e-05
GGGUAAAAGCGAGGUGAAGUGUGGUGUGUUGGCAUCUAACACAUCGCACGGGACAAGUAUUAUGGG	251	133	156	181	gtspaired	179.943	-0.712539	0.154667	-4.60692	4.08685e-06	2.02086e-05
GGGUAAAAGCGAGGUGAAGUGUGGUGUGUUGGAGUCUAACACAUCGCACGGGACAAGUAUUAUGGG	222	110	138	137	gtspaired	151.473	-0.771405	0.168841	-4.56884	4.90441e-06	2.40534e-05
GGGUAAAAGCGAGGUGAAGUGUGUGGUGUUGGUCUCUAACACCGCGCGCGGGACAAGUAUUAUGGG	181	108	103	130	gtspaired	132.998	-0.829814	0.182221	-4.55388	5.26666e-06	2.57101e-05
GGGUAAAAGCGAGGUGAAGUGUGGUGUGUUGGUGUCUAACACAUCACGCGGGACAAGUAUUAUGGG	139	72	78	68	gtspaired	91.1236	-0.975193	0.214366	-4.5492	5.3851e-06	2.62275e-05
GGGUAAAAGCGAGGUGAAGUGUGUUGUGUUGGUACCUAACACAGCGCACGGGACAAGUAUUAUGGG	219	95	117	136	gtspaired	139.553	-0.791765	0.174878	-4.52753	5.9676e-06	2.89305e-05
GGGUAAAAGCGAGGUGAAGUGUGUUGUGUUGGCAUCUAACACAGCGCACGGGACAAGUAUUAUGGG	240	116	152	151	gtspaired	163.599	-0.734734	0.162784	-4.51357	6.37468e-06	3.0727e-05
GGGUAAAAGCGAGGUGAAGUGUGGUGUGUUGGUGUCUAACACACUACGCGGGACAAGUAUUAUGGG	97	60	43	55	gtspaired	66.8901	-1.09823	0.24365	-4.50741	6.56239e-06	3.15595e-05
GGGUAAAAGCGAGGUGAAGUGUGGUGUGUUGGCUCCUAACACAUCGCGCGGGACAAGUAUUAUGGG	319	162	224	227	gtspaired	230.47	-0.619702	0.137885	-4.49433	6.97898e-06	3.33722e-05
GGGUAAAAGCGAGGUGAAGUGGUGUGUGUUGGCCUCUAACACAUACCGCGGGACAAGUAUUAUGGG	212	111	128	145	gtspaired	149.126	-0.754108	0.168933	-4.46393	8.04681e-06	3.79608e-05
GGGUAAAAGCGAGGUGAAGUGUGUUGUGUUGGCACCUAACACAGCGCACGGGACAAGUAUUAUGGG	372	175	253	278	gtspaired	263.346	-0.567188	0.127825	-4.43721	9.11322e-06	4.26568e-05
GGGUAAAAGCGAGGUGAAGUGGUGUGUGUUGGCAUCUAACACAUACUACGGGACAAGUAUUAUGGG	159	91	99	94	gtspaired	113.155	-0.865177	0.195247	-4.4312	9.37118e-06	4.38155e-05
GGGUAAAAGCGAGGUGAAGGUUGGUGUGUUGGUCUCUAACACAUCAGCCGGGACAAGUAUUAUGGG	124	79	73	73	gtspaired	90.8492	-0.95374	0.216335	-4.40862	1.04029e-05	4.83707e-05
GGGUAAAAGCGAGGUGAAGUGGUGUGUGUUGGUACCUAACACAUACUACGGGACAAGUAUUAUGGG	183	87	103	111	gtspaired	120.597	-0.816044	0.185831	-4.39133	1.12659e-05	5.21529e-05
GGGUAAAAGCGAGGUGAAGUGGUGUGUGUUGGUCCCUAACACAUACCGCGGGACAAGUAUUAUGGG	252	142	160	199	gtspaired	188.347	-0.671652	0.153391	-4.3787	1.19389e-05	5.49659e-05
GGGUAAAAGCGAGGUGAAGUGUGUUGUGUUGGUACCUAACACAGCGCGCGGGACAAGUAUUAUGGG	330	159	226	241	gtspaired	234.559	-0.589659	0.13543	-4.35397	1.33692e-05	6.08848e-05
GGGUAAAAGCGAGGUGAAGGUUGGUGUGUUGGUUCCUAACACAUCGACCGGGACAAGUAUUAUGGG	123	45	40	61	gtspaired	66.3632	-1.07612	0.247345	-4.35069	1.35707e-05	6.17356e-05
GGGUAAAAGCGAGGUGAAGUGGUGUGUGUUGGACUCUAACACAUACUACGGGACAAGUAUUAUGGG	131	72	69	79	gtspaired	89.5394	-0.922501	0.212679	-4.33753	1.44096e-05	6.534e-05
GGGUAAAAGCGAGGUGAAGUGGUGUGUGUUGGAGUCUAACACAUACUACGGGACAAGUAUUAUGGG	176	70	91	91	gtspaired	105.289	-0.870612	0.200797	-4.33579	1.45238e-05	6.57871e-05
GGGUAAAAGCGAGGUGAAGGUUGGUGUGUUGGUCCCUAACACAUCGACCGGGACAAGUAUUAUGGG	334	193	258	257	gtspaired	260.229	-0.58074	0.134019	-4.33328	1.46906e-05	6.6471e-05
GGGUAAAAGCGAGGUGAAGUGGUGUGUGUUGGCACCUAACACACAUCGCGGGACAAGUAUUAUGGG	158	76	86	92	gtspaired	103.176	-0.861321	0.199051	-4.32714	1.51056e-05	6.82754e-05
GGGUAAAAGCGAGGUGAAGUGGUGUGUGUUGGCGUCUAACACAUACUACGGGACAAGUAUUAUGGG	237	117	152	160	gtspaired	165.072	-0.692184	0.160888	-4.30226	1.69067e-05	7.59267e-05
GGGUAAAAGCGAGGUGAAGUGUGUGGUGUUGGACUCUAACACCAUACGCGGGACAAGUAUUAUGGG	91	51	40	48	gtspaired	59.67	-1.07907	0.251742	-4.28643	1.8157e-05	8.12815e-05
GGGUAAAAGCGAGGUGAAGUGUGGUGUGUUGGCGUCUAACACACUAUACGGGACAAGUAUUAUGGG	105	51	51	49	gtspaired	65.2154	-1.02927	0.24277	-4.23969	2.23829e-05	9.88324e-05
GGGUAAAAGCGAGGUGAAGGUGGUUGUGUUGGCCUCUAACACAGCUACCGGGACAAGUAUUAUGGG	188	93	107	126	gtspaired	127.979	-0.76616	0.180743	-4.23895	2.24569e-05	9.90553e-05
GGGUAAAAGCGAGGUGAAGUGUGGUGUGUUGGAACCUAACACAUCGCGCGGGACAAGUAUUAUGGG	324	196	253	262	gtspaired	259.267	-0.569294	0.135348	-4.20617	2.5974e-05	0.000113616
GGGUAAAAGCGAGGUGAAGUGUGGUGUGUUGGCUUCUAACACAUCGCACGGGACAAGUAUUAUGGG	192	94	113	127	gtspaired	130.744	-0.748914	0.17885	-4.18739	2.82176e-05	0.000123046
GGGUAAAAGCGAGGUGAAGUGUGUUGUGUUGGAACCUAACACAGCACGCGGGACAAGUAUUAUGGG	144	72	87	73	gtspaired	95.0455	-0.88402	0.211372	-4.18228	2.88594e-05	0.000125455
GGGUAAAAGCGAGGUGAAGUGGUGUGUGUUGGCUUCUAACACAUACUACGGGACAAGUAUUAUGGG	156	73	83	94	gtspaired	101.155	-0.836866	0.20046	-4.17472	2.98349e-05	0.000129562
GGGUAAAAGCGAGGUGAAGUGUGGUGUGUUGGUAUCUAACACAUCGCGCGGGACAAGUAUUAUGGG	269	145	196	192	gtspaired	199.673	-0.622855	0.149456	-4.16747	3.07998e-05	0.000133202
GGGUAAAAGCGAGGUGAAGUGUGUGGUGUUGGAAUCUAACACCGCGCGCGGGACAAGUAUUAUGGG	178	78	97	107	gtspaired	113.517	-0.795124	0.191206	-4.15846	3.20394e-05	0.000138137
GGGUAAAAGCGAGGUGAAGGUGUGUGUGUUGGACUCUAACACAUACGCCGGGACAAGUAUUAUGGG	56	37	17	29	gtspaired	37.489	-1.2492	0.30057	-4.1561	3.23729e-05	0.000139432
GGGUAAAAGCGAGGUGAAGUGGUGUGUGUUGGUCUCUAACACAUACCGCGGGACAAGUAUUAUGGG	114	57	54	65	gtspaired	73.4374	-0.951426	0.230175	-4.13349	3.57292e-05	0.000152638
GGGUAAAAGCGAGGUGAAGUGGUUGGUGUUGGUCUCUAACACCGACCGCGGGACAAGUAUUAUGGG	64	35	26	25	gtspaired	39.4953	-1.20107	0.290983	-4.12763	3.66523e-05	0.000156264
GGGUAAAAGCGAGGUGAAGUGUGUUGUGUUGGUGCCUAACACAGCGCGCGGGACAAGUAUUAUGGG	312	197	248	258	gtspaired	255.308	-0.569924	0.138821	-4.10546	4.0351e-05	0.000171685
GGGUAAAAGCGAGGUGAAGUGUGGUGUGUUGGCGCCUAACACAUCGCACGGGACAAGUAUUAUGGG	332	181	243	272	gtspaired	254.11	-0.538401	0.131192	-4.10391	4.06225e-05	0.000172666
GGGUAAAAGCGAGGUGAAGGUUGGUGUGUUGGCGUCUAACACAUCGACCGGGACAAGUAUUAUGGG	197	103	120	141	gtspaired	139.902	-0.712672	0.173859	-4.09913	4.14698e-05	0.00017609
GGGUAAAAGCGAGGUGAAGUGUGUUGUGUUGGAAUCUAACACAGCGCGCGGGACAAGUAUUAUGGG	262	150	181	213	gtspaired	201.111	-0.607829	0.148348	-4.09731	4.1798e-05	0.000177304
GGGUAAAAGCGAGGUGAAGGUUGGUGUGUUGGCAUCUAACACAUCGACCGGGACAAGUAUUAUGGG	139	74	86	76	gtspaired	95.1967	-0.860247	0.210022	-4.09598	4.20392e-05	0.000178148
GGGUAAAAGCGAGGUGAAGUGGUGUGUGUUGGCACCUAACACAUACUACGGGACAAGUAUUAUGGG	282	153	195	227	gtspaired	212.343	-0.582444	0.142943	-4.07466	4.6081e-05	0.000193001
GGGUAAAAGCGAGGUGAAGUGUGUGGUGUUGGACCCUAACACCGCGCGCGGGACAAGUAUUAUGGG	303	146	208	226	gtspaired	216.357	-0.5716	0.140561	-4.06655	4.7715e-05	0.000199191
GGGUAAAAGCGAGGUGAAGGUUGGUGUGUUGGAGCCUAACACAUCAGCCGGGACAAGUAUUAUGGG	145	80	83	97	gtspaired	102.432	-0.813097	0.200421	-4.05693	4.97211e-05	0.000206134
GGGUAAAAGCGAGGUGAAGUGUGUUGUGUUGGAUCCUAACACAGCACGCGGGACAAGUAUUAUGGG	125	69	68	79	gtspaired	86.7032	-0.870496	0.215307	-4.04305	5.27606e-05	0.000217877
GGGUAAAAGCGAGGUGAAGUGUGGUGUGUUGGAGCCUAACACAUCGCGCGGGACAAGUAUUAUGGG	428	238	325	382	gtspaired	337.988	-0.468299	0.115852	-4.04223	5.29451e-05	0.000218424
GGGUAAAAGCGAGGUGAAGUGUGUUGUGUUGGAAUCUAACACAGCGCACGGGACAAGUAUUAUGGG	153	84	94	99	gtspaired	108.635	-0.79046	0.195592	-4.04138	5.31376e-05	0.000219004
GGGUAAAAGCGAGGUGAAGGUUGGUGUGUUGGUACCUAACACAUCAGCCGGGACAAGUAUUAUGGG	119	63	67	66	gtspaired	80.1138	-0.900199	0.223054	-4.03579	5.44183e-05	0.000223625
GGGUAAAAGCGAGGUGAAGUUGUGUGUGUUGGUCUCUAACACACGCAGCGGGACAAGUAUUAUGGG	152	54	57	87	gtspaired	85.0704	-0.912204	0.226281	-4.03129	5.54709e-05	0.000227296
GGGUAAAAGCGAGGUGAAGUGUGUUGUGUUGGUCCCUAACACAGCACGCGGGACAAGUAUUAUGGG	308	146	215	225	gtspaired	218.735	-0.564999	0.140402	-4.02415	5.71826e-05	0.00023407
GGGUAAAAGCGAGGUGAAGUGUGGUGUGUUGGUGUCUAACACAUCGCACGGGACAAGUAUUAUGGG	149	80	86	99	gtspaired	104.306	-0.797982	0.198323	-4.02365	5.73034e-05	0.000234337
GGGUAAAAGCGAGGUGAAGUGUGUUGUGUUGGUCUCUAACACAGCGCACGGGACAAGUAUUAUGGG	227	107	154	139	gtspaired	154.991	-0.683812	0.169969	-4.02316	5.74234e-05	0.0002346
GGGUAAAAGCGAGGUGAAGUUGGUGGUGUUGGCACCUAACACCGCCAGCGGGACAAGUAUUAUGGG	102	64	52	67	gtspaired	73.8875	-0.940321	0.233815	-4.02164	5.77951e-05	0.000235889
GGGUAAAAGCGAGGUGAAGUGUGUGGUGUUGGCAUCUAACACCGCGCGCGGGACAAGUAUUAUGGG	201	111	127	152	gtspaired	147.842	-0.684967	0.170507	-4.01723	5.88855e-05	0.000239874
GGGUAAAAGCGAGGUGAAGGUGGUUGUGUUGGUCUCUAACACAGCUACCGGGACAAGUAUUAUGGG	128	63	65	78	gtspaired	83.8761	-0.870143	0.217353	-4.00336	6.24492e-05	0.0002539
GGGUAAAAGCGAGGUGAAGUGUGUGGUGUUGGCGUCUAACACCGCGCGCGGGACAAGUAUUAUGGG	258	128	178	185	gtspaired	184.654	-0.60746	0.152519	-3.98285	6.8093e-05	0.000274986
GGGUAAAAGCGAGGUGAAGUGUGGUGUGUUGGAUUCUAACACAUCGCACGGGACAAGUAUUAUGGG	151	99	104	106	gtspaired	118.262	-0.774274	0.194846	-3.97377	7.0743e-05	0.000284714
GGGUAAAAGCGAGGUGAAGUUGUGUGUGUUGGCCUCUAACACACGCGACGGGACAAGUAUUAUGGG	154	71	92	84	gtspaired	99.8785	-0.810696	0.204437	-3.96551	7.32388e-05	0.000293793
GGGUAAAAGCGAGGUGAAGUGUGGUGUGUUGGCUUCUAACACAUCAUACGGGACAAGUAUUAUGGG	201	84	115	125	gtspaired	128.319	-0.721411	0.182038	-3.96296	7.4026e-05	0.000295903
GGGUAAAAGCGAGGUGAAGGUGUGUGUGUUGGAGUCUAACACAUAUACCGGGACAAGUAUUAUGGG	112	61	56	71	gtspaired	76.3176	-0.898529	0.227401	-3.9513	7.77293e-05	0.000309739
GGGUAAAAGCGAGGUGAAGUGUGGUGUGUUGGCCUCUAACACAUCACGCGGGACAAGUAUUAUGGG	183	75	103	107	gtspaired	114.543	-0.756338	0.192063	-3.93796	8.21768e-05	0.000325612
GGGUAAAAGCGAGGUGAAGUGUGUUGUGUUGGACUCUAACACAGCGCGCGGGACAAGUAUUAUGGG	295	137	203	214	gtspaired	207.347	-0.566864	0.144084	-3.93426	8.3453e-05	0.000329737
GGGUAAAAGCGAGGUGAAGUGUGGUGUGUUGGAGUCUAACACAUCACGCGGGACAAGUAUUAUGGG	155	77	78	110	gtspaired	104.634	-0.787252	0.200239	-3.93156	8.43979e-05	0.000332534
GGGUAAAAGCGAGGUGAAGUGGUUGGUGUUGGUCUCUAACACCGACUACGGGACAAGUAUUAUGGG	100	65	60	60	gtspaired	74.2861	-0.92074	0.234311	-3.92957	8.50984e-05	0.00033498
GGGUAAAAGCGAGGUGAAGGUUGGUGUGUUGGAGUCUAACACAUCAGCCGGGACAAGUAUUAUGGG	113	73	68	75	gtspaired	85.1306	-0.866101	0.220993	-3.91913	8.88688e-05	0.00034787
GGGUAAAAGCGAGGUGAAGUGUGUGGUGUUGGUCCCUAACACCGCGCACGGGACAAGUAUUAUGGG	170	77	93	111	gtspaired	111.244	-0.752618	0.19239	-3.91195	9.15553e-05	0.000357388
GGGUAAAAGCGAGGUGAAGGUUGGUGUGUUGGUCUCUAACACAUCGACCGGGACAAGUAUUAUGGG	183	107	127	131	gtspaired	138.261	-0.692145	0.177807	-3.89267	9.9146e-05	0.000384877
GGGUAAAAGCGAGGUGAAGUGUGUUGUGUUGGUUCCUAACACAGCGCGCGGGACAAGUAUUAUGGG	296	133	200	214	gtspaired	205.159	-0.563135	0.144993	-3.88388	0.000102801	0.000397597
GGGUAAAAGCGAGGUGAAGGUGUGUGUGUUGGUCCCUAACACAUAUACCGGGACAAGUAUUAUGGG	196	92	124	127	gtspaired	133.056	-0.690852	0.178145	-3.87803	0.000105308	0.000406545
GGGUAAAAGCGAGGUGAAGUGGUGUGUGUUGGAUCCUAACACAUACUACGGGACAAGUAUUAUGGG	167	86	106	109	gtspaired	116.957	-0.729876	0.188691	-3.8681	0.000109686	0.000421515
GGGUAAAAGCGAGGUGAAGUGUGUUGUGUUGGACUCUAACACAACGCGCGGGACAAGUAUUAUGGG	105	42	50	46	gtspaired	60.4633	-0.967938	0.251525	-3.84828	0.000118949	0.000453386
GGGUAAAAGCGAGGUGAAGGUUGGUGUGUUGGCUCCUAACACAUCAGCCGGGACAAGUAUUAUGGG	105	63	70	49	gtspaired	74.5489	-0.927033	0.241595	-3.83715	0.000124473	0.000473155
GGGUAAAAGCGAGGUGAAGUGUGUUGUGUUGGUUCCUAACACAGCGCACGGGACAAGUAUUAUGGG	130	90	91	90	gtspaired	103.999	-0.798575	0.208198	-3.83566	0.000125227	0.00047559
GGGUAAAAGCGAGGUGAAGUGUGGUGUGUUGGACUCUAACACACUACGCGGGACAAGUAUUAUGGG	90	48	51	40	gtspaired	58.965	-0.980526	0.25611	-3.82854	0.000128905	0.000488237
GGGUAAAAGCGAGGUGAAGUUGUGUGUGUUGGCCUCUAACACACGCAGCGGGACAAGUAUUAUGGG	138	77	86	90	gtspaired	98.9203	-0.778982	0.203798	-3.82232	0.000132203	0.000499379
GGGUAAAAGCGAGGUGAAGUGUGUUGUGUUGGACCCUAACACAGCGCGCGGGACAAGUAUUAUGGG	362	195	298	273	gtspaired	278.632	-0.503148	0.131707	-3.82021	0.000133338	0.000502316
GGGUAAAAGCGAGGUGAAGUGUGUGGUGUUGGUGUCUAACACCAUACGCGGGACAAGUAUUAUGGG	61	33	24	28	gtspaired	38.0981	-1.11768	0.292709	-3.81839	0.000134328	0.000504238
GGGUAAAAGCGAGGUGAAGGUGUGUGUGUUGGUACCUAACACAUAUACCGGGACAAGUAUUAUGGG	96	52	53	51	gtspaired	64.5085	-0.926592	0.243735	-3.80163	0.000143748	0.000536251
GGGUAAAAGCGAGGUGAAGUGUGUUGUGUUGGCGCCUAACACAGCGCACGGGACAAGUAUUAUGGG	268	124	184	191	gtspaired	187.439	-0.575541	0.151566	-3.79729	0.000146285	0.000545234
GGGUAAAAGCGAGGUGAAGUGGUGUGUGUUGGCAUCUAACACAUACCGCGGGACAAGUAUUAUGGG	102	57	61	54	gtspaired	70.2726	-0.900804	0.237571	-3.79172	0.000149605	0.000557113
GGGUAAAAGCGAGGUGAAGGUGGUUGUGUUGGUCCCUAACACAGCUACCGGGACAAGUAUUAUGGG	229	140	168	189	gtspaired	182.317	-0.596354	0.157688	-3.78186	0.000155663	0.000577627
GGGUAAAAGCGAGGUGAAGUGUGGUGUGUUGGUACCUAACACAUCGCACGGGACAAGUAUUAUGGG	160	97	107	119	gtspaired	122.386	-0.708285	0.187824	-3.77099	0.000162599	0.000601246
GGGUAAAAGCGAGGUGAAGUGUGUUGUGUUGGUGUCUAACACAGCACGCGGGACAAGUAUUAUGGG	130	70	70	91	gtspaired	90.8904	-0.794933	0.211289	-3.7623	0.000168355	0.000620891
GGGUAAAAGCGAGGUGAAGUGGUGUGUGUUGGAGCCUAACACAUACUACGGGACAAGUAUUAUGGG	219	121	150	173	gtspaired	164.951	-0.605996	0.161641	-3.74903	0.000177521	0.00065355
GGGUAAAAGCGAGGUGAAGUGUGUUGUGUUGGAACCUAACACAGCGCACGGGACAAGUAUUAUGGG	271	145	186	228	gtspaired	204.705	-0.545691	0.145672	-3.74602	0.000179661	0.00066085
GGGUAAAAGCGAGGUGAAGUGUGUUGUGUUGGUGUCUAACACAACGCGCGGGACAAGUAUUAUGGG	82	42	33	48	gtspaired	52.2601	-0.985635	0.264285	-3.72945	0.0001919	0.000699771
GGGUAAAAGCGAGGUGAAGGUUGGUGUGUUGGUGCCUAACACAUCAGCCGGGACAAGUAUUAUGGG	139	67	76	91	gtspaired	92.7815	-0.772933	0.207759	-3.72034	0.000198957	0.000724232
GGGUAAAAGCGAGGUGAAGUGUGUGGUGUUGGAGUCUAACACCGCGCGCGGGACAAGUAUUAUGGG	166	70	98	96	gtspaired	105.543	-0.740223	0.199019	-3.71935	0.000199734	0.00072643
GGGUAAAAGCGAGGUGAAGUGUGGUGUGUUGGAGCCUAACACAUCACGCGGGACAAGUAUUAUGGG	134	65	79	80	gtspaired	89.3984	-0.785466	0.211718	-3.70996	0.000207291	0.00075132
GGGUAAAAGCGAGGUGAAGUGUGUUGUGUUGGCGUCUAACACAGCACGCGGGACAAGUAUUAUGGG	149	85	94	108	gtspaired	109.892	-0.72064	0.19472	-3.70089	0.000214842	0.000777347
GGGUAAAAGCGAGGUGAAGGUGUGUGUGUUGGCCUCUAACACAUAUACCGGGACAAGUAUUAUGGG	140	77	79	103	gtspaired	100.296	-0.750958	0.20297	-3.69985	0.000215727	0.000779208
GGGUAAAAGCGAGGUGAAGUGUGUUGUGUUGGAUCCUAACACAGCGCACGGGACAAGUAUUAUGGG	212	108	150	147	gtspaired	152.835	-0.620337	0.168218	-3.6877	0.00022629	0.000815263
GGGUAAAAGCGAGGUGAAGUGUGUGGUGUUGGCCUCUAACACCGCGCACGGGACAAGUAUUAUGGG	142	59	79	79	gtspaired	88.2883	-0.784822	0.21434	-3.66158	0.000250663	0.000893889
GGGUAAAAGCGAGGUGAAGGUUGGUGUGUUGGAUUCUAACACAUCGACCGGGACAAGUAUUAUGGG	104	60	58	68	gtspaired	74.0093	-0.842746	0.230314	-3.65912	0.00025308	0.000901746
GGGUAAAAGCGAGGUGAAGUGUGUUGUGUUGGACCCUAACACAGCGCACGGGACAAGUAUUAUGGG	355	174	258	297	gtspaired	263.834	-0.465158	0.127314	-3.65364	0.000258553	0.000919688
GGGUAAAAGCGAGGUGAAGUGUGUGGUGUUGGAACCUAACACCGCGCGCGGGACAAGUAUUAUGGG	149	89	108	97	gtspaired	112.575	-0.722492	0.197882	-3.65113	0.000261092	0.000927935
GGGUAAAAGCGAGGUGAAGUGUGUGGUGUUGGAGCCUAACACCGCGCGCGGGACAAGUAUUAUGGG	244	131	188	175	gtspaired	183.206	-0.573488	0.157233	-3.64738	0.000264932	0.000938353
GGGUAAAAGCGAGGUGAAGUGUGUGGUGUUGGCUUCUAACACCGCAUACGGGACAAGUAUUAUGGG	88	56	42	63	gtspaired	64.4561	-0.904885	0.248679	-3.63877	0.000273943	0.000967886
GGGUAAAAGCGAGGUGAAGUGUGGUGUGUUGGUACCUAACACACUACGCGGGACAAGUAUUAUGGG	89	57	52	56	gtspaired	65.9273	-0.886437	0.243785	-3.63614	0.000276752	0.000976172
GGGUAAAAGCGAGGUGAAGUGUGGUGUGUUGGAUCCUAACACAUCGCACGGGACAAGUAUUAUGGG	196	101	125	150	gtspaired	141.541	-0.627631	0.172643	-3.63543	0.000277521	0.000978062
GGGUAAAAGCGAGGUGAAGUGUGUUGUGUUGGUAUCUAACACAGCACGCGGGACAAGUAUUAUGGG	92	47	45	54	gtspaired	60.2968	-0.900635	0.248441	-3.62515	0.000288796	0.00101187
GGGUAAAAGCGAGGUGAAGGUUGGUGUGUUGGCGCCUAACACAUCAGCCGGGACAAGUAUUAUGGG	159	86	94	122	gtspaired	115.11	-0.691125	0.190988	-3.61869	0.000296099	0.00103316
GGGUAAAAGCGAGGUGAAGUGUGUGGUGUUGGUCCCUAACACCGCGCGCGGGACAAGUAUUAUGGG	319	160	239	256	gtspaired	238.178	-0.485439	0.134288	-3.61492	0.000300443	0.00104658
GGGUAAAAGCGAGGUGAAGUGUUGUGUGUUGGCACCUAACACACAGCGCGGGACAAGUAUUAUGGG	152	89	106	106	gtspaired	114.48	-0.697133	0.193101	-3.6102	0.000305963	0.00106404
GGGUAAAAGCGAGGUGAAGUGUGUGGUGUUGGUCUCUAACACCGCAUACGGGACAAGUAUUAUGGG	77	53	46	46	gtspaired	58.4252	-0.929635	0.257678	-3.60774	0.00030887	0.00107327
GGGUAAAAGCGAGGUGAAGGUGGUUGUGUUGGAACCUAACACAGCUACCGGGACAAGUAUUAUGGG	110	57	71	53	gtspaired	73.9353	-0.854649	0.237156	-3.60374	0.000313665	0.00108491
GGGUAAAAGCGAGGUGAAGUGUGGUGUGUUGGUUCCUAACACAUCACGCGGGACAAGUAUUAUGGG	93	50	58	42	gtspaired	62.355	-0.911944	0.253383	-3.59907	0.000319359	0.00110243
GGGUAAAAGCGAGGUGAAGUGUGUUGUGUUGGUCUCUAACACAGCACGCGGGACAAGUAUUAUGGG	126	70	66	95	gtspaired	89.9243	-0.772328	0.214711	-3.59706	0.000321834	0.00110825
GGGUAAAAGCGAGGUGAAGUGUUGUGUGUUGGUCUCUAACACACAGCGCGGGACAAGUAUUAUGGG	106	56	57	68	gtspaired	72.4608	-0.825712	0.230951	-3.57527	0.000349865	0.00119499
GGGUAAAAGCGAGGUGAAGUGUGUUGUGUUGGCGCCUAACACAGCGCGCGGGACAAGUAUUAUGGG	495	231	382	419	gtspaired	368.367	-0.391165	0.109519	-3.57166	0.000354732	0.00120965
GGGUAAAAGCGAGGUGAAGUGUGUUGUGUUGGCAUCUAACACAGCACGCGGGACAAGUAUUAUGGG	158	74	94	106	gtspaired	106.601	-0.696536	0.195331	-3.56592	0.000362582	0.00123143
GGGUAAAAGCGAGGUGAAGGUUGGUGUGUUGGUACCUAACACAUCGACCGGGACAAGUAUUAUGGG	118	67	80	68	gtspaired	84.7949	-0.790829	0.221863	-3.5645	0.000364553	0.00123613
GGGUAAAAGCGAGGUGAAGUGUGGUGUGUUGGUCCCUAACACAUCACGCGGGACAAGUAUUAUGGG	204	93	119	154	gtspaired	139.208	-0.622622	0.175123	-3.55534	0.00037749	0.00127589
GGGUAAAAGCGAGGUGAAGUGUGUGGUGUUGGUGUCUAACACCGCGCGCGGGACAAGUAUUAUGGG	170	78	107	110	gtspaired	114.466	-0.675402	0.190172	-3.55154	0.00038299	0.00129344
GGGUAAAAGCGAGGUGAAGUUGUGUGUGUUGGCCUCUAACACACGCAACGGGACAAGUAUUAUGGG	36	25	9	19	gtspaired	24.2951	-1.18335	0.333466	-3.54865	0.00038721	0.00130664
GGGUAAAAGCGAGGUGAAGUGGUUGGUGUUGGACUCUAACACCAGCCGCGGGACAAGUAUUAUGGG	60	33	25	31	gtspaired	38.6537	-1.02943	0.290928	-3.53845	0.000402485	0.00134738
GGGUAAAAGCGAGGUGAAGGUGUGUGUGUUGGUACCUAACACAUACGCCGGGACAAGUAUUAUGGG	78	44	43	41	gtspaired	53.0922	-0.928292	0.26244	-3.53716	0.00040446	0.00135292
GGGUAAAAGCGAGGUGAAGGUUGUGGUGUUGGCAUCUAACACCGCGACCGGGACAAGUAUUAUGGG	59	32	26	28	gtspaired	37.6472	-1.03617	0.29308	-3.53546	0.000407068	0.00136056
GGGUAAAAGCGAGGUGAAGUGUGUUGUGUUGGAGUCUAACACAGCGCACGGGACAAGUAUUAUGGG	233	104	141	179	gtspaired	159.673	-0.580703	0.164313	-3.53413	0.000409112	0.00136539
GGGUAAAAGCGAGGUGAAGUGUGGUGUGUUGGCACCUAACACAUCGCACGGGACAAGUAUUAUGGG	200	106	139	151	gtspaired	147.771	-0.598844	0.169448	-3.5341	0.000409167	0.00136539
GGGUAAAAGCGAGGUGAAGUGUGUGGUGUUGGCUUCUAACACCGCGCGCGGGACAAGUAUUAUGGG	148	81	88	113	gtspaired	107.569	-0.694555	0.196541	-3.53389	0.000409486	0.00136539
GGGUAAAAGCGAGGUGAAGUGUGUGGUGUUGGCCUCUAACACCAUAUACGGGACAAGUAUUAUGGG	86	51	55	43	gtspaired	60.8344	-0.896649	0.254538	-3.52265	0.000427251	0.00142071
GGGUAAAAGCGAGGUGAAGUGUGUUGUGUUGGAUUCUAACACAGCGCGCGGGACAAGUAUUAUGGG	208	132	168	162	gtspaired	169.199	-0.590135	0.167671	-3.51959	0.000432211	0.00143461
GGGUAAAAGCGAGGUGAAGUGUUGUGUGUUGGCUCCUAACACACAGCGCGGGACAAGUAUUAUGGG	123	65	74	81	gtspaired	86.1466	-0.754427	0.2147	-3.51387	0.000441631	0.00146099
GGGUAAAAGCGAGGUGAAGUGUGGUGUGUUGGAAUCUAACACAUCGCACGGGACAAGUAUUAUGGG	192	100	137	135	gtspaired	139.977	-0.614974	0.175067	-3.51279	0.000443434	0.0014658
GGGUAAAAGCGAGGUGAAGUGGUGUGUGUUGGAACCUAACACACGCCGCGGGACAAGUAUUAUGGG	43	22	12	19	gtspaired	25.1179	-1.14621	0.326848	-3.50686	0.00045342	0.00149529
GGGUAAAAGCGAGGUGAAGUGUGUUGUGUUGGACUCUAACACAGCGCACGGGACAAGUAUUAUGGG	172	88	118	117	gtspaired	122.959	-0.647998	0.185002	-3.50265	0.000460658	0.00151678
GGGUAAAAGCGAGGUGAAGUGUGUGGUGUUGGCACCUAACACCGCAUACGGGACAAGUAUUAUGGG	182	87	117	128	gtspaired	126.52	-0.633738	0.181154	-3.49833	0.000468182	0.00154035
GGGUAAAAGCGAGGUGAAGUGUUGUGUGUUGGCAUCUAACACACAGCGCGGGACAAGUAUUAUGGG	123	66	71	86	gtspaired	86.8863	-0.749296	0.21423	-3.49762	0.000469433	0.00154326
GGGUAAAAGCGAGGUGAAGUGUGUUGUGUUGGCUUCUAACACAGCACGCGGGACAAGUAUUAUGGG	101	52	54	63	gtspaired	68.0416	-0.827124	0.23655	-3.49661	0.000471217	0.00154671
GGGUAAAAGCGAGGUGAAGUGUGGUGUGUUGGACUCUAACACAUCGCACGGGACAAGUAUUAUGGG	167	84	109	117	gtspaired	118.201	-0.651704	0.186891	-3.48709	0.000488308	0.00160031
GGGUAAAAGCGAGGUGAAGUGUGGUGUGUUGGUCUCUAACACACUACGCGGGACAAGUAUUAUGGG	94	53	57	54	gtspaired	65.9259	-0.843524	0.241979	-3.48594	0.000490418	0.00160598
GGGUAAAAGCGAGGUGAAGUGGUUGGUGUUGGCUUCUAACACCGAUCACGGGACAAGUAUUAUGGG	89	43	48	46	gtspaired	57.0216	-0.880875	0.254356	-3.46316	0.000533876	0.00173747
GGGUAAAAGCGAGGUGAAGUGUGUGGUGUUGGUCUCUAACACCAUACGCGGGACAAGUAUUAUGGG	102	57	62	63	gtspaired	72.1644	-0.803955	0.232389	-3.45953	0.000541121	0.00175818
GGGUAAAAGCGAGGUGAAGUUGUGUGUGUUGGCGCCUAACACACGCGACGGGACAAGUAUUAUGGG	116	53	69	62	gtspaired	74.7198	-0.796368	0.230208	-3.45934	0.000541493	0.00175818
GGGUAAAAGCGAGGUGAAGUGUGGUGUGUUGGCACCUAACACACUACGCGGGACAAGUAUUAUGGG	128	60	78	75	gtspaired	84.7444	-0.751238	0.21719	-3.4589	0.000542377	0.00175969
GGGUAAAAGCGAGGUGAAGUGUGGUGUGUUGGAGCCUAACACACUACGCGGGACAAGUAUUAUGGG	83	59	55	53	gtspaired	65.5901	-0.857981	0.248505	-3.45258	0.000555263	0.00180011
GGGUAAAAGCGAGGUGAAGUUGUGUGUGUUGGUAUCUAACACACGCAGCGGGACAAGUAUUAUGGG	56	34	28	27	gtspaired	38.1201	-1.01304	0.293501	-3.45157	0.000557336	0.00180544
GGGUAAAAGCGAGGUGAAGUGUGGUGUGUUGGUUCCUAACACAUCGCACGGGACAAGUAUUAUGGG	135	77	90	95	gtspaired	100.053	-0.69854	0.202816	-3.4442	0.000572748	0.00185252
GGGUAAAAGCGAGGUGAAGUGGUGUGUGUUGGAACCUAACACAUACUACGGGACAAGUAUUAUGGG	144	75	85	107	gtspaired	102.295	-0.686962	0.199771	-3.43874	0.000584419	0.00188736
GGGUAAAAGCGAGGUGAAGUGUGUUGUGUUGGAGCCUAACACAGCACGCGGGACAAGUAUUAUGGG	209	107	144	162	gtspaired	153.272	-0.567537	0.165937	-3.42019	0.000625764	0.00200141
GGGUAAAAGCGAGGUGAAGUGUGUUGUGUUGGUAUCUAACACAGCGCACGGGACAAGUAUUAUGGG	144	78	97	100	gtspaired	104.858	-0.672467	0.198059	-3.39529	0.00068556	0.00218053
GGGUAAAAGCGAGGUGAAGUGUGUGGUGUUGGCUCCUAACACCGCGCGCGGGACAAGUAUUAUGGG	156	97	119	114	gtspaired	123.131	-0.645446	0.190246	-3.39269	0.000692089	0.00219797
GGGUAAAAGCGAGGUGAAGUGGUGUGUGUUGGAAUCUAACACACAUCGCGGGACAAGUAUUAUGGG	64	33	31	31	gtspaired	40.7903	-0.962448	0.285445	-3.37174	0.000746949	0.00236328
GGGUAAAAGCGAGGUGAAGGUGUGUGUGUUGGCGCCUAACACAUAUACCGGGACAAGUAUUAUGGG	174	84	99	137	gtspaired	121.329	-0.631262	0.18733	-3.36979	0.000752258	0.00237829
GGGUAAAAGCGAGGUGAAGUGGUUGGUGUUGGAUUCUAACACCAGCCGCGGGACAAGUAUUAUGGG	29	20	9	12	gtspaired	19.2635	-1.15861	0.344199	-3.3661	0.000762385	0.00240308
GGGUAAAAGCGAGGUGAAGGUUGGUGUGUUGGCACCUAACACAUCAGCCGGGACAAGUAUUAUGGG	167	91	102	138	gtspaired	123.733	-0.624528	0.186165	-3.3547	0.000794511	0.00249686
GGGUAAAAGCGAGGUGAAGUGGUGUGUGUUGGAUCCUAACACACAUCGCGGGACAAGUAUUAUGGG	62	46	34	42	gtspaired	48.796	-0.920302	0.275521	-3.34023	0.000837103	0.00262484
GGGUAAAAGCGAGGUGAAGGUGUGUGUGUUGGUGUCUAACACAUAUACCGGGACAAGUAUUAUGGG	99	43	45	61	gtspaired	61.3482	-0.826458	0.247724	-3.33621	0.000849291	0.00265879
GGGUAAAAGCGAGGUGAAGUGGUGUGUGUUGGUGCCUAACACAUACUACGGGACAAGUAUUAUGGG	198	99	132	154	gtspaired	143.319	-0.570746	0.171085	-3.33603	0.000849827	0.00265879
GGGUAAAAGCGAGGUGAAGUGUGGUGUGUUGGCAUCUAACACACUACGCGGGACAAGUAUUAUGGG	103	53	61	63	gtspaired	70.3998	-0.77879	0.233478	-3.3356	0.000851142	0.00266092
GGGUAAAAGCGAGGUGAAGUGUGUGGUGUUGGAACCUAACACCGCACGCGGGACAAGUAUUAUGGG	53	30	28	21	gtspaired	34.5825	-1.01166	0.303391	-3.3345	0.000854515	0.00266751
GGGUAAAAGCGAGGUGAAGUGUGGUGUGUUGGACCCUAACACAUCGCGCGGGACAAGUAUUAUGGG	631	314	545	548	gtspaired	493.106	-0.331773	0.0995309	-3.33337	0.000858004	0.00267641
GGGUAAAAGCGAGGUGAAGUGUGUUGUGUUGGUGUCUAACACAGCGCACGGGACAAGUAUUAUGGG	197	103	142	148	gtspaired	145.871	-0.568664	0.170676	-3.33182	0.000862786	0.00268734
GGGUAAAAGCGAGGUGAAGUGUUGUGUGUUGGACUCUAACACACAGCGCGGGACAAGUAUUAUGGG	108	45	41	73	gtspaired	65.5711	-0.827239	0.24914	-3.32038	0.00089895	0.00278761
GGGUAAAAGCGAGGUGAAGGUGGUUGUGUUGGACUCUAACACAAUCGCCGGGACAAGUAUUAUGGG	51	25	18	25	gtspaired	30.5661	-1.03056	0.310521	-3.31881	0.000904035	0.00280131
GGGUAAAAGCGAGGUGAAGUGGUGUGUGUUGGAUUCUAACACAUACUACGGGACAAGUAUUAUGGG	127	59	75	81	gtspaired	84.57	-0.715019	0.215842	-3.3127	0.000924006	0.00285688
GGGUAAAAGCGAGGUGAAGGUUGGUGUGUUGGAUCCUAACACAUCGACCGGGACAAGUAUUAUGGG	101	53	53	70	gtspaired	69.5784	-0.778656	0.235312	-3.30903	0.000936195	0.00289032
GGGUAAAAGCGAGGUGAAGUGUGUGGUGUUGGAAUCUAACACCGCACGCGGGACAAGUAUUAUGGG	39	26	17	18	gtspaired	26.8948	-1.06601	0.322364	-3.30686	0.000943479	0.00291067
GGGUAAAAGCGAGGUGAAGUGUGGUGUGUUGGCGCCUAACACACUACGCGGGACAAGUAUUAUGGG	134	62	79	89	gtspaired	89.7515	-0.691684	0.210286	-3.28925	0.00100455	0.00308102
GGGUAAAAGCGAGGUGAAGGUGUGUGUGUUGGCUUCUAACACACGCGCCGGGACAAGUAUUAUGGG	29	18	9	11	gtspaired	18.1923	-1.13566	0.346168	-3.28066	0.00103564	0.00317405
GGGUAAAAGCGAGGUGAAGUGUUGUGUGUUGGUGCCUAACACACAGCGCGGGACAAGUAUUAUGGG	123	51	64	77	gtspaired	77.0893	-0.739393	0.225546	-3.27823	0.0010446	0.00319452
GGGUAAAAGCGAGGUGAAGUGUGUUGUGUUGGAAUCUAACACAGCACGCGGGACAAGUAUUAUGGG	116	62	66	85	gtspaired	82.3573	-0.718525	0.219473	-3.27386	0.00106089	0.00323965
GGGUAAAAGCGAGGUGAAGUGUGUGGUGUUGGCACCUAACACCGCGCGCGGGACAAGUAUUAUGGG	224	104	147	176	gtspaired	158.438	-0.535063	0.163467	-3.27323	0.00106328	0.00324457
GGGUAAAAGCGAGGUGAAGUGGUUGGUGUUGGCGUCUAACACCGAUCACGGGACAAGUAUUAUGGG	162	84	107	122	gtspaired	117.629	-0.612221	0.187146	-3.27137	0.0010703	0.00326363
GGGUAAAAGCGAGGUGAAGUUGUGUGUGUUGGUGCCUAACACACGCGACGGGACAAGUAUUAUGGG	91	51	52	60	gtspaired	64.453	-0.791835	0.242307	-3.2679	0.00108349	0.00330109
GGGUAAAAGCGAGGUGAAGUGGUGUGUGUUGGUGUCUAACACAUACCGCGGGACAAGUAUUAUGGG	144	58	76	95	gtspaired	90.6292	-0.692118	0.211804	-3.26773	0.00108415	0.00330109
GGGUAAAAGCGAGGUGAAGUGGUGUGUGUUGGAGUCUAACACAUACCGCGGGACAAGUAUUAUGGG	116	61	84	58	gtspaired	80.6901	-0.760641	0.233517	-3.25733	0.00112466	0.00341947
GGGUAAAAGCGAGGUGAAGGUGUUGGUGUUGGCAUCUAACACCAGCGCCGGGACAAGUAUUAUGGG	48	22	15	23	gtspaired	27.5815	-1.03799	0.319057	-3.25331	0.0011407	0.00346574
GGGUAAAAGCGAGGUGAAGUGGUGUGUGUUGGUCCCUAACACACAUCGCGGGACAAGUAUUAUGGG	173	89	127	118	gtspaired	125.711	-0.601588	0.184936	-3.25295	0.00114215	0.00346765
GGGUAAAAGCGAGGUGAAGGUGUGUGUGUUGGAACCUAACACAUAUACCGGGACAAGUAUUAUGGG	116	43	48	73	gtspaired	67.9001	-0.79094	0.243334	-3.25043	0.00115231	0.00349347
GGGUAAAAGCGAGGUGAAGUGUGUUGUGUUGGCCUCUAACACAGCGCACGGGACAAGUAUUAUGGG	257	144	203	217	gtspaired	202.785	-0.477237	0.147054	-3.24533	0.00117317	0.00355157
GGGUAAAAGCGAGGUGAAGGUUGGUGUGUUGGCUUCUAACACAUCGACCGGGACAAGUAUUAUGGG	109	54	70	62	gtspaired	73.8602	-0.74921	0.231289	-3.23928	0.00119833	0.00362255
GGGUAAAAGCGAGGUGAAGUGUGGUGUGUUGGCGCCUAACACAUCACGCGGGACAAGUAUUAUGGG	179	90	133	119	gtspaired	128.909	-0.595678	0.184168	-3.23442	0.00121889	0.00367941
GGGUAAAAGCGAGGUGAAGUGUGGUGUGUUGGAUUCUAACACAUCACGCGGGACAAGUAUUAUGGG	77	39	39	45	gtspaired	50.5636	-0.854688	0.264572	-3.23046	0.00123591	0.00372544
GGGUAAAAGCGAGGUGAAGUGUGUUGUGUUGGAGUCUAACACAGCACGCGGGACAAGUAUUAUGGG	138	64	84	93	gtspaired	93.3072	-0.665384	0.20677	-3.218	0.00129089	0.00388282
GGGUAAAAGCGAGGUGAAGGUGUGUGUGUUGGCUUCUAACACAUAUACCGGGACAAGUAUUAUGGG	89	51	42	68	gtspaired	63.3944	-0.799402	0.249285	-3.20678	0.00134231	0.00402885
GGGUAAAAGCGAGGUGAAGUGUGUGGUGUUGGUGCCUAACACCGCGCGCGGGACAAGUAUUAUGGG	196	97	128	158	gtspaired	141.901	-0.551916	0.17232	-3.20285	0.00136075	0.00407548
GGGUAAAAGCGAGGUGAAGUUGUGUGUGUUGGCGUCUAACACACACAGCGGGACAAGUAUUAUGGG	27	22	8	15	gtspaired	20.0635	-1.09986	0.344255	-3.1949	0.00139882	0.00418055
GGGUAAAAGCGAGGUGAAGGUGUGUGUGUUGGAUUCUAACACAUACGCCGGGACAAGUAUUAUGGG	46	27	23	20	gtspaired	30.4957	-0.994189	0.311886	-3.18766	0.00143427	0.00427437
GGGUAAAAGCGAGGUGAAGGUUGGUGUGUUGGUAUCUAACACAUCGACCGGGACAAGUAUUAUGGG	108	45	61	59	gtspaired	67.1965	-0.762377	0.239264	-3.18634	0.00144087	0.0042908
GGGUAAAAGCGAGGUGAAGGUGUGUGUGUUGGCGUCUAACACAUAUACCGGGACAAGUAUUAUGGG	118	58	69	81	gtspaired	80.91	-0.699825	0.219646	-3.18614	0.00144182	0.0042908
GGGUAAAAGCGAGGUGAAGUGUGUGGUGUUGGCGUCUAACACCAUAUACGGGACAAGUAUUAUGGG	83	47	43	58	gtspaired	58.6733	-0.803109	0.252407	-3.1818	0.00146364	0.00435265
GGGUAAAAGCGAGGUGAAGUGGUGUGUGUUGGUCUCUAACACACAUCGCGGGACAAGUAUUAUGGG	80	38	43	43	gtspaired	51.2445	-0.837798	0.263628	-3.17795	0.0014832	0.0044046
GGGUAAAAGCGAGGUGAAGUGUGUGGUGUUGGCACCUAACACCGCGCACGGGACAAGUAUUAUGGG	155	70	91	113	gtspaired	104.854	-0.626264	0.197241	-3.17513	0.0014977	0.00443826
GGGUAAAAGCGAGGUGAAGUGUGUGGUGUUGGCGCCUAACACCGCGCGCGGGACAAGUAUUAUGGG	196	125	153	173	gtspaired	162.382	-0.532131	0.167841	-3.17044	0.00152208	0.00450732
GGGUAAAAGCGAGGUGAAGUGGUGUGUGUUGGAAUCUAACACAUACUACGGGACAAGUAUUAUGGG	116	43	62	62	gtspaired	68.8139	-0.756579	0.238863	-3.16741	0.00153801	0.00454492
GGGUAAAAGCGAGGUGAAGUGGUGUGUGUUGGAUUCUAACACACAUCGCGGGACAAGUAUUAUGGG	61	40	38	33	gtspaired	45.0941	-0.888336	0.280603	-3.16581	0.00154651	0.00456682
GGGUAAAAGCGAGGUGAAGGUGUGUGUGUUGGACUCUAACACACGCGCCGGGACAAGUAUUAUGGG	28	16	5	13	gtspaired	16.6172	-1.11279	0.351588	-3.16506	0.00155053	0.00457549
GGGUAAAAGCGAGGUGAAGGUGGUGGUGUUGGUAUCUAACACCGCUACCGGGACAAGUAUUAUGGG	34	13	10	9	gtspaired	16.901	-1.1045	0.3491	-3.16386	0.00155694	0.00458797
GGGUAAAAGCGAGGUGAAGUGUGUGGUGUUGGAUUCUAACACCGCGCGCGGGACAAGUAUUAUGGG	130	55	81	74	gtspaired	83.4148	-0.696828	0.220439	-3.16109	0.00157179	0.00462523
GGGUAAAAGCGAGGUGAAGUUGGUGGUGUUGGUCCCUAACACCGCCAGCGGGACAAGUAUUAUGGG	81	49	41	61	gtspaired	59.2614	-0.79959	0.254224	-3.14521	0.00165965	0.00486338
GGGUAAAAGCGAGGUGAAGUGUGGUGUGUUGGCCUCUAACACACCGCGCGGGACAAGUAUUAUGGG	95	31	38	50	gtspaired	51.6396	-0.843499	0.268516	-3.14133	0.00168181	0.00491803
GGGUAAAAGCGAGGUGAAGUGUGUGGUGUUGGAGUCUAACACCGCGCACGGGACAAGUAUUAUGGG	96	40	53	50	gtspaired	59.0149	-0.79062	0.251728	-3.14077	0.00168505	0.00492409
GGGUAAAAGCGAGGUGAAGGUUGGUGUGUUGGACUCUAACACAUCGACCGGGACAAGUAUUAUGGG	132	75	71	115	gtspaired	98.2258	-0.66466	0.211828	-3.13774	0.00170256	0.00496148
GGGUAAAAGCGAGGUGAAGGUGGUUGUGUUGGCGCCUAACACAGCUACCGGGACAAGUAUUAUGGG	161	89	107	133	gtspaired	121.678	-0.582031	0.185892	-3.13102	0.00174203	0.00505549
GGGUAAAAGCGAGGUGAAGUGUGUUGUGUUGGUACCUAACACAGCACGCGGGACAAGUAUUAUGGG	100	56	55	76	gtspaired	72.2327	-0.726681	0.233147	-3.11683	0.00182807	0.00528332
GGGUAAAAGCGAGGUGAAGUGUGUGGUGUUGGCCUCUAACACCAUACGCGGGACAAGUAUUAUGGG	133	61	85	85	gtspaired	89.6179	-0.658197	0.211316	-3.11475	0.00184101	0.00531707
GGGUAAAAGCGAGGUGAAGUGUGUGGUGUUGGUACCUAACACCACGCGCGGGACAAGUAUUAUGGG	51	31	28	25	gtspaired	35.3388	-0.932478	0.299846	-3.10985	0.0018718	0.00539489
GGGUAAAAGCGAGGUGAAGUUGUGUGUGUUGGCUUCUAACACACACGACGGGACAAGUAUUAUGGG	28	13	7	9	gtspaired	14.9677	-1.09806	0.353459	-3.1066	0.00189253	0.00545089
GGGUAAAAGCGAGGUGAAGUGGUGUGUGUUGGUGUCUAACACACAUCGCGGGACAAGUAUUAUGGG	80	43	51	42	gtspaired	54.9645	-0.808443	0.260538	-3.10298	0.00191583	0.00550671
GGGUAAAAGCGAGGUGAAGUGGUUGGUGUUGGCAUCUAACACCGAUCACGGGACAAGUAUUAUGGG	110	57	62	81	gtspaired	77.2542	-0.698067	0.225083	-3.10138	0.00192621	0.00553275
GGGUAAAAGCGAGGUGAAGUUGUGUGUGUUGGAUUCUAACACACGCAGCGGGACAAGUAUUAUGGG	62	44	41	37	gtspaired	48.4617	-0.854761	0.275627	-3.10114	0.00192774	0.00553338
GGGUAAAAGCGAGGUGAAGUGUGUUGUGUUGGCGUCUAACACAGCGCACGGGACAAGUAUUAUGGG	186	94	143	127	gtspaired	135.805	-0.559135	0.180517	-3.09741	0.00195218	0.00559207
GGGUAAAAGCGAGGUGAAGGUGUGUGUGUUGGUGCCUAACACAUACGCCGGGACAAGUAUUAUGGG	57	44	33	41	gtspaired	46.4316	-0.868681	0.280626	-3.09551	0.00196476	0.00562429
GGGUAAAAGCGAGGUGAAGGUUGGUGUGUUGGUCCCUAACACAUCAGCCGGGACAAGUAUUAUGGG	260	127	183	223	gtspaired	192.797	-0.460234	0.148783	-3.09333	0.00197924	0.00566189
GGGUAAAAGCGAGGUGAAGUGUGUUGUGUUGGAAUCUAACACAACGCGCGGGACAAGUAUUAUGGG	54	30	22	33	gtspaired	35.767	-0.921909	0.298159	-3.092	0.00198812	0.00567958
GGGUAAAAGCGAGGUGAAGUGUGUUGUGUUGGUCCCUAACACAGCACACGGGACAAGUAUUAUGGG	52	29	27	25	gtspaired	34.4587	-0.928494	0.300713	-3.08765	0.00201747	0.00575561
GGGUAAAAGCGAGGUGAAGUUGUGUGUGUUGGUCCCUAACACACGCAGCGGGACAAGUAUUAUGGG	167	76	116	110	gtspaired	114.84	-0.590266	0.191429	-3.08348	0.00204595	0.00582894
GGGUAAAAGCGAGGUGAAGUGUGGUGUGUUGGCCUCUAACACACUACGCGGGACAAGUAUUAUGGG	171	77	120	111	gtspaired	117.182	-0.586633	0.190662	-3.07682	0.00209219	0.00593657
GGGUAAAAGCGAGGUGAAGUGUGUGGUGUUGGCAUCUAACACCGCGCACGGGACAAGUAUUAUGGG	98	64	49	88	gtspaired	76.3065	-0.739829	0.240532	-3.0758	0.00209941	0.00595304
GGGUAAAAGCGAGGUGAAGGUGGUUGUGUUGGCAUCUAACACAGCUACCGGGACAAGUAUUAUGGG	107	53	66	69	gtspaired	73.4443	-0.702926	0.228896	-3.07095	0.00213381	0.00603838
GGGUAAAAGCGAGGUGAAGGUGUGUGUGUUGGACUCUAACACAUAUACCGGGACAAGUAUUAUGGG	99	51	67	55	gtspaired	68.4286	-0.737522	0.240337	-3.06871	0.00214988	0.00607569
GGGUAAAAGCGAGGUGAAGUUGUGUGUGUUGGCACCUAACACACGCGACGGGACAAGUAUUAUGGG	131	82	100	99	gtspaired	104.265	-0.619937	0.202601	-3.05989	0.00221421	0.00624072
GGGUAAAAGCGAGGUGAAGUGUGUGGUGUUGGAACCUAACACCGCGCACGGGACAAGUAUUAUGGG	68	41	40	42	gtspaired	49.1538	-0.821018	0.269032	-3.05175	0.00227514	0.00638251
GGGUAAAAGCGAGGUGAAGUUGUGUGUGUUGGAGUCUAACACACGCGACGGGACAAGUAUUAUGGG	88	45	44	62	gtspaired	59.8286	-0.762945	0.250042	-3.05127	0.00227875	0.00638839
GGGUAAAAGCGAGGUGAAGUGGUUGGUGUUGGACUCUAACACCGACUACGGGACAAGUAUUAUGGG	66	39	36	42	gtspaired	46.9891	-0.829906	0.272698	-3.04331	0.00233987	0.00653797
GGGUAAAAGCGAGGUGAAGUGGUGUGUGUUGGCGUCUAACACAUACCGCGGGACAAGUAUUAUGGG	119	58	74	81	gtspaired	82.1858	-0.663422	0.218077	-3.04214	0.00234903	0.00655921
GGGUAAAAGCGAGGUGAAGUGGUGUGUGUUGGCCUCUAACACACAUCGCGGGACAAGUAUUAUGGG	130	68	97	79	gtspaired	93.4881	-0.64929	0.213724	-3.03798	0.0023817	0.00662842
GGGUAAAAGCGAGGUGAAGUGUGUGGUGUUGGCGUCUAACACCGCGCACGGGACAAGUAUUAUGGG	100	47	65	53	gtspaired	66.0787	-0.738988	0.243492	-3.03495	0.00240573	0.00667325
GGGUAAAAGCGAGGUGAAGUGUGUUGUGUUGGUUCCUAACACAACGCGCGGGACAAGUAUUAUGGG	59	37	34	35	gtspaired	42.8604	-0.856581	0.282322	-3.03405	0.00241292	0.00668877
GGGUAAAAGCGAGGUGAAGUUGUGUGUGUUGGCAUCUAACACACGCAGCGGGACAAGUAUUAUGGG	93	50	67	46	gtspaired	65.0089	-0.762047	0.25166	-3.02808	0.00246113	0.00681793
GGGUAAAAGCGAGGUGAAGUGUGUUGUGUUGGAUUCUAACACAGCGCACGGGACAAGUAUUAUGGG	141	62	93	88	gtspaired	94.0456	-0.630958	0.208482	-3.02643	0.00247457	0.00685065
GGGUAAAAGCGAGGUGAAGUGUGUUGUGUUGGCUCCUAACACAGCGCACGGGACAAGUAUUAUGGG	176	94	123	145	gtspaired	132.763	-0.535296	0.177752	-3.01147	0.00259985	0.00717859
GGGUAAAAGCGAGGUGAAGUUGUGUGUGUUGGCGUCUAACACACGCAGCGGGACAAGUAUUAUGGG	98	50	67	54	gtspaired	67.5834	-0.727664	0.241921	-3.00786	0.00263095	0.00725066
GGGUAAAAGCGAGGUGAAGUGUGGUGUGUUGGACCCUAACACAUCGCACGGGACAAGUAUUAUGGG	291	149	233	245	gtspaired	223.933	-0.416908	0.13875	-3.00474	0.00265807	0.00732012
GGGUAAAAGCGAGGUGAAGUGUGGUGUGUUGGCAUCUAACACACCGCACGGGACAAGUAUUAUGGG	24	14	4	11	gtspaired	14.2824	-1.06872	0.356146	-3.00079	0.00269277	0.00740599
GGGUAAAAGCGAGGUGAAGUGUGGUGUGUUGGAACCUAACACAUCGCACGGGACAAGUAUUAUGGG	187	104	135	160	gtspaired	144.907	-0.514781	0.171623	-2.99949	0.00270432	0.00742768
GGGUAAAAGCGAGGUGAAGUGUGUUGUGUUGGCCUCUAACACAACGCGCGGGACAAGUAUUAUGGG	106	43	61	59	gtspaired	65.8795	-0.723745	0.241291	-2.99947	0.00270453	0.00742768
GGGUAAAAGCGAGGUGAAGGUUGGUGUGUUGGUAUCUAACACAUCAGCCGGGACAAGUAUUAUGGG	96	31	39	53	gtspaired	52.6277	-0.801247	0.267221	-2.99844	0.00271366	0.00743913
GGGUAAAAGCGAGGUGAAGGUGUGUGUGUUGGCUUCUAACACAUACGCCGGGACAAGUAUUAUGGG	69	29	29	39	gtspaired	41.172	-0.852546	0.284424	-2.99744	0.00272256	0.00745868
GGGUAAAAGCGAGGUGAAGGUGGUUGUGUUGGAGCCUAACACAGCUACCGGGACAAGUAUUAUGGG	98	55	55	76	gtspaired	71.3579	-0.70131	0.234185	-2.99469	0.00274727	0.00750683
GGGUAAAAGCGAGGUGAAGGUGUGUGUGUUGGCCUCUAACACACGCGCCGGGACAAGUAUUAUGGG	45	29	22	26	gtspaired	32.0719	-0.920115	0.307372	-2.9935	0.00275802	0.0075313
GGGUAAAAGCGAGGUGAAGUGUGGUGUGUUGGUCUCUAACACACCGCGCGGGACAAGUAUUAUGGG	63	41	43	34	gtspaired	47.2151	-0.829862	0.27785	-2.98673	0.00281982	0.00766526
GGGUAAAAGCGAGGUGAAGUGUUGUGUGUUGGUCCCUAACACACAGCGCGGGACAAGUAUUAUGGG	282	113	193	215	gtspaired	191.989	-0.453722	0.151976	-2.98549	0.00283128	0.00768646
GGGUAAAAGCGAGGUGAAGUGGUUGGUGUUGGCCUCUAACACCGACCGCGGGACAAGUAUUAUGGG	78	38	41	48	gtspaired	51.3214	-0.783357	0.262656	-2.98244	0.00285959	0.00773837
GGGUAAAAGCGAGGUGAAGUGUGUUGUGUUGGCAUCUAACACAGCACACGGGACAAGUAUUAUGGG	45	29	27	20	gtspaired	32.0116	-0.925801	0.310463	-2.982	0.00286373	0.0077446
GGGUAAAAGCGAGGUGAAGUGUUGUGUGUUGGCUUCUAACACACAGCGCGGGACAAGUAUUAUGGG	104	53	63	72	gtspaired	72.7198	-0.68367	0.229507	-2.97887	0.00289315	0.00781409
GGGUAAAAGCGAGGUGAAGGUUGGUGUGUUGGCGUCUAACACAUCAGCCGGGACAAGUAUUAUGGG	127	61	72	97	gtspaired	87.8052	-0.635832	0.21363	-2.97633	0.00291719	0.00787397
GGGUAAAAGCGAGGUGAAGUGUGUGGUGUUGGUCCCUAACACCGCACGCGGGACAAGUAUUAUGGG	112	55	73	72	gtspaired	77.4535	-0.667695	0.224523	-2.97383	0.00294105	0.00792927
GGGUAAAAGCGAGGUGAAGGUGGUGGUGUUGGCCUCUAACACCAUCGCCGGGACAAGUAUUAUGGG	76	57	58	52	gtspaired	63.641	-0.753539	0.253883	-2.96806	0.00299682	0.00807339
GGGUAAAAGCGAGGUGAAGUGUGGUGUGUUGGCUUCUAACACACUACGCGGGACAAGUAUUAUGGG	64	40	36	43	gtspaired	47.1855	-0.810047	0.273188	-2.96517	0.0030252	0.00814461
GGGUAAAAGCGAGGUGAAGUGGUGUGUGUUGGUGUCUAACACAUACUACGGGACAAGUAUUAUGGG	118	66	78	90	gtspaired	88.0351	-0.63132	0.212948	-2.96467	0.00303005	0.00815247
GGGUAAAAGCGAGGUGAAGUGUGUGGUGUUGGUGCCUAACACCGCGCACGGGACAAGUAUUAUGGG	91	42	51	56	gtspaired	59.5142	-0.735383	0.248526	-2.95898	0.00308656	0.00828332
GGGUAAAAGCGAGGUGAAGUGUGUGGUGUUGGUCCCUAACACCGCAUACGGGACAAGUAUUAUGGG	137	89	94	125	gtspaired	112.239	-0.58707	0.198539	-2.95696	0.00310692	0.00832203
GGGUAAAAGCGAGGUGAAGUGUGGUGUGUUGGCGUCUAACACAUCACGCGGGACAAGUAUUAUGGG	120	71	89	87	gtspaired	92.4501	-0.624224	0.211209	-2.95547	0.00312189	0.00835151
GGGUAAAAGCGAGGUGAAGUGUGUGGUGUUGGUUCCUAACACCGCGCGCGGGACAAGUAUUAUGGG	128	46	66	80	gtspaired	76.9431	-0.674789	0.228727	-2.9502	0.00317569	0.00847388
GGGUAAAAGCGAGGUGAAGUGUGGUGUGUUGGUCUCUAACACAUCACGCGGGACAAGUAUUAUGGG	134	55	87	78	gtspaired	86.298	-0.641109	0.218326	-2.93647	0.00331969	0.00883011
GGGUAAAAGCGAGGUGAAGGUGGUUGUGUUGGACUCUAACACAGCUACCGGGACAAGUAUUAUGGG	91	49	51	67	gtspaired	64.6631	-0.706966	0.241951	-2.92194	0.00347863	0.00918324
GGGUAAAAGCGAGGUGAAGUGUGUUGUGUUGGUCCCUAACACAACGCGCGGGACAAGUAUUAUGGG	122	81	94	99	gtspaired	100.605	-0.603899	0.206805	-2.92014	0.00349871	0.00923046
GGGUAAAAGCGAGGUGAAGUUGUGUGUGUUGGCUCCUAACACACGCGACGGGACAAGUAUUAUGGG	76	31	39	39	gtspaired	45.6895	-0.802462	0.274829	-2.91986	0.00350186	0.00923297
GGGUAAAAGCGAGGUGAAGUGUGGUGUGUUGGUAUCUAACACAUCGCACGGGACAAGUAUUAUGGG	121	68	85	90	gtspaired	91.0519	-0.613506	0.210286	-2.91748	0.00352868	0.00928932
GGGUAAAAGCGAGGUGAAGUUGUGUGUGUUGGACUCUAACACACGCAGCGGGACAAGUAUUAUGGG	91	51	56	65	gtspaired	66.2339	-0.698043	0.239271	-2.91738	0.00352985	0.00928932
GGGUAAAAGCGAGGUGAAGUGGUGUGUGUUGGAACCUAACACAUACCGCGGGACAAGUAUUAUGGG	103	37	54	56	gtspaired	60.5338	-0.731204	0.250722	-2.91639	0.00354109	0.00931308
GGGUAAAAGCGAGGUGAAGUGGUGUGUGUUGGAGCCUAACACAUACCGCGGGACAAGUAUUAUGGG	122	62	77	91	gtspaired	87.1059	-0.619989	0.21282	-2.91321	0.00357731	0.00940244
GGGUAAAAGCGAGGUGAAGUGUUGUGUGUUGGUCUCUAACACACAGCACGGGACAAGUAUUAUGGG	36	24	15	21	gtspaired	25.4977	-0.947264	0.325592	-2.90936	0.00362174	0.00951328
GGGUAAAAGCGAGGUGAAGUUGUGUGUGUUGGCUUCUAACACACGCAGCGGGACAAGUAUUAUGGG	67	50	46	49	gtspaired	55.4959	-0.765968	0.263317	-2.90892	0.00362681	0.00952066
GGGUAAAAGCGAGGUGAAGUGUGGUGUGUUGGUAUCUAACACAUCACGCGGGACAAGUAUUAUGGG	102	54	67	69	gtspaired	73.0172	-0.668133	0.229841	-2.90694	0.00364986	0.00956923
GGGUAAAAGCGAGGUGAAGUGUGGUGUGUUGGAACCUAACACAUCACGCGGGACAAGUAUUAUGGG	86	68	63	74	gtspaired	75.8342	-0.693013	0.238993	-2.89972	0.00373494	0.00976795
GGGUAAAAGCGAGGUGAAGGUGUGUGUGUUGGUCUCUAACACAUAUACCGGGACAAGUAUUAUGGG	104	54	69	69	gtspaired	73.8736	-0.663513	0.228918	-2.89848	0.00374981	0.00979467
GGGUAAAAGCGAGGUGAAGGUUGGUGUGUUGGUGCCUAACACAUCGACCGGGACAAGUAUUAUGGG	121	74	79	105	gtspaired	95.2336	-0.606168	0.209632	-2.89158	0.00383314	0.00997518
GGGUAAAAGCGAGGUGAAGUGGUUGGUGUUGGCACCUAACACCAGCCGCGGGACAAGUAUUAUGGG	76	55	53	58	gtspaired	62.8168	-0.725486	0.250955	-2.8909	0.00384137	0.00998423
GGGUAAAAGCGAGGUGAAGUGGUGUGUGUUGGUGCCUAACACACAUCGCGGGACAAGUAUUAUGGG	68	29	35	34	gtspaired	41.294	-0.820004	0.283795	-2.88942	0.00385952	0.0100252
GGGUAAAAGCGAGGUGAAGGUUGGUGUGUUGGCACCUAACACAUCGACCGGGACAAGUAUUAUGGG	155	84	116	119	gtspaired	117.463	-0.541451	0.188427	-2.87353	0.00405912	0.0105112
GGGUAAAAGCGAGGUGAAGUGUGUUGUGUUGGUCUCUAACACAACGCGCGGGACAAGUAUUAUGGG	97	54	69	62	gtspaired	71.0532	-0.672864	0.2352	-2.86082	0.00422544	0.0109017
GGGUAAAAGCGAGGUGAAGUGUGUGGUGUUGGCACCUAACACCGCACGCGGGACAAGUAUUAUGGG	121	43	72	63	gtspaired	72.201	-0.680414	0.237987	-2.85904	0.00424925	0.0109564
GGGUAAAAGCGAGGUGAAGGUGGUGGUGUUGGAUCCUAACACCGCUACCGGGACAAGUAUUAUGGG	32	19	12	16	gtspaired	20.8524	-0.96426	0.337555	-2.8566	0.00428206	0.0110259
GGGUAAAAGCGAGGUGAAGUGUGUUGUGUUGGAGCCUAACACAGCGCACGGGACAAGUAUUAUGGG	216	129	188	178	gtspaired	176.827	-0.461198	0.162105	-2.84505	0.00444038	0.0114003
GGGUAAAAGCGAGGUGAAGUGUGUGGUGUUGGACUCUAACACCGCAUACGGGACAAGUAUUAUGGG	84	39	47	52	gtspaired	55.0794	-0.727183	0.255744	-2.8434	0.00446351	0.0114527
GGGUAAAAGCGAGGUGAAGUGUGUGGUGUUGGCCUCUAACACCACGCGCGGGACAAGUAUUAUGGG	78	38	34	57	gtspaired	51.5178	-0.758033	0.267156	-2.83742	0.00454799	0.0116553
GGGUAAAAGCGAGGUGAAGGUGGUGGUGUUGGCUUCUAACACCAUCGCCGGGACAAGUAUUAUGGG	39	21	18	18	gtspaired	24.8955	-0.920527	0.325177	-2.83085	0.00464249	0.0118902
GGGUAAAAGCGAGGUGAAGUGUUGUGUGUUGGAGUCUAACACACAGCGCGGGACAAGUAUUAUGGG	87	43	47	61	gtspaired	59.177	-0.706192	0.249545	-2.82992	0.00465596	0.0119175
GGGUAAAAGCGAGGUGAAGUGGUGUGUGUUGGAGCCUAACACAUACCACGGGACAAGUAUUAUGGG	47	24	24	22	gtspaired	29.9704	-0.879841	0.311251	-2.82679	0.00470171	0.0120199
GGGUAAAAGCGAGGUGAAGUGUGGUGUGUUGGAUCCUAACACACUACGCGGGACAAGUAUUAUGGG	75	37	47	40	gtspaired	50.0088	-0.755933	0.267703	-2.82377	0.00474618	0.0121189
GGGUAAAAGCGAGGUGAAGGUGGUUGUGUUGGUCCCUAACACAAUCGCCGGGACAAGUAUUAUGGG	95	46	62	57	gtspaired	64.666	-0.683965	0.242359	-2.82212	0.00477074	0.0121742
GGGUAAAAGCGAGGUGAAGUGUGGUGUGUUGGAAUCUAACACAUCACACGGGACAAGUAUUAUGGG	32	12	13	6	gtspaired	16.102	-0.995335	0.352796	-2.82128	0.00478324	0.0121956
GGGUAAAAGCGAGGUGAAGUGGUUGGUGUUGGCUUCUAACACCGACUACGGGACAAGUAUUAUGGG	69	26	32	35	gtspaired	39.7344	-0.811442	0.287725	-2.8202	0.00479943	0.0122178
GGGUAAAAGCGAGGUGAAGUGUGUGGUGUUGGACUCUAACACCGCGCGCGGGACAAGUAUUAUGGG	144	85	108	119	gtspaired	113.831	-0.541589	0.192092	-2.81943	0.00481098	0.0122398
GGGUAAAAGCGAGGUGAAGUGUGUUGUGUUGGAGCCUAACACAACGCGCGGGACAAGUAUUAUGGG	80	37	44	49	gtspaired	52.1341	-0.73564	0.260945	-2.81914	0.00481531	0.0122434
GGGUAAAAGCGAGGUGAAGUGGUGUGUGUUGGACCCUAACACAUACCGCGGGACAAGUAUUAUGGG	165	99	118	152	gtspaired	132.843	-0.51125	0.181666	-2.81424	0.0048893	0.012409
GGGUAAAAGCGAGGUGAAGUGGUGUGUGUUGGCACCUAACACAUACCGCGGGACAAGUAUUAUGGG	164	69	96	127	gtspaired	110.03	-0.54862	0.195128	-2.81158	0.00492984	0.0124968
GGGUAAAAGCGAGGUGAAGUGGUUGGUGUUGGCUUCUAACACCAGCCGCGGGACAAGUAUUAUGGG	59	22	28	25	gtspaired	33.0886	-0.853403	0.304547	-2.80221	0.00507543	0.0128273
GGGUAAAAGCGAGGUGAAGUGGUUGGUGUUGGCAUCUAACACCGACUACGGGACAAGUAUUAUGGG	66	35	41	36	gtspaired	45.1598	-0.773853	0.276726	-2.79645	0.00516668	0.0130422
GGGUAAAAGCGAGGUGAAGUGGUGUGUGUUGGCUUCUAACACAUACCGCGGGACAAGUAUUAUGGG	114	64	87	77	gtspaired	85.7665	-0.609896	0.218912	-2.78603	0.00533583	0.0134063
GGGUAAAAGCGAGGUGAAGUGUGGUGUGUUGGCUCCUAACACAUCGCACGGGACAAGUAUUAUGGG	171	82	106	146	gtspaired	122.959	-0.517228	0.185987	-2.78099	0.0054194	0.0136067
GGGUAAAAGCGAGGUGAAGUGUGUGGUGUUGGUCUCUAACACCACGCGCGGGACAAGUAUUAUGGG	63	26	30	33	gtspaired	37.6397	-0.810013	0.291454	-2.77922	0.00544899	0.0136728
GGGUAAAAGCGAGGUGAAGGUGUUGGUGUUGGCUUCUAACACCGAUACCGGGACAAGUAUUAUGGG	48	33	28	31	gtspaired	36.6945	-0.824559	0.296813	-2.77805	0.00546868	0.0137059
GGGUAAAAGCGAGGUGAAGUUGUGUGUGUUGGUCCCUAACACACGCGACGGGACAAGUAUUAUGGG	225	95	167	159	gtspaired	155.74	-0.468735	0.168916	-2.77496	0.00552085	0.0138284
GGGUAAAAGCGAGGUGAAGGUUGUGGUGUUGGCGCCUAACACCGCGACCGGGACAAGUAUUAUGGG	87	38	47	55	gtspaired	55.8458	-0.705797	0.254644	-2.7717	0.00557651	0.0139512
GGGUAAAAGCGAGGUGAAGUGUGGUGUGUUGGCAUCUAACACACUAUACGGGACAAGUAUUAUGGG	59	35	33	39	gtspaired	42.5106	-0.779875	0.281464	-2.77078	0.00559218	0.0139821
GGGUAAAAGCGAGGUGAAGGUUGUGGUGUUGGACCCUAACACCGCAGCCGGGACAAGUAUUAUGGG	58	35	30	41	gtspaired	42.0319	-0.78531	0.283573	-2.76933	0.00561709	0.0140277
GGGUAAAAGCGAGGUGAAGUGUGUGGUGUUGGUUCCUAACACCAUACACGGGACAAGUAUUAUGGG	17	9	3	5	gtspaired	9.22558	-0.989181	0.357675	-2.76559	0.00568206	NA
GGGUAAAAGCGAGGUGAAGGUGUUGGUGUUGGCCUCUAACACCGAUACCGGGACAAGUAUUAUGGG	65	24	27	35	gtspaired	36.9253	-0.812986	0.294596	-2.75966	0.00578607	0.014407
GGGUAAAAGCGAGGUGAAGGUUGUGGUGUUGGCCUCUAACACCGCGACCGGGACAAGUAUUAUGGG	78	42	51	48	gtspaired	55.2097	-0.709166	0.257248	-2.75674	0.00583806	0.0145192
GGGUAAAAGCGAGGUGAAGUUGUGUGUGUUGGUCUCUAACACACGCGACGGGACAAGUAUUAUGGG	131	57	87	86	gtspaired	88.0269	-0.586393	0.21333	-2.74876	0.00598207	0.0148336
GGGUAAAAGCGAGGUGAAGUGUGUGGUGUUGGUACCUAACACCGCGCGCGGGACAAGUAUUAUGGG	173	88	134	130	gtspaired	128.992	-0.497414	0.181414	-2.74187	0.006109	0.0151305
GGGUAAAAGCGAGGUGAAGUGGUUGGUGUUGGUCCCUAACACCGACUACGGGACAAGUAUUAUGGG	141	74	99	112	gtspaired	105.104	-0.538112	0.196372	-2.74026	0.00613898	0.0151958
GGGUAAAAGCGAGGUGAAGGUUGUGGUGUUGGCGUCUAACACCGCGACCGGGACAAGUAUUAUGGG	75	34	39	47	gtspaired	48.2932	-0.734261	0.268224	-2.73749	0.00619091	0.0153063
GGGUAAAAGCGAGGUGAAGUGUGUGGUGUUGGUUCCUAACACCAUACGCGGGACAAGUAUUAUGGG	46	40	37	27	gtspaired	40.5184	-0.818316	0.29972	-2.73027	0.00632827	0.0156001
GGGUAAAAGCGAGGUGAAGGUGGUUGUGUUGGUGUCUAACACAGCUACCGGGACAAGUAUUAUGGG	98	40	55	61	gtspaired	61.9244	-0.669987	0.245524	-2.7288	0.00635651	0.0156422
GGGUAAAAGCGAGGUGAAGGUGUUGGUGUUGGUCUCUAACACCGAUACCGGGACAAGUAUUAUGGG	46	27	31	17	gtspaired	31.6311	-0.858177	0.315385	-2.72105	0.00650753	0.0159951
GGGUAAAAGCGAGGUGAAGUGGUGUGUGUUGGCCUCUAACACACGCCGCGGGACAAGUAUUAUGGG	79	38	44	52	gtspaired	52.9201	-0.704813	0.25938	-2.7173	0.00658163	0.016149
GGGUAAAAGCGAGGUGAAGGUUGGUGUGUUGGCAUCUAACACAUCAGCCGGGACAAGUAUUAUGGG	120	56	75	88	gtspaired	83.0361	-0.588183	0.216899	-2.71178	0.00669233	0.0164063
GGGUAAAAGCGAGGUGAAGUGUGUGGUGUUGGUACCUAACACCAUACGCGGGACAAGUAUUAUGGG	69	43	38	55	gtspaired	52.2572	-0.719124	0.265237	-2.71125	0.00670304	0.0164086
GGGUAAAAGCGAGGUGAAGGUGGUUGUGUUGGCACCUAACACAGCUACCGGGACAAGUAUUAUGGG	120	62	83	89	gtspaired	87.5716	-0.575113	0.212423	-2.70739	0.00678137	0.0165811
GGGUAAAAGCGAGGUGAAGUGGUGUGUGUUGGCUCCUAACACAUACCGCGGGACAAGUAUUAUGGG	107	64	85	74	gtspaired	83.2689	-0.602885	0.223272	-2.70022	0.00692928	0.0169034
GGGUAAAAGCGAGGUGAAGGUUGGUGUGUUGGAACCUAACACAUCGACCGGGACAAGUAUUAUGGG	124	67	88	96	gtspaired	93.0141	-0.559117	0.207409	-2.69573	0.00702349	0.0171233
GGGUAAAAGCGAGGUGAAGUGUGGUGUGUUGGUACCUAACACACCGCGCGGGACAAGUAUUAUGGG	44	25	24	23	gtspaired	29.9506	-0.838077	0.311348	-2.69177	0.00710735	0.0173077
GGGUAAAAGCGAGGUGAAGUGUGGUGUGUUGGCUCCUAACACAUCACACGGGACAAGUAUUAUGGG	29	15	12	11	gtspaired	17.5013	-0.932147	0.346466	-2.69045	0.00713564	0.0173666
GGGUAAAAGCGAGGUGAAGGUUGUGGUGUUGGCUCCUAACACCGCGACCGGGACAAGUAUUAUGGG	57	20	23	28	gtspaired	31.272	-0.829986	0.30856	-2.68987	0.00714803	0.0173867
GGGUAAAAGCGAGGUGAAGUGUGGUGUGUUGGUCUCUAACACAUCACACGGGACAAGUAUUAUGGG	35	13	12	13	gtspaired	18.2877	-0.925483	0.344281	-2.68816	0.00718465	0.0174656
GGGUAAAAGCGAGGUGAAGUGUGUGGUGUUGGCACCUAACACCGCACACGGGACAAGUAUUAUGGG	33	16	15	12	gtspaired	19.631	-0.914818	0.3408	-2.68432	0.00726766	0.0176368
GGGUAAAAGCGAGGUGAAGGUUGGUGUGUUGGCACCUAACACACCGACCGGGACAAGUAUUAUGGG	28	9	9	6	gtspaired	13.0626	-0.958609	0.357387	-2.68227	0.00731247	0.0177228
GGGUAAAAGCGAGGUGAAGUUGUGUGUGUUGGAUCCUAACACACGCAGCGGGACAAGUAUUAUGGG	64	47	42	52	gtspaired	53.2326	-0.712184	0.266168	-2.67569	0.00745751	0.0180041
GGGUAAAAGCGAGGUGAAGUUGGUGGUGUUGGAGCCUAACACCAUCAACGGGACAAGUAUUAUGGG	28	18	11	15	gtspaired	19.1465	-0.915211	0.342568	-2.67162	0.00754865	0.0181929
GGGUAAAAGCGAGGUGAAGUGUGUGGUGUUGGCACCUAACACCAUACGCGGGACAAGUAUUAUGGG	110	62	75	88	gtspaired	83.527	-0.580999	0.217628	-2.66968	0.00759231	0.0182876
GGGUAAAAGCGAGGUGAAGGUGUGUGUGUUGGAAUCUAACACAUACGCCGGGACAAGUAUUAUGGG	44	23	18	27	gtspaired	28.5411	-0.84136	0.315289	-2.66854	0.00761824	0.0183291
GGGUAAAAGCGAGGUGAAGGUGUUGGUGUUGGCGCCUAACACCAAUACCGGGACAAGUAUUAUGGG	15	11	6	3	gtspaired	9.94004	-0.954796	0.358279	-2.66495	0.0077	NA
GGGUAAAAGCGAGGUGAAGUGGUGUGUGUUGGCUCCUAACACAUACUACGGGACAAGUAUUAUGGG	143	82	114	112	gtspaired	112.253	-0.516626	0.19394	-2.66384	0.00772532	0.0185761
GGGUAAAAGCGAGGUGAAGGUUGGUGUGUUGGACUCUAACACAUCAGCCGGGACAAGUAUUAUGGG	75	55	52	64	gtspaired	63.5085	-0.66656	0.250393	-2.66205	0.00776654	0.0186539
GGGUAAAAGCGAGGUGAAGUGUGGUGUGUUGGAUCCUAACACAUCACGCGGGACAAGUAUUAUGGG	95	38	57	54	gtspaired	59.5085	-0.667077	0.250893	-2.65881	0.0078418	0.0188237
GGGUAAAAGCGAGGUGAAGUGUGGUGUGUUGGAAUCUAACACAUCACGCGGGACAAGUAUUAUGGG	88	38	58	45	gtspaired	56.5267	-0.68693	0.25923	-2.64989	0.00805178	0.0192511
GGGUAAAAGCGAGGUGAAGGUGGUUGUGUUGGCUUCUAACACAGCUACCGGGACAAGUAUUAUGGG	79	41	47	55	gtspaired	55.4426	-0.675315	0.25509	-2.64736	0.00811223	0.0193846
GGGUAAAAGCGAGGUGAAGUGUUGUGUGUUGGUCUCUAACACACAACGCGGGACAAGUAUUAUGGG	30	13	10	12	gtspaired	16.5959	-0.922532	0.348589	-2.64647	0.00813361	0.0194246
GGGUAAAAGCGAGGUGAAGGUUGUGGUGUUGGUCCCUAACACCGCGACCGGGACAAGUAUUAUGGG	86	54	60	67	gtspaired	67.7004	-0.632867	0.239207	-2.64569	0.00815238	0.0194584
GGGUAAAAGCGAGGUGAAGUGUGUGGUGUUGGCAUCUAACACCGCAUACGGGACAAGUAUUAUGGG	75	42	50	49	gtspaired	54.5356	-0.682681	0.258178	-2.64423	0.00818772	0.0195116
GGGUAAAAGCGAGGUGAAGUUGGUGGUGUUGGUACCUAACACCAUCAACGGGACAAGUAUUAUGGG	19	15	9	7	gtspaired	13.9564	-0.940642	0.35629	-2.6401	0.00828808	0.0197264
GGGUAAAAGCGAGGUGAAGUGGUUGGUGUUGGCGUCUAACACCGACUACGGGACAAGUAUUAUGGG	104	54	64	82	gtspaired	75.2405	-0.598751	0.226892	-2.63892	0.00831702	0.0197617
GGGUAAAAGCGAGGUGAAGUGUGUGGUGUUGGCGUCUAACACCGCAUACGGGACAAGUAUUAUGGG	106	59	65	90	gtspaired	79.5893	-0.590512	0.223913	-2.63724	0.00835835	0.0198375
GGGUAAAAGCGAGGUGAAGGUGUGUGUGUUGGCGUCUAACACAUACGCCGGGACAAGUAUUAUGGG	75	38	46	48	gtspaired	51.7323	-0.688579	0.261761	-2.63057	0.00852428	0.0201972
GGGUAAAAGCGAGGUGAAGGUGGUUGUGUUGGUAUCUAACACAGCUACCGGGACAAGUAUUAUGGG	60	36	32	45	gtspaired	44.0771	-0.734582	0.279368	-2.62944	0.00855251	0.0202469
GGGUAAAAGCGAGGUGAAGGUGUGUGUGUUGGAGUCUAACACAUACGCCGGGACAAGUAUUAUGGG	64	38	43	40	gtspaired	47.2245	-0.717073	0.272885	-2.62775	0.00859512	0.0203192
GGGUAAAAGCGAGGUGAAGUUGUGUGUGUUGGUGUCUAACACACGCAGCGGGACAAGUAUUAUGGG	109	43	67	66	gtspaired	69.1063	-0.621086	0.236713	-2.62379	0.00869584	0.0205458
GGGUAAAAGCGAGGUGAAGUGGUGUGUGUUGGAUUCUAACACAUACCGCGGGACAAGUAUUAUGGG	83	37	53	46	gtspaired	54.1302	-0.681508	0.260052	-2.62066	0.00877605	0.0207237
GGGUAAAAGCGAGGUGAAGUGGUGUGUGUUGGCGUCUAACACACAUCGCGGGACAAGUAUUAUGGG	77	41	39	61	gtspaired	54.4346	-0.682273	0.26075	-2.61658	0.00888152	0.020961
GGGUAAAAGCGAGGUGAAGUGUGGUGUGUUGGUGUCUAACACACUAUACGGGACAAGUAUUAUGGG	62	33	30	45	gtspaired	42.759	-0.736688	0.28164	-2.61571	0.00890431	0.0209795
GGGUAAAAGCGAGGUGAAGUGGUGUGUGUUGGUUCCUAACACAUACCACGGGACAAGUAUUAUGGG	24	15	11	9	gtspaired	15.8348	-0.919076	0.351451	-2.61509	0.00892044	0.0210057
GGGUAAAAGCGAGGUGAAGUGUGGUGUGUUGGAGUCUAACACACUACGCGGGACAAGUAUUAUGGG	88	35	47	55	gtspaired	54.7354	-0.672141	0.257373	-2.61154	0.00901358	0.0211776
GGGUAAAAGCGAGGUGAAGUUGUGUGUGUUGGCACCUAACACACACAGCGGGACAAGUAUUAUGGG	37	23	19	21	gtspaired	26.1194	-0.840784	0.32202	-2.61096	0.00902873	0.0211984
GGGUAAAAGCGAGGUGAAGUGGUGUGUGUUGGAUCCUAACACAUACCGCGGGACAAGUAUUAUGGG	102	48	68	67	gtspaired	70.2024	-0.609307	0.233377	-2.61082	0.00903251	0.0211984
GGGUAAAAGCGAGGUGAAGUGGUUGGUGUUGGUUCCUAACACCGACUACGGGACAAGUAUUAUGGG	60	19	29	23	gtspaired	31.8168	-0.811263	0.310758	-2.61059	0.00903851	0.0212007
GGGUAAAAGCGAGGUGAAGUGGUGUGUGUUGGCAUCUAACACACAUCGCGGGACAAGUAUUAUGGG	94	53	65	70	gtspaired	70.6078	-0.607811	0.233152	-2.60693	0.00913592	0.0213868
GGGUAAAAGCGAGGUGAAGUGUGUUGUGUUGGUGCCUAACACAGCGCACGGGACAAGUAUUAUGGG	179	100	140	156	gtspaired	141.721	-0.451473	0.173188	-2.60684	0.00913818	0.0213868
GGGUAAAAGCGAGGUGAAGUGGUGUGUGUUGGUUCCUAACACACAUCGCGGGACAAGUAUUAUGGG	49	23	26	24	gtspaired	30.7578	-0.803306	0.30859	-2.60315	0.00923725	0.0215826
GGGUAAAAGCGAGGUGAAGUGUGGUGUGUUGGAACCUAACACACUACGCGGGACAAGUAUUAUGGG	73	28	35	43	gtspaired	43.6129	-0.725629	0.278969	-2.60111	0.00929237	0.0216873
GGGUAAAAGCGAGGUGAAGUGUGUUGUGUUGGCUCCUAACACAGCACGCGGGACAAGUAUUAUGGG	87	53	55	73	gtspaired	67.5347	-0.622738	0.239776	-2.59717	0.00939964	0.0219013
GGGUAAAAGCGAGGUGAAGUGUGUGGUGUUGGUCCCUAACACCAUACGCGGGACAAGUAUUAUGGG	129	79	98	112	gtspaired	104.508	-0.518912	0.199999	-2.59457	0.00947092	0.0220551
GGGUAAAAGCGAGGUGAAGUGGUGUGUGUUGGAAUCUAACACACGCUACGGGACAAGUAUUAUGGG	58	33	31	41	gtspaired	41.3593	-0.735808	0.283695	-2.59366	0.00949606	0.0220892
GGGUAAAAGCGAGGUGAAGUGUGUGGUGUUGGCACCUAACACCACGCGCGGGACAAGUAUUAUGGG	106	50	74	68	gtspaired	73.4101	-0.595786	0.230515	-2.58459	0.00974945	0.0226161
GGGUAAAAGCGAGGUGAAGUGUGUGGUGUUGGCGCCUAACACCGCAUACGGGACAAGUAUUAUGGG	140	69	102	105	gtspaired	102.005	-0.514554	0.199138	-2.5839	0.00976887	0.0226487
GGGUAAAAGCGAGGUGAAGUGUGUGGUGUUGGAUUCUAACACCAUACGCGGGACAAGUAUUAUGGG	48	30	25	34	gtspaired	35.2919	-0.770825	0.298768	-2.58001	0.00987962	0.0228803
GGGUAAAAGCGAGGUGAAGUGUGGUGUGUUGGUGCCUAACACACUAUACGGGACAAGUAUUAUGGG	88	37	50	56	gtspaired	56.4423	-0.654243	0.253725	-2.57855	0.00992157	0.0229648
GGGUAAAAGCGAGGUGAAGGUGUGUGUGUUGGUCUCUAACACAUACGCCGGGACAAGUAUUAUGGG	83	59	63	69	gtspaired	70.2719	-0.618203	0.23981	-2.57789	0.00994063	0.0229836
GGGUAAAAGCGAGGUGAAGUGUGGUGUGUUGGCACCUAACACACUAUACGGGACAAGUAUUAUGGG	128	65	76	112	gtspaired	93.4379	-0.542455	0.210593	-2.57584	0.00999963	0.0231073
GGGUAAAAGCGAGGUGAAGGUUGGUGUGUUGGAGUCUAACACAUCGACCGGGACAAGUAUUAUGGG	115	71	86	98	gtspaired	92.7862	-0.54095	0.210326	-2.57195	0.0101126	0.0233556
GGGUAAAAGCGAGGUGAAGUGUUGUGUGUUGGCGUCUAACACACAGCGCGGGACAAGUAUUAUGGG	107	58	73	84	gtspaired	79.9388	-0.568144	0.220922	-2.5717	0.01012	0.0233599
GGGUAAAAGCGAGGUGAAGUGUGUUGUGUUGGAGUCUAACACAACGCGCGGGACAAGUAUUAUGGG	68	38	46	42	gtspaired	49.0986	-0.691033	0.268732	-2.57146	0.0101271	0.0233634
GGGUAAAAGCGAGGUGAAGGUUGUGGUGUUGGUGUCUAACACCGCGACCGGGACAAGUAUUAUGGG	38	34	27	27	gtspaired	34.0156	-0.79486	0.309181	-2.57086	0.0101447	0.0233912
GGGUAAAAGCGAGGUGAAGUGUGUUGUGUUGGAUUCUAACACAACGCGCGGGACAAGUAUUAUGGG	51	27	28	30	gtspaired	34.5031	-0.766816	0.298489	-2.56899	0.0101995	0.0234667
GGGUAAAAGCGAGGUGAAGUGUGUUGUGUUGGAUUCUAACACAGCACGCGGGACAAGUAUUAUGGG	83	36	41	59	gtspaired	53.5714	-0.666724	0.26045	-2.55989	0.0104705	0.024024
GGGUAAAAGCGAGGUGAAGUGUGUUGUGUUGGUGCCUAACACAGCACGCGGGACAAGUAUUAUGGG	142	70	106	105	gtspaired	103.728	-0.50758	0.198357	-2.55892	0.0104998	0.024078
GGGUAAAAGCGAGGUGAAGUGGUUGGUGUUGGAGCCUAACACCAGCCGCGGGACAAGUAUUAUGGG	64	32	35	42	gtspaired	43.2489	-0.71151	0.278167	-2.55785	0.0105321	0.0241258
GGGUAAAAGCGAGGUGAAGUGUGUGGUGUUGGCUUCUAACACCAUAUACGGGACAAGUAUUAUGGG	60	27	26	40	gtspaired	37.8921	-0.745951	0.292175	-2.5531	0.0106769	0.0244043
GGGUAAAAGCGAGGUGAAGUGUGUGGUGUUGGUCUCUAACACCGCACGCGGGACAAGUAUUAUGGG	55	30	28	38	gtspaired	38.1881	-0.741447	0.290493	-2.55238	0.010699	0.0244416
GGGUAAAAGCGAGGUGAAGUGUUGUGUGUUGGCGUCUAACACACAGCACGGGACAAGUAUUAUGGG	36	15	15	15	gtspaired	20.3975	-0.860412	0.337679	-2.54802	0.0108337	0.0247224
GGGUAAAAGCGAGGUGAAGGUUGGUGUGUUGGAAUCUAACACAUCAGCCGGGACAAGUAUUAUGGG	51	36	32	38	gtspaired	40.8242	-0.733289	0.287898	-2.54704	0.0108641	0.0247649
GGGUAAAAGCGAGGUGAAGUGGUUGGUGUUGGCCUCUAACACCGACUACGGGACAAGUAUUAUGGG	106	66	78	90	gtspaired	85.4401	-0.554313	0.217784	-2.54524	0.0109202	0.0248658
GGGUAAAAGCGAGGUGAAGUGGUUGGUGUUGGCUCCUAACACCGACCGCGGGACAAGUAUUAUGGG	30	18	15	14	gtspaired	20.2401	-0.861803	0.338878	-2.5431	0.0109872	0.025005
GGGUAAAAGCGAGGUGAAGUGUGUGGUGUUGGCUCCUAACACCAUACGCGGGACAAGUAUUAUGGG	72	37	42	50	gtspaired	50.1669	-0.672239	0.264428	-2.54224	0.0110145	0.0250536
GGGUAAAAGCGAGGUGAAGUGGUGUGUGUUGGAGCCUAACACACAUCGCGGGACAAGUAUUAUGGG	74	34	45	44	gtspaired	48.7885	-0.679878	0.267631	-2.54035	0.0110741	0.0251754
GGGUAAAAGCGAGGUGAAGUGUGGUGUGUUGGUACCUAACACAUCACGCGGGACAAGUAUUAUGGG	95	44	50	74	gtspaired	64.4115	-0.618781	0.24367	-2.53942	0.0111036	0.025229
GGGUAAAAGCGAGGUGAAGGUUGUGGUGUUGGCCUCUAACACCGCAGCCGGGACAAGUAUUAUGGG	87	46	56	64	gtspaired	62.971	-0.615176	0.242958	-2.53202	0.0113406	0.025712
GGGUAAAAGCGAGGUGAAGGUGUGUGUGUUGGUCUCUAACACAUACACCGGGACAAGUAUUAUGGG	33	17	19	10	gtspaired	20.5477	-0.863601	0.341241	-2.53077	0.0113813	0.0257902
GGGUAAAAGCGAGGUGAAGUGUGUGGUGUUGGAGCCUAACACCGCGCACGGGACAAGUAUUAUGGG	126	65	93	95	gtspaired	93.4351	-0.523837	0.20706	-2.52988	0.0114102	0.0258141
GGGUAAAAGCGAGGUGAAGGUUGUGGUGUUGGACUCUAACACCGCAGCCGGGACAAGUAUUAUGGG	37	29	25	23	gtspaired	30.4177	-0.795224	0.314578	-2.52791	0.0114744	0.025929
GGGUAAAAGCGAGGUGAAGUGUGUGGUGUUGGAUCCUAACACCGCGCGCGGGACAAGUAUUAUGGG	148	84	107	134	gtspaired	116.842	-0.478334	0.189511	-2.52405	0.0116013	0.026176
GGGUAAAAGCGAGGUGAAGUGUGUGGUGUUGGAACCUAACACCACGCGCGGGACAAGUAUUAUGGG	52	21	27	24	gtspaired	30.734	-0.778531	0.309326	-2.51687	0.0118404	0.0266583
GGGUAAAAGCGAGGUGAAGGUGGUGGUGUUGGCUCCUAACACCAUCGCCGGGACAAGUAUUAUGGG	45	22	23	24	gtspaired	28.8148	-0.787507	0.313075	-2.51539	0.0118899	0.0267533
GGGUAAAAGCGAGGUGAAGUGUGUGGUGUUGGCAUCUAACACCGCACGCGGGACAAGUAUUAUGGG	40	33	31	24	gtspaired	34.2936	-0.776199	0.3088	-2.5136	0.0119507	0.0268634
GGGUAAAAGCGAGGUGAAGUGUGUUGUGUUGGAACCUAACACAACGCGCGGGACAAGUAUUAUGGG	68	32	31	50	gtspaired	44.7595	-0.698902	0.27845	-2.50997	0.0120741	0.0270976
GGGUAAAAGCGAGGUGAAGUGGUGUGUGUUGGCUUCUAACACACGCCGCGGGACAAGUAUUAUGGG	32	27	23	18	gtspaired	27.0948	-0.81571	0.325326	-2.50736	0.0121637	0.027284
GGGUAAAAGCGAGGUGAAGUGUGUGGUGUUGGAGUCUAACACCGCAUACGGGACAAGUAUUAUGGG	59	48	48	45	gtspaired	52.5586	-0.681897	0.272003	-2.50695	0.0121779	0.0273013
GGGUAAAAGCGAGGUGAAGUGUGUUGUGUUGGUGCCUAACACAACGCACGGGACAAGUAUUAUGGG	16	17	9	8	gtspaired	14.3788	-0.893673	0.356532	-2.50657	0.0121908	0.0273156
GGGUAAAAGCGAGGUGAAGUGGUGUGUGUUGGCACCUAACACAUACCACGGGACAAGUAUUAUGGG	51	35	36	33	gtspaired	40.2964	-0.725135	0.289461	-2.50513	0.0122408	0.0274131
GGGUAAAAGCGAGGUGAAGUUGUGUGUGUUGGUGCCUAACACACGCAGCGGGACAAGUAUUAUGGG	106	41	57	74	gtspaired	66.9471	-0.599551	0.23975	-2.50074	0.0123935	0.0276961
GGGUAAAAGCGAGGUGAAGGUGUGUGUGUUGGAUCCUAACACAUAUACCGGGACAAGUAUUAUGGG	72	35	39	51	gtspaired	48.8333	-0.668439	0.267328	-2.50045	0.0124037	0.0277041
GGGUAAAAGCGAGGUGAAGUGUGUUGUGUUGGUUCCUAACACAGCACGCGGGACAAGUAUUAUGGG	100	43	58	71	gtspaired	66.186	-0.596366	0.238622	-2.49921	0.0124471	0.0277864
GGGUAAAAGCGAGGUGAAGGUUGGUGUGUUGGCCUCUAACACAUCAGCCGGGACAAGUAUUAUGGG	146	71	116	100	gtspaired	106.221	-0.501027	0.200556	-2.49819	0.0124829	0.0278515
GGGUAAAAGCGAGGUGAAGUGUGUGGUGUUGGAAUCUAACACCGCAUACGGGACAAGUAUUAUGGG	66	37	36	51	gtspaired	47.7845	-0.677102	0.271142	-2.49722	0.0125172	0.0279133
GGGUAAAAGCGAGGUGAAGGUUGGUGUGUUGGAAUCUAACACAUCGACCGGGACAAGUAUUAUGGG	91	48	50	77	gtspaired	65.8755	-0.606358	0.242933	-2.49599	0.0125607	0.0279659
GGGUAAAAGCGAGGUGAAGUGUGGUGUGUUGGUCCCUAACACACUACGCGGGACAAGUAUUAUGGG	139	75	99	120	gtspaired	106.607	-0.488028	0.1957	-2.49375	0.01264	0.0280831
GGGUAAAAGCGAGGUGAAGUGUGUUGUGUUGGCUUCUAACACAACGCGCGGGACAAGUAUUAUGGG	85	31	48	47	gtspaired	51.0363	-0.663044	0.265979	-2.49284	0.0126726	0.0281404
GGGUAAAAGCGAGGUGAAGGUUGUGGUGUUGGAGUCUAACACCAUAACCGGGACAAGUAUUAUGGG	19	8	6	4	gtspaired	9.66496	-0.892313	0.358479	-2.48917	0.0128043	NA
GGGUAAAAGCGAGGUGAAGUUGGUGGUGUUGGCGUCUAACACCGCCAGCGGGACAAGUAUUAUGGG	53	32	33	35	gtspaired	39.1397	-0.717053	0.288661	-2.48406	0.0129892	0.0287148
GGGUAAAAGCGAGGUGAAGUGUUGUGUGUUGGAUCCUAACACACAGCGCGGGACAAGUAUUAUGGG	94	36	60	50	gtspaired	58.2969	-0.63597	0.25603	-2.48397	0.0129926	0.0287148
GGGUAAAAGCGAGGUGAAGGUUGGUGUGUUGGUCUCUAACACAUCAACCGGGACAAGUAUUAUGGG	18	17	8	11	gtspaired	15.1594	-0.88031	0.354516	-2.48313	0.0130233	0.0287659
GGGUAAAAGCGAGGUGAAGUGGUUGGUGUUGGCGUCUAACACCGACCGCGGGACAAGUAUUAUGGG	52	32	33	34	gtspaired	38.7368	-0.719936	0.28995	-2.48296	0.0130294	0.0287659
GGGUAAAAGCGAGGUGAAGGUUGGUGUGUUGGCUCCUAACACAUCGACCGGGACAAGUAUUAUGGG	90	35	48	59	gtspaired	56.1264	-0.633976	0.255434	-2.48195	0.0130664	0.0288325
GGGUAAAAGCGAGGUGAAGUGGUGUGUGUUGGUACCUAACACAUACCGCGGGACAAGUAUUAUGGG	99	45	66	65	gtspaired	67.4297	-0.588433	0.237179	-2.48097	0.0131025	0.0288969
GGGUAAAAGCGAGGUGAAGUGGUUGGUGUUGGCACCUAACACCGACUACGGGACAAGUAUUAUGGG	105	53	72	78	gtspaired	75.9632	-0.558083	0.225073	-2.47956	0.0131544	0.0289962
GGGUAAAAGCGAGGUGAAGUGUGUGGUGUUGGAUCCUAACACCACGCGCGGGACAAGUAUUAUGGG	37	25	26	17	gtspaired	27.7407	-0.799285	0.322381	-2.47932	0.0131634	0.0290008
GGGUAAAAGCGAGGUGAAGUUGUGUGUGUUGGAACCUAACACACGCAGCGGGACAAGUAUUAUGGG	94	47	61	69	gtspaired	66.9199	-0.586329	0.236801	-2.47604	0.0132848	0.0292411
GGGUAAAAGCGAGGUGAAGGUUGGUGUGUUGGAGCCUAACACAUCGACCGGGACAAGUAUUAUGGG	168	86	120	148	gtspaired	127.419	-0.447509	0.180808	-2.47505	0.0133218	0.0293038
GGGUAAAAGCGAGGUGAAGGUGGUUGUGUUGGUGUCUAACACAAUCGCCGGGACAAGUAUUAUGGG	38	24	16	28	gtspaired	27.4487	-0.79106	0.320689	-2.46675	0.0136345	0.0298667
GGGUAAAAGCGAGGUGAAGUGUGGUGUGUUGGCUUCUAACACACUAUACGGGACAAGUAUUAUGGG	85	28	34	56	gtspaired	48.4225	-0.680873	0.276743	-2.46031	0.0138817	0.0303766
GGGUAAAAGCGAGGUGAAGUGUGGUGUGUUGGCUCCUAACACACCGCGCGGGACAAGUAUUAUGGG	49	42	36	41	gtspaired	44.4529	-0.702967	0.286482	-2.45379	0.0141359	0.0308847
GGGUAAAAGCGAGGUGAAGGUUGUUGUGUUGGCGUCUAACACAGCAACCGGGACAAGUAUUAUGGG	19	14	6	11	gtspaired	13.625	-0.871523	0.356569	-2.44419	0.0145179	0.0316535
GGGUAAAAGCGAGGUGAAGUUGUGUGUGUUGGCUUCUAACACACGCGACGGGACAAGUAUUAUGGG	78	31	46	44	gtspaired	48.5387	-0.658301	0.269378	-2.44378	0.0145342	0.0316727
GGGUAAAAGCGAGGUGAAGGUGGUUGUGUUGGCGUCUAACACAGCUACCGGGACAAGUAUUAUGGG	137	68	98	110	gtspaired	101	-0.485507	0.199263	-2.43651	0.0148298	0.0322167
GGGUAAAAGCGAGGUGAAGUGUGGUGUGUUGGCAUCUAACACACCGCGCGGGACAAGUAUUAUGGG	64	33	36	45	gtspaired	44.4631	-0.671847	0.275768	-2.43628	0.0148392	0.0322205
GGGUAAAAGCGAGGUGAAGGUGGUGGUGUUGGCCUCUAACACCGCUACCGGGACAAGUAUUAUGGG	60	24	26	38	gtspaired	36.192	-0.720379	0.295952	-2.43411	0.0149285	0.0323978
GGGUAAAAGCGAGGUGAAGGUGUGUGUGUUGGCUCCUAACACAUAUACCGGGACAAGUAUUAUGGG	108	57	37	80	gtspaired	71.337	-0.782489	0.321686	-2.43246	0.0149966	0.0325119
GGGUAAAAGCGAGGUGAAGGUGGUUGUGUUGGAAUCUAACACAAUCGCCGGGACAAGUAUUAUGGG	44	19	15	28	gtspaired	26.323	-0.785325	0.32306	-2.43089	0.0150616	0.0326026
GGGUAAAAGCGAGGUGAAGUGGUUGGUGUUGGCAUCUAACACCAGCCGCGGGACAAGUAUUAUGGG	67	27	43	29	gtspaired	40.9554	-0.706925	0.290932	-2.42986	0.0151046	0.0326788
GGGUAAAAGCGAGGUGAAGUGUGGUGUGUUGGAUCCUAACACACCGCGCGGGACAAGUAUUAUGGG	58	23	29	32	gtspaired	34.8331	-0.723491	0.297855	-2.429	0.0151403	0.0327392
GGGUAAAAGCGAGGUGAAGUGUGGUGUGUUGGUCCCUAACACAUCACACGGGACAAGUAUUAUGGG	46	29	31	27	gtspaired	34.3821	-0.73241	0.30163	-2.42817	0.0151752	0.0327808
GGGUAAAAGCGAGGUGAAGUGGUGUGUGUUGGACCCUAACACAUACUACGGGACAAGUAUUAUGGG	235	117	182	212	gtspaired	180.703	-0.37112	0.152996	-2.42568	0.0152796	0.0329556
GGGUAAAAGCGAGGUGAAGUGUGUGGUGUUGGAUCCUAACACCAUACGCGGGACAAGUAUUAUGGG	47	24	22	31	gtspaired	31.2264	-0.745113	0.307221	-2.42533	0.0152945	0.0329583
GGGUAAAAGCGAGGUGAAGUGGUGUGUGUUGGUCUCUAACACACGCCGCGGGACAAGUAUUAUGGG	44	31	30	29	gtspaired	34.9955	-0.729629	0.301075	-2.42342	0.0153753	0.0330942
GGGUAAAAGCGAGGUGAAGGUGGUUGUGUUGGCCUCUAACACAGCCGCCGGGACAAGUAUUAUGGG	45	28	30	26	gtspaired	33.3251	-0.734691	0.304024	-2.41656	0.015668	0.0336899
GGGUAAAAGCGAGGUGAAGUUGUGUGUGUUGGAAUCUAACACACGCGACGGGACAAGUAUUAUGGG	51	28	31	31	gtspaired	35.7678	-0.714352	0.295675	-2.416	0.0156919	0.033724
GGGUAAAAGCGAGGUGAAGGUGGUUGUGUUGGAUCCUAACACAGCUACCGGGACAAGUAUUAUGGG	77	34	46	49	gtspaired	50.5825	-0.636519	0.263633	-2.41441	0.0157605	0.0338369
GGGUAAAAGCGAGGUGAAGUGUGGUGUGUUGGCACCUAACACACUACACGGGACAAGUAUUAUGGG	39	18	24	12	gtspaired	23.7204	-0.805708	0.334049	-2.41194	0.0158677	0.0340324
GGGUAAAAGCGAGGUGAAGUGGUUGGUGUUGGUACCUAACACCAGCCGCGGGACAAGUAUUAUGGG	46	23	21	30	gtspaired	30.1694	-0.747384	0.310011	-2.41083	0.0159164	0.0341193
GGGUAAAAGCGAGGUGAAGGUUGGUGUGUUGGCGCCUAACACAUCGACCGGGACAAGUAUUAUGGG	156	88	124	136	gtspaired	124.317	-0.442443	0.183739	-2.40801	0.0160399	0.0343666
GGGUAAAAGCGAGGUGAAGUGUGUGGUGUUGGCCUCUAACACCGCAUACGGGACAAGUAUUAUGGG	128	69	90	111	gtspaired	97.9872	-0.488704	0.20301	-2.40729	0.0160714	0.0343989
GGGUAAAAGCGAGGUGAAGGUUGUGGUGUUGGAGCCUAACACCAUAACCGGGACAAGUAUUAUGGG	22	17	8	15	gtspaired	16.771	-0.842376	0.350419	-2.40391	0.0162206	0.0346746
GGGUAAAAGCGAGGUGAAGUGGUUGGUGUUGGCGUCUAACACCAGCCGCGGGACAAGUAUUAUGGG	51	38	38	37	gtspaired	42.7936	-0.686494	0.285606	-2.40364	0.0162329	0.0346746
GGGUAAAAGCGAGGUGAAGGUGGUUGUGUUGGCUCCUAACACAGCCGCCGGGACAAGUAUUAUGGG	29	15	15	11	gtspaired	18.1371	-0.82917	0.345038	-2.40313	0.0162554	0.0347047
GGGUAAAAGCGAGGUGAAGGUGUGUGUGUUGGUGUCUAACACAUACGCCGGGACAAGUAUUAUGGG	53	22	14	39	gtspaired	31.4373	-0.764655	0.318817	-2.39842	0.0164661	0.0351159
GGGUAAAAGCGAGGUGAAGGUGUGUGUGUUGGCUCCUAACACAUACGCCGGGACAAGUAUUAUGGG	48	26	23	34	gtspaired	33.0991	-0.726996	0.303135	-2.39826	0.0164731	0.0351159
GGGUAAAAGCGAGGUGAAGUUGUGUGUGUUGGAAUCUAACACACGCAGCGGGACAAGUAUUAUGGG	68	30	34	47	gtspaired	43.9508	-0.665823	0.27767	-2.39789	0.0164898	0.0351337
GGGUAAAAGCGAGGUGAAGUGGUGUGUGUUGGUUCCUAACACAUACUACGGGACAAGUAUUAUGGG	110	57	74	90	gtspaired	81.4772	-0.524472	0.218861	-2.39637	0.0165584	0.0352412
GGGUAAAAGCGAGGUGAAGUGGUUGGUGUUGGCCCCUAACACCGACCGCGGGACAAGUAUUAUGGG	59	30	35	38	gtspaired	40.5366	-0.676665	0.283837	-2.384	0.0171258	0.0363049
GGGUAAAAGCGAGGUGAAGUGUUGUGUGUUGGUACCUAACACACAGCGCGGGACAAGUAUUAUGGG	89	43	49	72	gtspaired	62.0865	-0.587043	0.246714	-2.37945	0.0173386	0.0367006
GGGUAAAAGCGAGGUGAAGUGUGGUGUGUUGGUGCCUAACACAUCACGCGGGACAAGUAUUAUGGG	103	58	84	72	gtspaired	79.1651	-0.539019	0.226762	-2.37702	0.017453	0.0369056
GGGUAAAAGCGAGGUGAAGUGUUGUGUGUUGGACUCUAACACACAGCACGGGACAAGUAUUAUGGG	34	16	16	16	gtspaired	20.8058	-0.798567	0.336051	-2.37632	0.0174862	0.0369572
GGGUAAAAGCGAGGUGAAGUGUUGUGUGUUGGUAUCUAACACACAGCGCGGGACAAGUAUUAUGGG	64	31	43	35	gtspaired	43.1955	-0.667724	0.281198	-2.37456	0.0175697	0.0371151
GGGUAAAAGCGAGGUGAAGGUUGGUGUGUUGGUGUCUAACACAUCAGCCGGGACAAGUAUUAUGGG	82	38	51	56	gtspaired	55.7989	-0.602996	0.254001	-2.37399	0.0175968	0.0371538
GGGUAAAAGCGAGGUGAAGUUGUGUGUGUUGGCGUCUAACACACGCGACGGGACAAGUAUUAUGGG	110	39	67	67	gtspaired	67.7402	-0.570954	0.240558	-2.37345	0.0176225	0.0371797
GGGUAAAAGCGAGGUGAAGUGUGGUGUGUUGGCUCCUAACACAUCACGCGGGACAAGUAUUAUGGG	114	56	71	96	gtspaired	82.3841	-0.519998	0.219097	-2.37337	0.0176268	0.0371797
GGGUAAAAGCGAGGUGAAGGUGUGUGUGUUGGCAUCUAACACACGCGCCGGGACAAGUAUUAUGGG	35	17	12	22	gtspaired	21.7365	-0.795115	0.335131	-2.37255	0.0176659	0.0372435
GGGUAAAAGCGAGGUGAAGUUGUGUGUGUUGGUAUCUAACACACACAGCGGGACAAGUAUUAUGGG	11	8	2	4	gtspaired	7.08723	-0.827652	0.349192	-2.37019	0.0177787	NA
GGGUAAAAGCGAGGUGAAGGUUGGUGUGUUGGUUCCUAACACACCGACCGGGACAAGUAUUAUGGG	6	8	1	2	gtspaired	5.42073	-0.781112	0.329578	-2.37004	0.0177862	NA
GGGUAAAAGCGAGGUGAAGGUUGUGGUGUUGGCAUCUAACACCGCAGCCGGGACAAGUAUUAUGGG	50	34	33	37	gtspaired	39.7488	-0.684968	0.289026	-2.36992	0.0177919	0.0374903
GGGUAAAAGCGAGGUGAAGGUGGUUGUGUUGGUACCUAACACAAUCGCCGGGACAAGUAUUAUGGG	32	28	22	23	gtspaired	28.2584	-0.759226	0.321214	-2.36361	0.0180978	0.0380968
GGGUAAAAGCGAGGUGAAGUGUGUGGUGUUGGCGUCUAACACCAUACGCGGGACAAGUAUUAUGGG	102	54	73	79	gtspaired	76.1553	-0.530427	0.225107	-2.35633	0.0184563	0.0387546
GGGUAAAAGCGAGGUGAAGUGGUGUGUGUUGGCCUCUAACACACAUCACGGGACAAGUAUUAUGGG	37	21	22	19	gtspaired	25.4973	-0.761504	0.323559	-2.35352	0.0185966	0.0390103
GGGUAAAAGCGAGGUGAAGUGUGGUGUGUUGGAACCUAACACACCGCGCGGGACAAGUAUUAUGGG	47	22	18	33	gtspaired	29.8676	-0.736681	0.313529	-2.34965	0.0187913	0.039399
GGGUAAAAGCGAGGUGAAGUGUGGUGUGUUGGUCCCUAACACACUAUACGGGACAAGUAUUAUGGG	92	57	68	78	gtspaired	74.0732	-0.540844	0.230298	-2.34845	0.0188515	0.0395056
GGGUAAAAGCGAGGUGAAGUGGUGUGUGUUGGACUCUAACACAUACCGCGGGACAAGUAUUAUGGG	115	46	75	77	gtspaired	75.4792	-0.534512	0.227635	-2.34811	0.0188691	0.039518
GGGUAAAAGCGAGGUGAAGGUGGUGGUGUUGGCAUCUAACACCGCUACCGGGACAAGUAUUAUGGG	38	20	16	25	gtspaired	25.1197	-0.761555	0.324521	-2.3467	0.0189403	0.0396128
GGGUAAAAGCGAGGUGAAGUUGGUGGUGUUGGCACCUAACACCGCCGACGGGACAAGUAUUAUGGG	120	42	75	74	gtspaired	74.2315	-0.546606	0.232957	-2.34638	0.0189568	0.0396276
GGGUAAAAGCGAGGUGAAGGUUGUGGUGUUGGCACCUAACACCGCGACCGGGACAAGUAUUAUGGG	107	51	72	81	gtspaired	76.0712	-0.527015	0.224626	-2.34619	0.0189666	0.0396284
GGGUAAAAGCGAGGUGAAGUGGUGUGUGUUGGACUCUAACACACAUCGCGGGACAAGUAUUAUGGG	70	39	52	44	gtspaired	51.6182	-0.622046	0.26531	-2.3446	0.0190474	0.0397576
GGGUAAAAGCGAGGUGAAGUGGUUGGUGUUGGCAUCUAACACCGACCGCGGGACAAGUAUUAUGGG	44	22	20	29	gtspaired	28.896	-0.734641	0.313417	-2.34397	0.0190797	0.0398001
GGGUAAAAGCGAGGUGAAGGUGGUGGUGUUGGCUCCUAACACCGCCGCCGGGACAAGUAUUAUGGG	18	10	9	3	gtspaired	10.7823	-0.840024	0.358928	-2.34037	0.0192647	0.0401316
GGGUAAAAGCGAGGUGAAGUGUUGUGUGUUGGCCUCUAACACACAACGCGGGACAAGUAUUAUGGG	32	14	9	19	gtspaired	18.5653	-0.805989	0.344728	-2.33804	0.0193851	0.0403425
GGGUAAAAGCGAGGUGAAGUGUGGUGUGUUGGACCCUAACACAUCACGCGGGACAAGUAUUAUGGG	128	82	97	125	gtspaired	107.833	-0.467641	0.200037	-2.33777	0.019399	0.0403514
GGGUAAAAGCGAGGUGAAGUGUUGUGUGUUGGAACCUAACACACAGCGCGGGACAAGUAUUAUGGG	99	52	76	69	gtspaired	73.3913	-0.540022	0.231033	-2.33742	0.0194175	0.04037
GGGUAAAAGCGAGGUGAAGGUGGUUGUGUUGGAUUCUAACACAGCUACCGGGACAAGUAUUAUGGG	71	25	37	40	gtspaired	41.7175	-0.662359	0.283721	-2.33455	0.0195672	0.040641
GGGUAAAAGCGAGGUGAAGUGUGGUGUGUUGGCCCCUAACACAUCGCGCGGGACAAGUAUUAUGGG	374	198	332	358	gtspaired	305.625	-0.279159	0.11984	-2.32943	0.0198362	0.041058
GGGUAAAAGCGAGGUGAAGUGUGUGGUGUUGGCGCCUAACACCAUACGCGGGACAAGUAUUAUGGG	113	47	77	75	gtspaired	75.5395	-0.529797	0.227667	-2.32708	0.0199612	0.0412963
GGGUAAAAGCGAGGUGAAGGUGGUGGUGUUGGAACCUAACACCGCUACCGGGACAAGUAUUAUGGG	31	19	13	21	gtspaired	21.7813	-0.778682	0.334892	-2.32517	0.0200627	0.0414684
GGGUAAAAGCGAGGUGAAGGUGUGUGUGUUGGCAUCUAACACAUAUACCGGGACAAGUAUUAUGGG	94	42	52	74	gtspaired	63.7346	-0.566333	0.243819	-2.32276	0.0201921	0.0416512
GGGUAAAAGCGAGGUGAAGGUGGUUGUGUUGGACCCUAACACAGCUACCGGGACAAGUAUUAUGGG	152	75	119	119	gtspaired	113.47	-0.442353	0.190658	-2.32014	0.0203333	0.0419218
GGGUAAAAGCGAGGUGAAGUGUGGUGUGUUGGCGCCUAACACACUAUACGGGACAAGUAUUAUGGG	115	56	75	95	gtspaired	83.2614	-0.503204	0.217007	-2.31884	0.0204038	0.0420466
GGGUAAAAGCGAGGUGAAGGUUGUGGUGUUGGAGCCUAACACCGCGACCGGGACAAGUAUUAUGGG	79	42	56	55	gtspaired	57.7921	-0.583622	0.251853	-2.31731	0.0204869	0.0421713
GGGUAAAAGCGAGGUGAAGUGUGGUGUGUUGGUCCCUAACACACCGCACGGGACAAGUAUUAUGGG	37	21	18	24	gtspaired	25.5829	-0.747479	0.322597	-2.31707	0.0205	0.0421713
GGGUAAAAGCGAGGUGAAGUGUGUGGUGUUGGUUCCUAACACCGCGCACGGGACAAGUAUUAUGGG	49	21	19	33	gtspaired	30.0697	-0.723837	0.312416	-2.3169	0.020509	0.0421713
GGGUAAAAGCGAGGUGAAGUGUGGUGUGUUGGCCUCUAACACACCAUACGGGACAAGUAUUAUGGG	26	15	13	12	gtspaired	17.2512	-0.802599	0.346828	-2.31411	0.0206615	0.0424322
GGGUAAAAGCGAGGUGAAGGUUGGUGUGUUGGAUCCUAACACAUCAGCCGGGACAAGUAUUAUGGG	95	38	56	65	gtspaired	61.3497	-0.569647	0.246259	-2.3132	0.0207116	0.0425143
GGGUAAAAGCGAGGUGAAGUGUGUGGUGUUGGAUUCUAACACCGCGCACGGGACAAGUAUUAUGGG	37	29	25	27	gtspaired	31.1643	-0.719634	0.31164	-2.30919	0.0209332	0.0429483
GGGUAAAAGCGAGGUGAAGUGGUUGGUGUUGGUUCCUAACACCAGCCGCGGGACAAGUAUUAUGGG	27	15	10	16	gtspaired	17.5783	-0.798813	0.346157	-2.30766	0.0210179	0.043059
GGGUAAAAGCGAGGUGAAGUUGUGUGUGUUGGAACCUAACACACGCGACGGGACAAGUAUUAUGGG	85	39	55	58	gtspaired	58.1109	-0.57758	0.250311	-2.30745	0.02103	0.0430628
GGGUAAAAGCGAGGUGAAGUGGUGUGUGUUGGUCUCUAACACAUACCACGGGACAAGUAUUAUGGG	42	17	19	22	gtspaired	24.7338	-0.74802	0.32446	-2.30543	0.0211423	0.0432717
GGGUAAAAGCGAGGUGAAGGUGGUGGUGUUGGUGCCUAACACCAUCGCCGGGACAAGUAUUAUGGG	27	27	19	21	gtspaired	25.7258	-0.760409	0.329957	-2.30457	0.0211907	0.0433498
GGGUAAAAGCGAGGUGAAGUGGUGUGUGUUGGUUCCUAACACAUACCGCGGGACAAGUAUUAUGGG	39	21	20	24	gtspaired	26.4393	-0.735655	0.319569	-2.30202	0.0213339	0.0436216
GGGUAAAAGCGAGGUGAAGUGUGUGGUGUUGGUCUCUAACACCGCGCACGGGACAAGUAUUAUGGG	85	50	71	56	gtspaired	65.9931	-0.565401	0.246186	-2.29664	0.0216393	0.0441601
GGGUAAAAGCGAGGUGAAGGUGGUGGUGUUGGAGCCUAACACCAUCGCCGGGACAAGUAUUAUGGG	39	24	22	26	gtspaired	28.5631	-0.722209	0.314605	-2.29561	0.0216983	0.044259
GGGUAAAAGCGAGGUGAAGUGUGUGGUGUUGGCUUCUAACACCAUACGCGGGACAAGUAUUAUGGG	60	23	38	25	gtspaired	35.8664	-0.690409	0.30223	-2.28438	0.0223492	0.0454692
GGGUAAAAGCGAGGUGAAGGUGUGUGUGUUGGAUCCUAACACAUACGCCGGGACAAGUAUUAUGGG	56	19	30	25	gtspaired	31.537	-0.706636	0.30935	-2.28426	0.0223564	0.0454692
GGGUAAAAGCGAGGUGAAGGUGUUGGUGUUGGUCCCUAACACCAGCGCCGGGACAAGUAUUAUGGG	52	33	37	35	gtspaired	40.2134	-0.656688	0.287519	-2.28398	0.0223725	0.0454799
GGGUAAAAGCGAGGUGAAGUGUUGUGUGUUGGAUUCUAACACACAGCGCGGGACAAGUAUUAUGGG	63	34	44	40	gtspaired	45.4512	-0.628081	0.275179	-2.28244	0.0224632	0.0456202
GGGUAAAAGCGAGGUGAAGUGGUUGGUGUUGGAUCCUAACACCGACCGCGGGACAAGUAUUAUGGG	23	21	18	11	gtspaired	20.1289	-0.784899	0.344751	-2.27671	0.0228035	0.0462236
GGGUAAAAGCGAGGUGAAGUGUUGUGUGUUGGCUUCUAACACACAACGCGGGACAAGUAUUAUGGG	20	13	11	7	gtspaired	13.712	-0.809015	0.356204	-2.27121	0.0231341	0.0468245
GGGUAAAAGCGAGGUGAAGUGUGUUGUGUUGGCCCCUAACACAACGCGCGGGACAAGUAUUAUGGG	72	41	51	53	gtspaired	54.4032	-0.583518	0.257676	-2.26454	0.0235406	0.0475679
GGGUAAAAGCGAGGUGAAGGUGUGUGUGUUGGCACCUAACACAUAUACCGGGACAAGUAUUAUGGG	146	90	138	113	gtspaired	121.713	-0.445832	0.196904	-2.26421	0.023561	0.0475679
GGGUAAAAGCGAGGUGAAGGUGUUGGUGUUGGUUCCUAACACCAGCGCCGGGACAAGUAUUAUGGG	22	19	13	14	gtspaired	18.5284	-0.781622	0.345698	-2.26099	0.0237597	0.0479064
GGGUAAAAGCGAGGUGAAGUGUGGUGUGUUGGAUCCUAACACAUCACACGGGACAAGUAUUAUGGG	25	15	10	15	gtspaired	16.9591	-0.785104	0.347814	-2.25725	0.0239922	0.0483289
GGGUAAAAGCGAGGUGAAGGUUGUGGUGUUGGUUCCUAACACCGCAGCCGGGACAAGUAUUAUGGG	30	20	19	16	gtspaired	22.3456	-0.752813	0.333585	-2.25673	0.0240247	0.0483712
GGGUAAAAGCGAGGUGAAGUGUUGUGUGUUGGAUUCUAACACACAGCACGGGACAAGUAUUAUGGG	25	16	14	12	gtspaired	17.6891	-0.780232	0.34616	-2.25396	0.0241984	0.0486977
GGGUAAAAGCGAGGUGAAGGUGUGUGUGUUGGCCUCUAACACAUACGCCGGGACAAGUAUUAUGGG	92	51	58	82	gtspaired	70.0471	-0.529233	0.23564	-2.24594	0.024708	0.0496047
GGGUAAAAGCGAGGUGAAGUGUGGUGUGUUGGCUCCUAACACACUAUACGGGACAAGUAUUAUGGG	59	29	38	36	gtspaired	40.3568	-0.639623	0.284831	-2.24562	0.0247281	0.0496047
GGGUAAAAGCGAGGUGAAGUGGUGUGUGUUGGAUCCUAACACACGCUACGGGACAAGUAUUAUGGG	58	35	38	44	gtspaired	44.2872	-0.62246	0.277195	-2.24557	0.0247316	0.0496047
GGGUAAAAGCGAGGUGAAGUGUGUUGUGUUGGAACCUAACACAACGCACGGGACAAGUAUUAUGGG	26	8	8	9	gtspaired	12.5359	-0.80273	0.357537	-2.24517	0.0247574	0.0496327
GGGUAAAAGCGAGGUGAAGUGGUGUGUGUUGGCUCCUAACACACAUCGCGGGACAAGUAUUAUGGG	70	37	44	53	gtspaired	50.7182	-0.590626	0.263289	-2.24326	0.0248799	0.0498071
GGGUAAAAGCGAGGUGAAGUUGUGUGUGUUGGUAUCUAACACACGCGACGGGACAAGUAUUAUGGG	52	25	31	31	gtspaired	34.6573	-0.667408	0.29761	-2.24256	0.0249251	0.0498739
GGGUAAAAGCGAGGUGAAGUGGUGUGUGUUGGCCUCUAACACAUACCACGGGACAAGUAUUAUGGG	45	27	21	37	gtspaired	33.0287	-0.686642	0.306291	-2.24179	0.0249748	0.0499496
GGGUAAAAGCGAGGUGAAGUGGUGUGUGUUGGUCCCUAACACACAUCACGGGACAAGUAUUAUGGG	42	17	18	24	gtspaired	24.8952	-0.726694	0.324204	-2.24147	0.0249958	0.0499679
GGGUAAAAGCGAGGUGAAGGUUGUUGUGUUGGUCUCUAACACAGCAACCGGGACAAGUAUUAUGGG	19	13	8	10	gtspaired	13.42	-0.797876	0.356211	-2.2399	0.0250976	0.0501332
GGGUAAAAGCGAGGUGAAGUUGUGUGUGUUGGACUCUAACACACGCGACGGGACAAGUAUUAUGGG	65	43	50	50	gtspaired	53.002	-0.588475	0.263227	-2.23562	0.0253766	0.050633
GGGUAAAAGCGAGGUGAAGUGUGUUGUGUUGGACUCUAACACAGCACGCGGGACAAGUAUUAUGGG	111	59	83	90	gtspaired	84.4852	-0.480586	0.215574	-2.22933	0.0257918	0.0513638
GGGUAAAAGCGAGGUGAAGUGUGGUGUGUUGGUAUCUAACACAUCACACGGGACAAGUAUUAUGGG	19	12	8	9	gtspaired	12.7911	-0.794144	0.357094	-2.22391	0.0261548	0.0519884
GGGUAAAAGCGAGGUGAAGUGUGUUGUGUUGGUGCCUAACACAACGCGCGGGACAAGUAUUAUGGG	34	26	14	32	gtspaired	27.7909	-0.724191	0.32591	-2.22206	0.0262795	0.052187
GGGUAAAAGCGAGGUGAAGUUGUGUGUGUUGGAGUCUAACACACGCAGCGGGACAAGUAUUAUGGG	68	36	40	54	gtspaired	49.1824	-0.592922	0.267072	-2.22008	0.0264134	0.0523787
GGGUAAAAGCGAGGUGAAGUGGUGUGUGUUGGAAUCUAACACAUACCGCGGGACAAGUAUUAUGGG	85	32	45	59	gtspaired	53.0826	-0.579534	0.261424	-2.21683	0.0266345	0.0527425
GGGUAAAAGCGAGGUGAAGUGGUGUGUGUUGGAUUCUAACACACACUACGGGACAAGUAUUAUGGG	11	7	3	3	gtspaired	6.67026	-0.769462	0.347392	-2.21497	0.0267624	NA
GGGUAAAAGCGAGGUGAAGUGGUUGGUGUUGGAAUCUAACACCGACUACGGGACAAGUAUUAUGGG	47	27	33	27	gtspaired	34.1377	-0.667833	0.301675	-2.21375	0.0268461	0.0530617
GGGUAAAAGCGAGGUGAAGUUGUGUGUGUUGGCAUCUAACACACGCAACGGGACAAGUAUUAUGGG	22	15	11	12	gtspaired	15.9623	-0.775755	0.350552	-2.21295	0.026901	0.0531204
GGGUAAAAGCGAGGUGAAGGUGUGUGUGUUGGCAUCUAACACACAUACCGGGACAAGUAUUAUGGG	11	9	3	5	gtspaired	7.92806	-0.78238	0.353718	-2.21187	0.0269753	NA
GGGUAAAAGCGAGGUGAAGUGUGUGGUGUUGGAAUCUAACACCAUACGCGGGACAAGUAUUAUGGG	31	22	21	18	gtspaired	24.2435	-0.727208	0.328825	-2.21154	0.0269986	0.053288
GGGUAAAAGCGAGGUGAAGUGGUGUGUGUUGGAUCCUAACACACGCCGCGGGACAAGUAUUAUGGG	42	16	20	21	gtspaired	24.3168	-0.718682	0.325881	-2.20535	0.0274294	0.0540116
GGGUAAAAGCGAGGUGAAGUUGGUGGUGUUGGAUCCUAACACCACCAGCGGGACAAGUAUUAUGGG	14	8	5	4	gtspaired	8.37177	-0.784265	0.356082	-2.20248	0.0276314	NA
GGGUAAAAGCGAGGUGAAGGUUGGUGUGUUGGUGUCUAACACAUCGACCGGGACAAGUAUUAUGGG	100	63	74	94	gtspaired	82.7147	-0.486447	0.221461	-2.19653	0.0280538	0.0551895
GGGUAAAAGCGAGGUGAAGUGGUUGGUGUUGGCUCCUAACACCGACUACGGGACAAGUAUUAUGGG	58	33	31	49	gtspaired	42.8525	-0.619154	0.282494	-2.19174	0.028398	0.0558144
GGGUAAAAGCGAGGUGAAGUGUUGUGUGUUGGAGCCUAACACACAGCGCGGGACAAGUAUUAUGGG	90	45	69	60	gtspaired	65.1859	-0.530605	0.242549	-2.18762	0.028697	0.0563232
GGGUAAAAGCGAGGUGAAGGUGUGUGUGUUGGUGUCUAACACACGCGCCGGGACAAGUAUUAUGGG	31	12	16	10	gtspaired	17.2682	-0.760686	0.348069	-2.18545	0.0288561	0.0565828
GGGUAAAAGCGAGGUGAAGGUUGUGGUGUUGGUUCCUAACACCGCGACCGGGACAAGUAUUAUGGG	38	18	17	24	gtspaired	24.2605	-0.709232	0.325883	-2.17634	0.0295301	0.0577256
GGGUAAAAGCGAGGUGAAGUGUGUGGUGUUGGCGUCUAACACCACGCACGGGACAAGUAUUAUGGG	18	12	12	3	gtspaired	12.3026	-0.781268	0.359007	-2.17619	0.0295409	0.0577256
GGGUAAAAGCGAGGUGAAGUGUGUGGUGUUGGUGUCUAACACCGCAUACGGGACAAGUAUUAUGGG	65	23	34	38	gtspaired	38.5264	-0.631149	0.290213	-2.17478	0.0296467	0.0578902
GGGUAAAAGCGAGGUGAAGUUGGUGGUGUUGGUGUCUAACACCGCCGACGGGACAAGUAUUAUGGG	40	23	27	22	gtspaired	28.6502	-0.684157	0.315366	-2.16941	0.0300518	0.0585725
GGGUAAAAGCGAGGUGAAGGUUGUGGUGUUGGAACCUAACACCGCGACCGGGACAAGUAUUAUGGG	42	34	30	36	gtspaired	37.1963	-0.645785	0.298401	-2.16415	0.0304529	0.059217
GGGUAAAAGCGAGGUGAAGGUUGUGGUGUUGGCCUCUAACACCACAGCCGGGACAAGUAUUAUGGG	21	11	8	10	gtspaired	12.968	-0.771289	0.356543	-2.16324	0.0305224	0.0592974
GGGUAAAAGCGAGGUGAAGGUUGGUGUGUUGGACCCUAACACAUCAACCGGGACAAGUAUUAUGGG	17	13	5	12	gtspaired	12.725	-0.77289	0.358075	-2.15846	0.0308923	0.0599331
GGGUAAAAGCGAGGUGAAGUGGUGUGUGUUGGAGUCUAACACACAUCGCGGGACAAGUAUUAUGGG	89	40	65	56	gtspaired	61.1641	-0.535818	0.24872	-2.1543	0.0312164	0.0604782
GGGUAAAAGCGAGGUGAAGGUGUGUGUGUUGGCACCUAACACAUACGCCGGGACAAGUAUUAUGGG	67	38	49	48	gtspaired	50.638	-0.57008	0.264731	-2.15343	0.031285	0.0605797
GGGUAAAAGCGAGGUGAAGUUGGUGGUGUUGGUACCUAACACCGCCGACGGGACAAGUAUUAUGGG	35	22	21	23	gtspaired	26.0418	-0.691389	0.321511	-2.15044	0.0315204	0.060983
GGGUAAAAGCGAGGUGAAGGUUGUGGUGUUGGUACCUAACACCGCAGCCGGGACAAGUAUUAUGGG	31	21	19	20	gtspaired	23.7507	-0.706751	0.328746	-2.14984	0.031568	0.061047
GGGUAAAAGCGAGGUGAAGGUUGUGGUGUUGGAAUCUAACACCGCAGCCGGGACAAGUAUUAUGGG	41	20	26	20	gtspaired	26.9544	-0.68735	0.319815	-2.14921	0.0316176	0.0611147
GGGUAAAAGCGAGGUGAAGUGUGUGGUGUUGGUAUCUAACACCGCACGCGGGACAAGUAUUAUGGG	31	17	14	20	gtspaired	20.9221	-0.721692	0.335941	-2.14827	0.0316922	0.0612308
GGGUAAAAGCGAGGUGAAGUGUGUGGUGUUGGUCCCUAACACCACGCGCGGGACAAGUAUUAUGGG	80	40	52	62	gtspaired	57.5827	-0.538343	0.250885	-2.14577	0.0318913	0.061559
GGGUAAAAGCGAGGUGAAGGUGUUGGUGUUGGUAUCUAACACCAGCGCCGGGACAAGUAUUAUGGG	34	10	7	19	gtspaired	16.805	-0.753672	0.351573	-2.14371	0.0320557	0.0618197
GGGUAAAAGCGAGGUGAAGUGUGGUGUGUUGGCGUCUAACACACUACACGGGACAAGUAUUAUGGG	26	15	9	18	gtspaired	17.5234	-0.743958	0.347219	-2.14262	0.0321436	0.0619529
GGGUAAAAGCGAGGUGAAGUGGUGUGUGUUGGCGCCUAACACAUACUACGGGACAAGUAUUAUGGG	193	104	158	180	gtspaired	154.812	-0.354384	0.165458	-2.14184	0.0322066	0.0620254
GGGUAAAAGCGAGGUGAAGUGUGUGGUGUUGGCUUCUAACACCGCACGCGGGACAAGUAUUAUGGG	30	21	20	18	gtspaired	23.373	-0.70778	0.330665	-2.14047	0.0323166	0.0621802
GGGUAAAAGCGAGGUGAAGGUUGUUGUGUUGGUGUCUAACACAACGACCGGGACAAGUAUUAUGGG	18	6	4	6	gtspaired	8.51367	-0.76169	0.356619	-2.13587	0.0326903	NA
GGGUAAAAGCGAGGUGAAGGUUGUUGUGUUGGUAUCUAACACAGCAACCGGGACAAGUAUUAUGGG	12	5	3	2	gtspaired	5.81536	-0.726226	0.34013	-2.13514	0.0327492	NA
GGGUAAAAGCGAGGUGAAGGUUGUGGUGUUGGCCUCUAACACCACGACCGGGACAAGUAUUAUGGG	18	19	10	15	gtspaired	17.2143	-0.748989	0.350798	-2.1351	0.0327527	0.0629618
GGGUAAAAGCGAGGUGAAGUGUUGUGUGUUGGCCUCUAACACACAGCACGGGACAAGUAUUAUGGG	73	28	44	44	gtspaired	45.7069	-0.585307	0.274489	-2.13235	0.032978	0.0633081
GGGUAAAAGCGAGGUGAAGGUGUUGGUGUUGGACCCUAACACCAGCGCCGGGACAAGUAUUAUGGG	41	26	28	27	gtspaired	31.3383	-0.656317	0.307864	-2.13184	0.0330199	0.0633224
GGGUAAAAGCGAGGUGAAGUGUGGUGUGUUGGAGUCUAACACAUCACACGGGACAAGUAUUAUGGG	22	22	16	16	gtspaired	20.8643	-0.727889	0.34146	-2.1317	0.0330317	0.0633224
GGGUAAAAGCGAGGUGAAGUGUGUUGUGUUGGUGUCUAACACAGCACACGGGACAAGUAUUAUGGG	40	18	23	20	gtspaired	25.2179	-0.689474	0.323464	-2.13153	0.0330456	0.0633224
GGGUAAAAGCGAGGUGAAGGUGUUGGUGUUGGCCUCUAACACCAACGCCGGGACAAGUAUUAUGGG	11	6	0	5	gtspaired	5.96554	-0.714751	0.335675	-2.12929	0.0332299	NA
GGGUAAAAGCGAGGUGAAGUGUUGUGUGUUGGUUCCUAACACACAGCGCGGGACAAGUAUUAUGGG	81	34	57	47	gtspaired	53.4053	-0.558785	0.262599	-2.1279	0.0333454	0.0638096
GGGUAAAAGCGAGGUGAAGUGGUUGGUGUUGGUCCCUAACACCAGCCGCGGGACAAGUAUUAUGGG	90	48	70	66	gtspaired	67.8445	-0.505212	0.237451	-2.12765	0.0333664	0.0638136
GGGUAAAAGCGAGGUGAAGGUUGGUGUGUUGGACCCUAACACAUCGACCGGGACAAGUAUUAUGGG	172	90	152	137	gtspaired	134.782	-0.38279	0.180779	-2.11745	0.0342215	0.0652512
GGGUAAAAGCGAGGUGAAGGUGGUGGUGUUGGCCUCUAACACCGCCGCCGGGACAAGUAUUAUGGG	32	16	20	13	gtspaired	20.6611	-0.717012	0.338623	-2.11744	0.0342228	0.0652512
GGGUAAAAGCGAGGUGAAGGUGGUUGUGUUGGUCUCUAACACAAUCGCCGGGACAAGUAUUAUGGG	45	25	23	35	gtspaired	32.1947	-0.645357	0.305499	-2.11247	0.0346463	0.0658796
GGGUAAAAGCGAGGUGAAGGUGUGUGUGUUGGUAUCUAACACAUAUACCGGGACAAGUAUUAUGGG	49	25	28	34	gtspaired	33.9327	-0.630678	0.299072	-2.10879	0.0349631	0.066452
GGGUAAAAGCGAGGUGAAGUGUUGUGUGUUGGCCUCUAACACACAGCGCGGGACAAGUAUUAUGGG	141	66	107	113	gtspaired	103.448	-0.416455	0.197504	-2.10859	0.0349798	0.0664537
GGGUAAAAGCGAGGUGAAGUGUGGUGUGUUGGCGUCUAACACACUACGCGGGACAAGUAUUAUGGG	87	43	64	62	gtspaired	62.9664	-0.513264	0.24347	-2.10812	0.0350208	0.0664716
GGGUAAAAGCGAGGUGAAGGUUGGUGUGUUGGCUUCUAACACAUCAACCGGGACAAGUAUUAUGGG	17	9	4	9	gtspaired	10.1841	-0.756445	0.358925	-2.10753	0.0350717	NA
GGGUAAAAGCGAGGUGAAGUUGUGUGUGUUGGUACCUAACACACGCAGCGGGACAAGUAUUAUGGG	70	25	40	41	gtspaired	42.3237	-0.593966	0.282166	-2.10502	0.0352892	0.0668345
GGGUAAAAGCGAGGUGAAGUGGUGUGUGUUGGAACCUAACACACAUCACGGGACAAGUAUUAUGGG	24	15	11	15	gtspaired	16.9548	-0.731653	0.347579	-2.105	0.0352914	0.0668345
GGGUAAAAGCGAGGUGAAGUUGGUGGUGUUGGUAUCUAACACCGCCGACGGGACAAGUAUUAUGGG	23	15	13	12	gtspaired	16.6024	-0.733311	0.348756	-2.10265	0.0354963	0.0670717
GGGUAAAAGCGAGGUGAAGGUGUUGGUGUUGGACUCUAACACCGAUACCGGGACAAGUAUUAUGGG	24	11	10	11	gtspaired	14.2272	-0.742341	0.353831	-2.09801	0.0359045	0.0678124
GGGUAAAAGCGAGGUGAAGUGUGGUGUGUUGGUAUCUAACACACUACGCGGGACAAGUAUUAUGGG	63	30	36	47	gtspaired	43.2934	-0.582576	0.277943	-2.09603	0.0360798	0.0681129
GGGUAAAAGCGAGGUGAAGUGUGUGGUGUUGGCAUCUAACACCAUACGCGGGACAAGUAUUAUGGG	71	38	44	59	gtspaired	52.4966	-0.546526	0.260931	-2.09453	0.0362131	0.068334
GGGUAAAAGCGAGGUGAAGGUGUGUGUGUUGGUGCCUAACACAUAUACCGGGACAAGUAUUAUGGG	98	63	76	93	gtspaired	82.5194	-0.464327	0.22178	-2.09363	0.0362928	0.0684536
GGGUAAAAGCGAGGUGAAGGUGGUUGUGUUGGUGCCUAACACAGCUACCGGGACAAGUAUUAUGGG	117	48	91	70	gtspaired	78.8804	-0.484182	0.231462	-2.09184	0.0364531	0.0687253
GGGUAAAAGCGAGGUGAAGUUGUGUGUGUUGGCACCUAACACACGCAGCGGGACAAGUAUUAUGGG	167	76	122	144	gtspaired	122.458	-0.381833	0.183481	-2.08105	0.0374297	0.0704402
GGGUAAAAGCGAGGUGAAGGUGUGUGUGUUGGUUCCUAACACAUAUACCGGGACAAGUAUUAUGGG	58	35	49	34	gtspaired	44.7519	-0.589811	0.283581	-2.07987	0.0375378	0.0705805
GGGUAAAAGCGAGGUGAAGGUGUUGGUGUUGGCUUCUAACACCAGCGCCGGGACAAGUAUUAUGGG	19	15	9	13	gtspaired	15.0763	-0.734677	0.353334	-2.07927	0.0375922	0.0706238
GGGUAAAAGCGAGGUGAAGGUGGUGGUGUUGGUGUCUAACACCGCUACCGGGACAAGUAUUAUGGG	31	22	22	19	gtspaired	24.6421	-0.680955	0.3275	-2.07925	0.0375944	0.0706238
GGGUAAAAGCGAGGUGAAGUUGGUGGUGUUGGAUUCUAACACCGCCGACGGGACAAGUAUUAUGGG	22	17	11	16	gtspaired	17.5934	-0.721481	0.347191	-2.07805	0.0377044	0.0707672
GGGUAAAAGCGAGGUGAAGUGUGUUGUGUUGGUAUCUAACACAGCACACGGGACAAGUAUUAUGGG	23	11	12	8	gtspaired	13.8749	-0.737757	0.3553	-2.07644	0.0378537	0.0710158
GGGUAAAAGCGAGGUGAAGGUUGUGGUGUUGGCAUCUAACACCGCAACCGGGACAAGUAUUAUGGG	7	10	2	5	gtspaired	7.29336	-0.720662	0.347348	-2.07475	0.0380094	NA
GGGUAAAAGCGAGGUGAAGUGGUGUGUGUUGGCAUCUAACACACGCCGCGGGACAAGUAUUAUGGG	44	23	17	37	gtspaired	30.1957	-0.654717	0.315766	-2.07343	0.0381323	0.0714748
GGGUAAAAGCGAGGUGAAGGUGGUGGUGUUGGACCCUAACACCGCUACCGGGACAAGUAUUAUGGG	50	22	23	36	gtspaired	32.1359	-0.633066	0.305535	-2.07199	0.0382662	0.0716619
GGGUAAAAGCGAGGUGAAGUGUGUGGUGUUGGCCUCUAACACCGCACGCGGGACAAGUAUUAUGGG	84	39	62	55	gtspaired	58.8182	-0.520787	0.251432	-2.07128	0.0383324	0.071754
GGGUAAAAGCGAGGUGAAGUUGGUGGUGUUGGCCUCUAACACCAUCAACGGGACAAGUAUUAUGGG	31	24	21	23	gtspaired	26.0612	-0.67073	0.323919	-2.07067	0.0383893	0.0717965
GGGUAAAAGCGAGGUGAAGGUGUUGGUGUUGGCGUCUAACACCGACGCCGGGACAAGUAUUAUGGG	22	10	11	7	gtspaired	12.8178	-0.739581	0.357206	-2.07046	0.0384093	0.0718019
GGGUAAAAGCGAGGUGAAGUGUGUGGUGUUGGAAUCUAACACCACACGCGGGACAAGUAUUAUGGG	8	6	1	3	gtspaired	5.1554	-0.683609	0.330205	-2.07026	0.0384283	NA
GGGUAAAAGCGAGGUGAAGUGGUUGGUGUUGGAGCCUAACACCGACCGCGGGACAAGUAUUAUGGG	62	31	40	44	gtspaired	43.8071	-0.572118	0.276357	-2.07021	0.0384325	0.0718135
GGGUAAAAGCGAGGUGAAGGUUGUGGUGUUGGCGUCUAACACCAUAACCGGGACAAGUAUUAUGGG	18	9	8	6	gtspaired	10.6881	-0.742268	0.35903	-2.06743	0.0386938	0.0721735
GGGUAAAAGCGAGGUGAAGUGGUUGGUGUUGGCUUCUAACACCGACCGCGGGACAAGUAUUAUGGG	36	21	21	24	gtspaired	26.0024	-0.662624	0.320862	-2.06514	0.03891	0.0725126
GGGUAAAAGCGAGGUGAAGGUUGUGGUGUUGGACUCUAACACCGCGACCGGGACAAGUAUUAUGGG	46	31	34	34	gtspaired	37.209	-0.606532	0.294405	-2.0602	0.0393799	0.0732584
GGGUAAAAGCGAGGUGAAGGUUGUGGUGUUGGUCUCUAACACCAUAACCGGGACAAGUAUUAUGGG	17	13	10	8	gtspaired	13.038	-0.734653	0.357157	-2.05695	0.0396914	0.0737727
GGGUAAAAGCGAGGUGAAGGUGUGUGUGUUGGAGCCUAACACAUACGCCGGGACAAGUAUUAUGGG	72	35	54	45	gtspaired	50.8922	-0.545203	0.265962	-2.04993	0.0403717	0.0749709
GGGUAAAAGCGAGGUGAAGGUUGUGGUGUUGGUUCCUAACACCAUAACCGGGACAAGUAUUAUGGG	10	6	4	1	gtspaired	5.85037	-0.692777	0.33804	-2.0494	0.0404232	NA
GGGUAAAAGCGAGGUGAAGUGUGUGGUGUUGGUAUCUAACACCGCGCGCGGGACAAGUAUUAUGGG	80	42	60	59	gtspaired	59.6027	-0.508799	0.248656	-2.04619	0.0407373	0.0755497
GGGUAAAAGCGAGGUGAAGGUUGGUGUGUUGGCGUCUAACACACCAGCCGGGACAAGUAUUAUGGG	13	13	7	8	gtspaired	11.5372	-0.73388	0.358948	-2.04453	0.0409011	0.0757868
GGGUAAAAGCGAGGUGAAGUUGUGUGUGUUGGUACCUAACACACGCGACGGGACAAGUAUUAUGGG	66	25	37	42	gtspaired	41.0096	-0.579803	0.283672	-2.04392	0.0409611	0.0758647
GGGUAAAAGCGAGGUGAAGUGUGUGGUGUUGGCUCCUAACACCAUACACGGGACAAGUAUUAUGGG	24	8	11	6	gtspaired	12.1792	-0.730947	0.358357	-2.03972	0.0413783	0.0764689
GGGUAAAAGCGAGGUGAAGGUGGUGGUGUUGGUCUCUAACACCAUCGCCGGGACAAGUAUUAUGGG	40	22	17	33	gtspaired	28.1419	-0.64992	0.318828	-2.03846	0.0415036	0.0765996
GGGUAAAAGCGAGGUGAAGUGGUUGGUGUUGGUGUCUAACACCGACUACGGGACAAGUAUUAUGGG	50	29	32	38	gtspaired	37.5123	-0.593499	0.291186	-2.03821	0.0415288	0.0766125
GGGUAAAAGCGAGGUGAAGUGUGUGGUGUUGGCUCCUAACACCGCACGCGGGACAAGUAUUAUGGG	58	16	31	25	gtspaired	30.8547	-0.640144	0.314339	-2.03648	0.0417025	0.0768656
GGGUAAAAGCGAGGUGAAGUUGGUGGUGUUGGCUUCUAACACCGCCAGCGGGACAAGUAUUAUGGG	34	20	22	20	gtspaired	24.593	-0.662201	0.325543	-2.03415	0.0419369	0.07723
GGGUAAAAGCGAGGUGAAGUGUGGUGUGUUGGCGUCUAACACACCGCGCGGGACAAGUAUUAUGGG	76	33	55	45	gtspaired	51.0847	-0.541371	0.266416	-2.03205	0.0421485	0.0775858
GGGUAAAAGCGAGGUGAAGGUUGGUGUGUUGGCCUCUAACACACCAGCCGGGACAAGUAUUAUGGG	23	8	8	9	gtspaired	11.8871	-0.727265	0.358131	-2.03072	0.042283	0.0777993
GGGUAAAAGCGAGGUGAAGUUGUGUGUGUUGGCGCCUAACACACGCAGCGGGACAAGUAUUAUGGG	128	68	102	110	gtspaired	99.9014	-0.407627	0.20075	-2.03051	0.0423042	0.077802
GGGUAAAAGCGAGGUGAAGGUUGUGGUGUUGGCUCCUAACACCGCAGCCGGGACAAGUAUUAUGGG	34	22	21	24	gtspaired	26.0122	-0.653096	0.321668	-2.03034	0.0423215	0.077802
GGGUAAAAGCGAGGUGAAGUGUGUUGUGUUGGACUCUAACACAGCACACGGGACAAGUAUUAUGGG	38	12	21	12	gtspaired	20.2149	-0.694375	0.342283	-2.02866	0.0424933	0.0780837
GGGUAAAAGCGAGGUGAAGUGUGGUGUGUUGGUCUCUAACACACUAUACGGGACAAGUAUUAUGGG	50	27	34	33	gtspaired	36.1183	-0.597189	0.294427	-2.02831	0.0425286	0.0781146
GGGUAAAAGCGAGGUGAAGUUGUGUGUGUUGGAACCUAACACACACAGCGGGACAAGUAUUAUGGG	21	14	8	15	gtspaired	15.228	-0.715545	0.352849	-2.0279	0.0425701	0.0781566
GGGUAAAAGCGAGGUGAAGGUUGGUGUGUUGGACCCUAACACAUCAGCCGGGACAAGUAUUAUGGG	135	76	121	109	gtspaired	108.793	-0.401582	0.198416	-2.02394	0.0429762	0.078799
GGGUAAAAGCGAGGUGAAGUGUGGUGUGUUGGACUCUAACACAUCACACGGGACAAGUAUUAUGGG	26	16	12	18	gtspaired	18.6014	-0.694154	0.343115	-2.0231	0.0430631	0.0788897
GGGUAAAAGCGAGGUGAAGUUGGUGGUGUUGGAACCUAACACCGCCAGCGGGACAAGUAUUAUGGG	35	23	25	22	gtspaired	27.145	-0.64621	0.319688	-2.02138	0.0432409	0.0790777
GGGUAAAAGCGAGGUGAAGUGUGUGGUGUUGGCUUCUAACACCGCGCACGGGACAAGUAUUAUGGG	51	24	31	33	gtspaired	34.3721	-0.600994	0.297753	-2.01843	0.0435466	0.0795676
GGGUAAAAGCGAGGUGAAGUUGUGUGUGUUGGUUCCUAACACACGCAGCGGGACAAGUAUUAUGGG	67	29	46	40	gtspaired	44.5288	-0.559209	0.277351	-2.01626	0.0437733	0.0799471
GGGUAAAAGCGAGGUGAAGGUUGUGGUGUUGGAUCCUAACACCGCGACCGGGACAAGUAUUAUGGG	42	25	27	30	gtspaired	31.4604	-0.616119	0.306178	-2.01229	0.0441891	0.0806714
GGGUAAAAGCGAGGUGAAGUUGUGUGUGUUGGAACCUAACACACGCAACGGGACAAGUAUUAUGGG	9	13	5	7	gtspaired	10.0617	-0.719972	0.357854	-2.01192	0.0442288	NA
GGGUAAAAGCGAGGUGAAGGUGUUGGUGUUGGAUUCUAACACCAGCGCCGGGACAAGUAUUAUGGG	21	19	9	20	gtspaired	18.5844	-0.699568	0.348019	-2.01014	0.0444161	0.0810156
GGGUAAAAGCGAGGUGAAGUGGUUGGUGUUGGAAUCUAACACCAGCCGCGGGACAAGUAUUAUGGG	33	15	15	20	gtspaired	20.682	-0.674868	0.33594	-2.00889	0.0445485	0.0812219
GGGUAAAAGCGAGGUGAAGGUGGUGGUGUUGGAGCCUAACACCACUACCGGGACAAGUAUUAUGGG	9	5	2	2	gtspaired	4.95468	-0.661971	0.329546	-2.00874	0.0445651	NA
GGGUAAAAGCGAGGUGAAGUGUGUGGUGUUGGCAUCUAACACCACGCGCGGGACAAGUAUUAUGGG	56	27	38	35	gtspaired	38.6369	-0.579612	0.288688	-2.00775	0.0446701	0.0813731
GGGUAAAAGCGAGGUGAAGGUGUGUGUGUUGGCGCCUAACACACACGCCGGGACAAGUAUUAUGGG	9	7	2	4	gtspaired	6.21248	-0.688458	0.343063	-2.0068	0.0447714	NA
GGGUAAAAGCGAGGUGAAGUGGUGUGUGUUGGUACCUAACACAUACCACGGGACAAGUAUUAUGGG	27	13	14	13	gtspaired	16.9815	-0.69595	0.346822	-2.00665	0.0447873	0.0815168
GGGUAAAAGCGAGGUGAAGUGUGUGGUGUUGGCGUCUAACACCACGCGCGGGACAAGUAUUAUGGG	60	30	38	44	gtspaired	42.5085	-0.559867	0.279007	-2.00664	0.0447878	0.0815168
GGGUAAAAGCGAGGUGAAGGUUGUGGUGUUGGUCUCUAACACCGCAGCCGGGACAAGUAUUAUGGG	37	30	19	39	gtspaired	32.5748	-0.631465	0.314903	-2.00527	0.0449344	0.0817484
GGGUAAAAGCGAGGUGAAGUGUUGUGUGUUGGCUUCUAACACACAGCACGGGACAAGUAUUAUGGG	46	9	22	12	gtspaired	20.8301	-0.693619	0.345951	-2.00497	0.0449665	0.0817715
GGGUAAAAGCGAGGUGAAGGUGUGUGUGUUGGAGCCUAACACAUAUACCGGGACAAGUAUUAUGGG	59	44	43	58	gtspaired	52.1565	-0.536897	0.26831	-2.00103	0.0453894	0.0824692
GGGUAAAAGCGAGGUGAAGUGUGUUGUGUUGGCAUCUAACACAACGCGCGGGACAAGUAUUAUGGG	78	53	68	66	gtspaired	67.0369	-0.485962	0.242987	-1.99995	0.0455059	0.0825739
GGGUAAAAGCGAGGUGAAGUGUGUGGUGUUGGAGCCUAACACCACGCGCGGGACAAGUAUUAUGGG	56	31	42	37	gtspaired	41.6269	-0.564217	0.283383	-1.99101	0.0464802	0.0841965
GGGUAAAAGCGAGGUGAAGUGGUGUGUGUUGGACCCUAACACACAUCGCGGGACAAGUAUUAUGGG	110	50	87	76	gtspaired	78.5233	-0.44921	0.225789	-1.98951	0.0466444	0.084385
GGGUAAAAGCGAGGUGAAGUGUGGUGUGUUGGUACCUAACACACCAUACGGGACAAGUAUUAUGGG	12	7	5	3	gtspaired	7.31036	-0.698465	0.351579	-1.98665	0.0469613	NA
GGGUAAAAGCGAGGUGAAGUGUGGUGUGUUGGUCCCUAACACACCAUACGGGACAAGUAUUAUGGG	30	17	19	16	gtspaired	21.0188	-0.667205	0.335946	-1.98605	0.0470278	0.0849747
GGGUAAAAGCGAGGUGAAGGUGGUUGUGUUGGCCUCUAACACAAUCGCCGGGACAAGUAUUAUGGG	63	37	50	45	gtspaired	48.9827	-0.534154	0.269259	-1.9838	0.0472786	0.0852758
GGGUAAAAGCGAGGUGAAGGUGGUUGUGUUGGUACCUAACACAGCUACCGGGACAAGUAUUAUGGG	93	49	74	71	gtspaired	70.7165	-0.461964	0.233141	-1.98148	0.0475374	0.085669
GGGUAAAAGCGAGGUGAAGUGUGUUGUGUUGGUCCCUAACACAACACACGGGACAAGUAUUAUGGG	6	9	3	3	gtspaired	6.47348	-0.675937	0.342018	-1.97632	0.0481185	NA
GGGUAAAAGCGAGGUGAAGUGGUUGGUGUUGGCGCCUAACACCGACUACGGGACAAGUAUUAUGGG	97	48	78	69	gtspaired	71.6136	-0.46142	0.233484	-1.97624	0.0481279	0.0866219
GGGUAAAAGCGAGGUGAAGUGUGUUGUGUUGGUUCCUAACACAACACGCGGGACAAGUAUUAUGGG	15	6	2	7	gtspaired	7.62771	-0.696451	0.35245	-1.97603	0.0481516	NA
GGGUAAAAGCGAGGUGAAGUGUGUUGUGUUGGCUCCUAACACAACACGCGGGACAAGUAUUAUGGG	19	6	5	7	gtspaired	9.1285	-0.707137	0.358029	-1.97508	0.0482586	NA
GGGUAAAAGCGAGGUGAAGUGGUGUGUGUUGGUAUCUAACACACAUCGCGGGACAAGUAUUAUGGG	41	23	23	31	gtspaired	29.6986	-0.613803	0.310782	-1.97503	0.048265	0.0868316
GGGUAAAAGCGAGGUGAAGUGGUUGGUGUUGGCCUCUAACACCGACCACGGGACAAGUAUUAUGGG	19	14	9	13	gtspaired	14.6341	-0.698326	0.353889	-1.97329	0.0484625	0.0871496
GGGUAAAAGCGAGGUGAAGGUGUGUGUGUUGGUGCCUAACACACAUACCGGGACAAGUAUUAUGGG	18	5	5	5	gtspaired	8.0967	-0.700268	0.355336	-1.97072	0.0487555	NA
GGGUAAAAGCGAGGUGAAGGUGGUGGUGUUGGUUCCUAACACCGCUACCGGGACAAGUAUUAUGGG	23	16	11	17	gtspaired	17.5541	-0.683046	0.346655	-1.97039	0.0487936	0.0877076
GGGUAAAAGCGAGGUGAAGUUGUGUGUGUUGGAGCCUAACACACGCAGCGGGACAAGUAUUAUGGG	108	47	63	95	gtspaired	75.2243	-0.453663	0.230476	-1.96837	0.0490253	0.0879738
GGGUAAAAGCGAGGUGAAGUGUGUGGUGUUGGUAUCUAACACCACAUACGGGACAAGUAUUAUGGG	14	4	4	2	gtspaired	6.01755	-0.672102	0.341529	-1.96792	0.0490771	NA
GGGUAAAAGCGAGGUGAAGUGUGUGGUGUUGGAGCCUAACACCGCAUACGGGACAAGUAUUAUGGG	99	31	63	57	gtspaired	59.1093	-0.506536	0.25767	-1.96583	0.0493182	0.0883863
GGGUAAAAGCGAGGUGAAGUGUGUGGUGUUGGACCCUAACACCAUACGCGGGACAAGUAUUAUGGG	100	55	79	84	gtspaired	78.3699	-0.437834	0.222821	-1.96496	0.0494188	0.0885288
GGGUAAAAGCGAGGUGAAGUGUGGUGUGUUGGCUCCUAACACACUACGCGGGACAAGUAUUAUGGG	100	34	55	73	gtspaired	61.9433	-0.490473	0.2497	-1.96425	0.0495012	0.0886388
GGGUAAAAGCGAGGUGAAGGUGUUGGUGUUGGAGCCUAACACCGAUACCGGGACAAGUAUUAUGGG	23	12	11	12	gtspaired	14.8518	-0.691017	0.352298	-1.96146	0.0498254	0.0891435
GGGUAAAAGCGAGGUGAAGGUGUGUGUGUUGGCAUCUAACACAUACGCCGGGACAAGUAUUAUGGG	69	34	40	58	gtspaired	49.2608	-0.524116	0.267473	-1.95951	0.0500529	0.0895124
GGGUAAAAGCGAGGUGAAGUGGUUGGUGUUGGUACCUAACACCAGCCACGGGACAAGUAUUAUGGG	13	7	5	4	gtspaired	7.71327	-0.693664	0.354035	-1.95931	0.0500766	NA
GGGUAAAAGCGAGGUGAAGUGUGUUGUGUUGGCACCUAACACAACGCGCGGGACAAGUAUUAUGGG	74	50	61	66	gtspaired	63.3616	-0.483141	0.246715	-1.9583	0.050195	0.0897283
GGGUAAAAGCGAGGUGAAGUGUGGUGUGUUGGCGCCUAACACACCGCGCGGGACAAGUAUUAUGGG	48	21	26	32	gtspaired	31.1503	-0.599036	0.306048	-1.95733	0.050309	0.0898558
GGGUAAAAGCGAGGUGAAGUUGUGUGUGUUGGCCUCUAACACACACGACGGGACAAGUAUUAUGGG	43	18	22	27	gtspaired	26.9613	-0.62037	0.31754	-1.95367	0.0507399	0.0904718
GGGUAAAAGCGAGGUGAAGGUUGGUGUGUUGGUCCCUAACACACUAACCGGGACAAGUAUUAUGGG	27	14	15	14	gtspaired	17.8223	-0.672877	0.344466	-1.95339	0.0507735	0.0904934
GGGUAAAAGCGAGGUGAAGGUGUUGGUGUUGGAAUCUAACACCAGCGCCGGGACAAGUAUUAUGGG	29	15	17	15	gtspaired	19.3076	-0.664678	0.340361	-1.95286	0.050836	0.0905354
GGGUAAAAGCGAGGUGAAGGUGGUGGUGUUGGCUUCUAACACCGCUACCGGGACAAGUAUUAUGGG	44	13	20	22	gtspaired	23.6092	-0.643272	0.329578	-1.9518	0.0509615	0.0906801
GGGUAAAAGCGAGGUGAAGUGGUUGGUGUUGGAGUCUAACACCAGCCGCGGGACAAGUAUUAUGGG	51	25	36	30	gtspaired	35.314	-0.580776	0.297592	-1.95159	0.0509875	0.0906827
GGGUAAAAGCGAGGUGAAGGUUGGUGUGUUGGCAUCUAACACACUAACCGGGACAAGUAUUAUGGG	24	9	9	11	gtspaired	13.1308	-0.693796	0.356114	-1.94824	0.0513859	0.0912755
GGGUAAAAGCGAGGUGAAGUGGUGUGUGUUGGAUUCUAACACACGCCGCGGGACAAGUAUUAUGGG	24	12	9	15	gtspaired	15.2042	-0.685146	0.35188	-1.9471	0.0515224	0.0914795
GGGUAAAAGCGAGGUGAAGUGUGGUGUGUUGGAUUCUAACACACUACGCGGGACAAGUAUUAUGGG	44	30	26	41	gtspaired	35.9454	-0.582251	0.299398	-1.94474	0.0518065	0.0919064
GGGUAAAAGCGAGGUGAAGGUUGUGGUGUUGGAAUCUAACACCACGACCGGGACAAGUAUUAUGGG	10	5	2	3	gtspaired	5.35758	-0.652183	0.335549	-1.94363	0.0519399	NA
GGGUAAAAGCGAGGUGAAGUGGUUGGUGUUGGAACCUAACACCGACCGCGGGACAAGUAUUAUGGG	52	14	26	24	gtspaired	27.4264	-0.624324	0.321411	-1.94245	0.0520829	0.092169
GGGUAAAAGCGAGGUGAAGGUUGUGGUGUUGGUGCCUAACACCGCAGCCGGGACAAGUAUUAUGGG	43	22	26	29	gtspaired	29.9513	-0.600422	0.30911	-1.94242	0.052086	0.092169
GGGUAAAAGCGAGGUGAAGUGGUUGGUGUUGGCACCUAACACCAACUACGGGACAAGUAUUAUGGG	20	15	14	10	gtspaired	15.7923	-0.683223	0.351922	-1.94141	0.052209	0.0923469
GGGUAAAAGCGAGGUGAAGUGUGUGGUGUUGGUAUCUAACACCGCGCACGGGACAAGUAUUAUGGG	38	23	28	23	gtspaired	28.6162	-0.612507	0.315525	-1.94123	0.0522304	0.0923469
GGGUAAAAGCGAGGUGAAGGUGUGUGUGUUGGUCCCUAACACAUACACCGGGACAAGUAUUAUGGG	41	17	26	19	gtspaired	25.4411	-0.628344	0.324509	-1.93629	0.0528319	0.0932146
GGGUAAAAGCGAGGUGAAGGUGGUUGUGUUGGCUCCUAACACAAUCGCCGGGACAAGUAUUAUGGG	41	17	19	27	gtspaired	25.4508	-0.623932	0.32244	-1.93504	0.0529859	0.093447
GGGUAAAAGCGAGGUGAAGUGUGUUGUGUUGGCUUCUAACACAGCACACGGGACAAGUAUUAUGGG	39	21	22	28	gtspaired	27.6097	-0.611123	0.315898	-1.93456	0.0530443	0.0934874
GGGUAAAAGCGAGGUGAAGUGUGUGGUGUUGGUUCCUAACACCGCACGCGGGACAAGUAUUAUGGG	37	14	15	23	gtspaired	21.6647	-0.646167	0.334056	-1.93431	0.0530754	0.0934874
GGGUAAAAGCGAGGUGAAGGUGGUGGUGUUGGCGCCUAACACCGCUACCGGGACAAGUAUUAUGGG	51	19	32	25	gtspaired	30.8796	-0.599456	0.310373	-1.9314	0.0534332	0.0940283
GGGUAAAAGCGAGGUGAAGUGGUGUGUGUUGGCAUCUAACACACAUCACGGGACAAGUAUUAUGGG	16	15	10	11	gtspaired	14.2662	-0.685392	0.355459	-1.92819	0.0538314	0.0945419
GGGUAAAAGCGAGGUGAAGGUGGUUGUGUUGGCGUCUAACACAGCCGCCGGGACAAGUAUUAUGGG	30	21	13	28	gtspaired	23.7561	-0.641924	0.333006	-1.92766	0.0538971	0.094611
GGGUAAAAGCGAGGUGAAGUUGGUGGUGUUGGCGCCUAACACCGCCAGCGGGACAAGUAUUAUGGG	80	39	50	68	gtspaired	57.8366	-0.4849	0.251568	-1.92751	0.0539157	0.094611
GGGUAAAAGCGAGGUGAAGUGGUGUGUGUUGGUAUCUAACACACGCCACGGGACAAGUAUUAUGGG	13	5	2	5	gtspaired	6.37965	-0.664518	0.345428	-1.92375	0.0543856	NA
GGGUAAAAGCGAGGUGAAGGUGGUGGUGUUGGUGUCUAACACCAUCGCCGGGACAAGUAUUAUGGG	45	20	34	17	gtspaired	28.9549	-0.620313	0.322479	-1.92358	0.0544077	0.0952757
GGGUAAAAGCGAGGUGAAGGUUGUUGUGUUGGAGUCUAACACAGCAACCGGGACAAGUAUUAUGGG	24	6	6	10	gtspaired	10.9817	-0.690469	0.35902	-1.92321	0.0544541	0.0953173
GGGUAAAAGCGAGGUGAAGGUGGUGGUGUUGGCACCUAACACCAUCGCCGGGACAAGUAUUAUGGG	37	23	24	27	gtspaired	28.2989	-0.605066	0.314832	-1.92187	0.0546221	0.0955716
GGGUAAAAGCGAGGUGAAGGUGGUUGUGUUGGCAUCUAACACAGCCGCCGGGACAAGUAUUAUGGG	33	21	24	20	gtspaired	25.2428	-0.623199	0.324801	-1.91871	0.0550211	0.0962298
GGGUAAAAGCGAGGUGAAGUGUGUUGUGUUGGCGUCUAACACAACGCGCGGGACAAGUAUUAUGGG	80	44	60	66	gtspaired	61.7937	-0.4688	0.244705	-1.91578	0.0553933	0.0968404
GGGUAAAAGCGAGGUGAAGUGGUUGGUGUUGGCCUCUAACACCAACUACGGGACAAGUAUUAUGGG	18	15	10	13	gtspaired	15.072	-0.676034	0.353313	-1.91341	0.055695	0.0972063
GGGUAAAAGCGAGGUGAAGUUGUGUGUGUUGGUUCCUAACACACGCGACGGGACAAGUAUUAUGGG	62	22	36	37	gtspaired	37.6726	-0.558387	0.292009	-1.91223	0.0558472	0.0974315
GGGUAAAAGCGAGGUGAAGUGUGUGGUGUUGGUACCUAACACCGCGCACGGGACAAGUAUUAUGGG	43	37	30	46	gtspaired	40.6058	-0.564232	0.295331	-1.91051	0.0560679	0.0976951
GGGUAAAAGCGAGGUGAAGUGGUGUGUGUUGGCGCCUAACACACAUCGCGGGACAAGUAUUAUGGG	95	57	80	82	gtspaired	78.0117	-0.429416	0.225137	-1.90735	0.0564754	0.0983645
GGGUAAAAGCGAGGUGAAGUGUGUGGUGUUGGCGUCUAACACCACAUACGGGACAAGUAUUAUGGG	23	10	10	11	gtspaired	13.5687	-0.676487	0.35511	-1.90501	0.0567788	0.098852
GGGUAAAAGCGAGGUGAAGUUGGUGGUGUUGGCAUCUAACACCGCCAGCGGGACAAGUAUUAUGGG	48	29	40	29	gtspaired	37.0953	-0.566482	0.297439	-1.90453	0.056841	0.0989193
GGGUAAAAGCGAGGUGAAGUGGUUGGUGUUGGCACCUAACACCAGCCACGGGACAAGUAUUAUGGG	26	16	18	13	gtspaired	18.9397	-0.652502	0.342951	-1.90261	0.0570915	0.0992322
GGGUAAAAGCGAGGUGAAGUGUGGUGUGUUGGCUCCUAACACACUACACGGGACAAGUAUUAUGGG	17	14	10	11	gtspaired	14.0402	-0.675634	0.355315	-1.90151	0.0572355	0.0994413
GGGUAAAAGCGAGGUGAAGGUGGUUGUGUUGGUCUCUAACACAACUACCGGGACAAGUAUUAUGGG	11	6	3	4	gtspaired	6.41466	-0.658567	0.346458	-1.90085	0.057321	NA
GGGUAAAAGCGAGGUGAAGGUGUGUGUGUUGGCUUCUAACACACAUACCGGGACAAGUAUUAUGGG	11	6	3	4	gtspaired	6.41466	-0.658567	0.346458	-1.90085	0.057321	NA
GGGUAAAAGCGAGGUGAAGGUGGUUGUGUUGGCCUCUAACACAGCCACCGGGACAAGUAUUAUGGG	15	7	5	6	gtspaired	8.51908	-0.678411	0.357011	-1.90025	0.0573999	NA
GGGUAAAAGCGAGGUGAAGUGUGGUGUGUUGGUAUCUAACACACUAUACGGGACAAGUAUUAUGGG	48	20	30	27	gtspaired	30.6225	-0.586209	0.308526	-1.90003	0.0574286	0.0996945
GGGUAAAAGCGAGGUGAAGUGUGUUGUGUUGGCCUCUAACACAACACACGGGACAAGUAUUAUGGG	8	6	2	3	gtspaired	5.36732	-0.635408	0.33468	-1.89855	0.0576233	NA
GGGUAAAAGCGAGGUGAAGGUGGUGGUGUUGGAGCCUAACACCGCUACCGGGACAAGUAUUAUGGG	58	27	41	36	gtspaired	39.8918	-0.543554	0.286463	-1.89747	0.0577662	0.100157
GGGUAAAAGCGAGGUGAAGGUUGUGGUGUUGGCAUCUAACACCAUAACCGGGACAAGUAUUAUGGG	13	13	10	6	gtspaired	11.7997	-0.680656	0.358946	-1.89626	0.0579251	0.100391
GGGUAAAAGCGAGGUGAAGUGUGUGGUGUUGGACUCUAACACCGCACGCGGGACAAGUAUUAUGGG	33	27	29	23	gtspaired	29.5159	-0.602909	0.317978	-1.89607	0.0579502	0.100393
GGGUAAAAGCGAGGUGAAGGUGGUGGUGUUGGUCCCUAACACCAUCGCCGGGACAAGUAUUAUGGG	81	57	67	80	gtspaired	71.8558	-0.448455	0.236791	-1.89388	0.0582404	0.100854
GGGUAAAAGCGAGGUGAAGUGUUGUGUGUUGGUUCCUAACACACAACGCGGGACAAGUAUUAUGGG	18	6	5	7	gtspaired	8.91225	-0.676974	0.357736	-1.89238	0.0584399	NA
GGGUAAAAGCGAGGUGAAGGUGUUGGUGUUGGAGUCUAACACCGAUACCGGGACAAGUAUUAUGGG	54	17	23	35	gtspaired	30.603	-0.590019	0.311913	-1.89161	0.0585426	0.101305
GGGUAAAAGCGAGGUGAAGUGUGGUGUGUUGGUUCCUAACACACUACGCGGGACAAGUAUUAUGGG	49	22	37	22	gtspaired	32.2734	-0.588779	0.311265	-1.89157	0.0585487	0.101305
GGGUAAAAGCGAGGUGAAGGUGGUUGUGUUGGCACCUAACACAAUCACCGGGACAAGUAUUAUGGG	22	12	9	14	gtspaired	14.585	-0.667734	0.353239	-1.89032	0.0587152	0.101551
GGGUAAAAGCGAGGUGAAGUGUGUGGUGUUGGCAUCUAACACCACACGCGGGACAAGUAUUAUGGG	17	5	5	5	gtspaired	7.88044	-0.66881	0.354735	-1.88538	0.059379	NA
GGGUAAAAGCGAGGUGAAGUGUGGUGUGUUGGCACCUAACACAUCACACGGGACAAGUAUUAUGGG	40	20	26	24	gtspaired	27.4848	-0.596113	0.316454	-1.88373	0.0596021	0.102873
GGGUAAAAGCGAGGUGAAGUGUGUGGUGUUGGAGUCUAACACCACGCGCGGGACAAGUAUUAUGGG	39	24	22	33	gtspaired	29.8697	-0.587292	0.311846	-1.88327	0.0596634	0.102937
GGGUAAAAGCGAGGUGAAGUGUGGUGUGUUGGAGCCUAACACACCGCGCGGGACAAGUAUUAUGGG	72	29	42	53	gtspaired	47.1889	-0.509279	0.270564	-1.88229	0.0597969	0.103125
GGGUAAAAGCGAGGUGAAGGUGUUGGUGUUGGCCUCUAACACCAGCGCCGGGACAAGUAUUAUGGG	60	27	43	36	gtspaired	40.7482	-0.537158	0.285475	-1.88163	0.0598866	0.103238
GGGUAAAAGCGAGGUGAAGUGUGUGGUGUUGGAGUCUAACACCGCACGCGGGACAAGUAUUAUGGG	52	27	36	36	gtspaired	37.5347	-0.546177	0.290532	-1.87992	0.0601189	0.103588
GGGUAAAAGCGAGGUGAAGGUGGUUGUGUUGGAUUCUAACACAACCGCCGGGACAAGUAUUAUGGG	4	3	0	0	gtspaired	2.19176	-0.460891	0.245244	-1.87931	0.0602016	NA
GGGUAAAAGCGAGGUGAAGUGGUUGGUGUUGGCUCCUAACACCGACCACGGGACAAGUAUUAUGGG	13	9	6	6	gtspaired	9.18299	-0.671653	0.358062	-1.8758	0.0606824	NA
GGGUAAAAGCGAGGUGAAGUGGUUGGUGUUGGCGUCUAACACCAACUACGGGACAAGUAUUAUGGG	12	7	3	6	gtspaired	7.44647	-0.6604	0.352583	-1.87303	0.0610636	NA
GGGUAAAAGCGAGGUGAAGUGUGGUGUGUUGGCUUCUAACACACCGCGCGGGACAAGUAUUAUGGG	45	35	39	37	gtspaired	40.3813	-0.544981	0.29101	-1.87273	0.0611063	0.105082
GGGUAAAAGCGAGGUGAAGGUUGUGGUGUUGGCUUCUAACACCGCGACCGGGACAAGUAUUAUGGG	39	17	23	22	gtspaired	24.9327	-0.605357	0.32344	-1.87162	0.0612593	0.105302
GGGUAAAAGCGAGGUGAAGGUGUGUGUGUUGGACCCUAACACAUACACCGGGACAAGUAUUAUGGG	23	12	12	12	gtspaired	15.0637	-0.657924	0.351741	-1.87048	0.0614173	0.10553
GGGUAAAAGCGAGGUGAAGUGUGUGGUGUUGGAGCCUAACACCACAUACGGGACAAGUAUUAUGGG	15	11	8	8	gtspaired	11.2971	-0.670958	0.35881	-1.86995	0.0614905	0.105544
GGGUAAAAGCGAGGUGAAGUGUGGUGUGUUGGAGUCUAACACACCGCGCGGGACAAGUAUUAUGGG	61	27	41	40	gtspaired	41.2872	-0.52692	0.282297	-1.86654	0.0619656	0.106126
GGGUAAAAGCGAGGUGAAGGUUGGUGUGUUGGCUUCUAACACAUCAGCCGGGACAAGUAUUAUGGG	82	24	33	61	gtspaired	46.7261	-0.532824	0.285577	-1.86578	0.0620721	0.106265
GGGUAAAAGCGAGGUGAAGUGUGUUGUGUUGGUUCCUAACACAGCACACGGGACAAGUAUUAUGGG	27	13	12	17	gtspaired	17.3043	-0.64409	0.345784	-1.86269	0.0625056	0.106833
GGGUAAAAGCGAGGUGAAGUGUGUGGUGUUGGCAUCUAACACCAUAUACGGGACAAGUAUUAUGGG	63	36	48	49	gtspaired	48.8633	-0.498063	0.267479	-1.86206	0.062594	0.106892
GGGUAAAAGCGAGGUGAAGUGUGUGGUGUUGGUGUCUAACACCGCACGCGGGACAAGUAUUAUGGG	37	24	28	25	gtspaired	29.2155	-0.584026	0.313791	-1.86119	0.0627168	0.10702
GGGUAAAAGCGAGGUGAAGUGGUGUGUGUUGGACUCUAACACACGCCGCGGGACAAGUAUUAUGGG	40	16	25	19	gtspaired	24.5706	-0.607623	0.326504	-1.861	0.0627444	0.107024
GGGUAAAAGCGAGGUGAAGUUGGUGGUGUUGGUGUCUAACACCGCCAGCGGGACAAGUAUUAUGGG	45	28	26	41	gtspaired	35.2771	-0.555985	0.299462	-1.85662	0.0633659	0.108
GGGUAAAAGCGAGGUGAAGUUGUGUGUGUUGGCAUCUAACACACGCGACGGGACAAGUAUUAUGGG	76	54	64	74	gtspaired	67.6921	-0.449793	0.242268	-1.85659	0.0633696	0.108
GGGUAAAAGCGAGGUGAAGUGGUUGGUGUUGGUCUCUAACACCAAUCACGGGACAAGUAUUAUGGG	19	9	7	10	gtspaired	11.4391	-0.665475	0.358506	-1.85624	0.0634189	0.108
GGGUAAAAGCGAGGUGAAGGUUGUUGUGUUGGUACCUAACACAGCAACCGGGACAAGUAUUAUGGG	15	10	7	8	gtspaired	10.643	-0.66576	0.35903	-1.85433	0.0636922	0.108333
GGGUAAAAGCGAGGUGAAGUGGUGUGUGUUGGUCCCUAACACAUACCACGGGACAAGUAUUAUGGG	49	37	36	48	gtspaired	43.5482	-0.525697	0.283762	-1.8526	0.0639402	0.108711
GGGUAAAAGCGAGGUGAAGUGUGUGGUGUUGGACCCUAACACCACGCGCGGGACAAGUAUUAUGGG	62	29	45	40	gtspaired	43.2356	-0.517153	0.279204	-1.85224	0.0639915	0.108755
GGGUAAAAGCGAGGUGAAGUGUGUUGUGUUGGUGUCUAACACAACGCACGGGACAAGUAUUAUGGG	21	11	6	15	gtspaired	13.4774	-0.660188	0.356547	-1.85161	0.0640813	0.108863
GGGUAAAAGCGAGGUGAAGUGUGUUGUGUUGGUACCUAACACAACGCGCGGGACAAGUAUUAUGGG	58	29	46	34	gtspaired	41.4626	-0.530182	0.28657	-1.85009	0.0643002	0.109191
GGGUAAAAGCGAGGUGAAGGUGUUGGUGUUGGAAUCUAACACCGACGCCGGGACAAGUAUUAUGGG	16	3	3	4	gtspaired	6.16919	-0.634096	0.342862	-1.84942	0.0643969	NA
GGGUAAAAGCGAGGUGAAGGUGUGUGUGUUGGUCCCUAACACAUACGCCGGGACAAGUAUUAUGGG	112	72	101	105	gtspaired	97.0651	-0.38308	0.207887	-1.84273	0.0653678	0.11078
GGGUAAAAGCGAGGUGAAGUGGUGUGUGUUGGUGCCUAACACACGCCGCGGGACAAGUAUUAUGGG	41	22	24	31	gtspaired	29.4683	-0.571405	0.31076	-1.83874	0.065954	0.111729
GGGUAAAAGCGAGGUGAAGUGUGUUGUGUUGGCCCCUAACACAGCACGCGGGACAAGUAUUAUGGG	160	77	130	139	gtspaired	122.149	-0.337457	0.183587	-1.83814	0.0660421	0.111792
GGGUAAAAGCGAGGUGAAGUGUGUGGUGUUGGAAUCUAACACCGCGCACGGGACAAGUAUUAUGGG	63	39	51	51	gtspaired	51.1991	-0.485244	0.26457	-1.83409	0.0666412	0.112666
GGGUAAAAGCGAGGUGAAGGUUGUGGUGUUGGUGCCUAACACCACAGCCGGGACAAGUAUUAUGGG	12	5	3	4	gtspaired	6.18867	-0.632273	0.344909	-1.83316	0.0667787	NA
GGGUAAAAGCGAGGUGAAGGUGGUUGUGUUGGUCUCUAACACAGCCGCCGGGACAAGUAUUAUGGG	35	16	23	17	gtspaired	22.6922	-0.607552	0.3316	-1.83218	0.0669245	0.1131
GGGUAAAAGCGAGGUGAAGUGGUGUGUGUUGGAACCUAACACACAUCGCGGGACAAGUAUUAUGGG	70	29	46	48	gtspaired	46.6708	-0.496393	0.27113	-1.83083	0.0671254	0.113348
GGGUAAAAGCGAGGUGAAGUUGGUGGUGUUGGUCCCUAACACCAUCAACGGGACAAGUAUUAUGGG	38	22	26	26	gtspaired	28.3101	-0.575379	0.314358	-1.83033	0.0672008	0.11343
GGGUAAAAGCGAGGUGAAGUUGGUGGUGUUGGCUUCUAACACCACCAGCGGGACAAGUAUUAUGGG	14	8	4	8	gtspaired	8.90645	-0.654362	0.357538	-1.83019	0.0672217	NA
GGGUAAAAGCGAGGUGAAGUGUGUUGUGUUGGUCCCUAACACAACACGCGGGACAAGUAUUAUGGG	30	14	10	23	gtspaired	19.0913	-0.628296	0.343674	-1.82817	0.0675233	0.113883
GGGUAAAAGCGAGGUGAAGUUGGUGGUGUUGGUGCCUAACACCGCCAGCGGGACAAGUAUUAUGGG	41	24	27	31	gtspaired	30.9885	-0.56115	0.307008	-1.8278	0.0675792	0.113932
GGGUAAAAGCGAGGUGAAGUGUGGUGUGUUGGCACCUAACACACCAUACGGGACAAGUAUUAUGGG	20	6	5	9	gtspaired	9.71806	-0.655528	0.358676	-1.82763	0.0676046	NA
GGGUAAAAGCGAGGUGAAGGUGGUUGUGUUGGAGUCUAACACAGCCGCCGGGACAAGUAUUAUGGG	33	14	13	23	gtspaired	20.3759	-0.617802	0.338186	-1.82681	0.067728	0.114137
GGGUAAAAGCGAGGUGAAGUGUGGUGUGUUGGACCCUAACACACCGCGCGGGACAAGUAUUAUGGG	71	32	49	51	gtspaired	49.4095	-0.484329	0.265334	-1.82536	0.067947	0.114414
GGGUAAAAGCGAGGUGAAGUGUGUGGUGUUGGCUCCUAACACCGCGCACGGGACAAGUAUUAUGGG	61	19	32	37	gtspaired	35.2819	-0.545837	0.29917	-1.8245	0.068076	0.114585
GGGUAAAAGCGAGGUGAAGUGGUGUGUGUUGGCUUCUAACACACAUCGCGGGACAAGUAUUAUGGG	55	27	39	37	gtspaired	39.0058	-0.523551	0.287407	-1.82164	0.0685101	0.1152
GGGUAAAAGCGAGGUGAAGGUGUGUGUGUUGGCACCUAACACAUACACCGGGACAAGUAUUAUGGG	38	19	23	25	gtspaired	26.1609	-0.581851	0.319439	-1.82148	0.0685341	0.1152
GGGUAAAAGCGAGGUGAAGGUGGUGGUGUUGGAUCCUAACACCACCGCCGGGACAAGUAUUAUGGG	2	4	0	0	gtspaired	2.2015	-0.437952	0.240438	-1.82147	0.0685348	NA
GGGUAAAAGCGAGGUGAAGGUGGUGGUGUUGGAGUCUAACACCAUCGCCGGGACAAGUAUUAUGGG	32	21	22	23	gtspaired	25.1627	-0.590097	0.323985	-1.82137	0.0685508	0.1152
GGGUAAAAGCGAGGUGAAGGUGUUGGUGUUGGUCUCUAACACCAAUACCGGGACAAGUAUUAUGGG	12	5	4	3	gtspaired	6.21394	-0.627209	0.3449	-1.81852	0.0689843	NA
GGGUAAAAGCGAGGUGAAGGUUGUUGUGUUGGUCCCUAACACAGCAACCGGGACAAGUAUUAUGGG	27	17	16	19	gtspaired	20.2943	-0.613671	0.337581	-1.81785	0.069087	0.116055
GGGUAAAAGCGAGGUGAAGGUUGGUGUGUUGGAUUCUAACACACUAACCGGGACAAGUAUUAUGGG	9	5	3	2	gtspaired	5.1666	-0.605086	0.332873	-1.81777	0.0690997	NA
GGGUAAAAGCGAGGUGAAGGUUGGUGUGUUGGCUCCUAACACAUCAACCGGGACAAGUAUUAUGGG	17	10	8	9	gtspaired	11.4741	-0.65139	0.358499	-1.81699	0.069218	0.116203
GGGUAAAAGCGAGGUGAAGUGUGGUGUGUUGGCAUCUAACACAUCACACGGGACAAGUAUUAUGGG	25	12	15	11	gtspaired	15.9454	-0.636098	0.350138	-1.81671	0.0692618	0.116203
GGGUAAAAGCGAGGUGAAGUGGUUGGUGUUGGUCUCUAACACCAGCCGCGGGACAAGUAUUAUGGG	44	29	25	43	gtspaired	35.6645	-0.546443	0.30083	-1.81645	0.0693013	0.116203
GGGUAAAAGCGAGGUGAAGGUUGUUGUGUUGGAGCCUAACACAACGACCGGGACAAGUAUUAUGGG	22	8	11	7	gtspaired	11.9333	-0.650309	0.358308	-1.81494	0.0695327	0.116432
GGGUAAAAGCGAGGUGAAGUGGUUGGUGUUGGAUUCUAACACCAAUCACGGGACAAGUAUUAUGGG	10	9	6	4	gtspaired	8.16092	-0.643392	0.354673	-1.81405	0.0696708	NA
GGGUAAAAGCGAGGUGAAGGUGGUUGUGUUGGCGCCUAACACAAUCACCGGGACAAGUAUUAUGGG	19	5	6	6	gtspaired	8.71153	-0.647485	0.357147	-1.81294	0.0698416	NA
GGGUAAAAGCGAGGUGAAGGUUGUGGUGUUGGUAUCUAACACCGCGACCGGGACAAGUAUUAUGGG	40	17	23	24	gtspaired	25.5223	-0.582681	0.321423	-1.81282	0.0698602	0.116841
GGGUAAAAGCGAGGUGAAGGUGGUUGUGUUGGUGUCUAACACAGCCGCCGGGACAAGUAUUAUGGG	34	19	24	20	gtspaired	24.5746	-0.588405	0.325639	-1.80692	0.0707745	0.118182
GGGUAAAAGCGAGGUGAAGUGUGUUGUGUUGGCCCCUAACACAGCGCACGGGACAAGUAUUAUGGG	269	110	226	219	gtspaired	195.591	-0.276054	0.152815	-1.80646	0.0708469	0.118256
GGGUAAAAGCGAGGUGAAGUGUGUUGUGUUGGCACCUAACACAGCACACGGGACAAGUAUUAUGGG	52	22	32	34	gtspaired	34.1024	-0.539148	0.298488	-1.80626	0.0708777	0.118261
GGGUAAAAGCGAGGUGAAGUGUUGUGUGUUGGCAUCUAACACACAGCACGGGACAAGUAUUAUGGG	37	27	34	23	gtspaired	31.4405	-0.566399	0.313862	-1.80461	0.0711357	0.118564
GGGUAAAAGCGAGGUGAAGGUUGGUGUGUUGGUCCCUAACACAUCAACCGGGACAAGUAUUAUGGG	30	15	12	23	gtspaired	19.9574	-0.613348	0.339888	-1.80456	0.071144	0.118564
GGGUAAAAGCGAGGUGAAGGUGGUUGUGUUGGAACCUAACACAACUACCGGGACAAGUAUUAUGGG	16	5	4	6	gtspaired	7.63892	-0.638067	0.353854	-1.8032	0.0713575	NA
GGGUAAAAGCGAGGUGAAGUGUGUUGUGUUGGAGUCUAACACAGCACACGGGACAAGUAUUAUGGG	38	18	20	27	gtspaired	25.4562	-0.578988	0.321758	-1.79945	0.0719472	0.119713
GGGUAAAAGCGAGGUGAAGUGUGUGGUGUUGGCCUCUAACACCACGCACGGGACAAGUAUUAUGGG	27	11	13	14	gtspaired	16.0717	-0.62634	0.34896	-1.79488	0.0726729	0.120722
GGGUAAAAGCGAGGUGAAGUGUGGUGUGUUGGCGUCUAACACAUCACACGGGACAAGUAUUAUGGG	27	16	15	19	gtspaired	19.6401	-0.608805	0.339219	-1.79473	0.072697	0.120722
GGGUAAAAGCGAGGUGAAGUGUGUGGUGUUGGCUCCUAACACCACAUACGGGACAAGUAUUAUGGG	7	9	3	5	gtspaired	7.06304	-0.623875	0.347807	-1.79374	0.0728552	NA
GGGUAAAAGCGAGGUGAAGUGUGUGGUGUUGGUGUCUAACACCACGCGCGGGACAAGUAUUAUGGG	33	13	18	17	gtspaired	19.8733	-0.606024	0.33842	-1.79075	0.0733342	0.121636
GGGUAAAAGCGAGGUGAAGUGGUUGGUGUUGGCCUCUAACACCAGCCGCGGGACAAGUAUUAUGGG	72	35	47	60	gtspaired	52.2086	-0.465906	0.260272	-1.79007	0.0734425	0.121767
GGGUAAAAGCGAGGUGAAGUUGUGUGUGUUGGAGCCUAACACACGCGACGGGACAAGUAUUAUGGG	109	51	82	90	gtspaired	80.3028	-0.392646	0.219496	-1.78886	0.0736381	0.121996
GGGUAAAAGCGAGGUGAAGUUGUGUGUGUUGGCUUCUAACACACGCAACGGGACAAGUAUUAUGGG	18	13	10	12	gtspaired	14.0009	-0.632817	0.354837	-1.7834	0.0745207	0.123264
GGGUAAAAGCGAGGUGAAGGUGGUUGUGUUGGAUUCUAACACAAUCGCCGGGACAAGUAUUAUGGG	19	17	12	16	gtspaired	17.1566	-0.620722	0.348838	-1.7794	0.0751747	0.124297
GGGUAAAAGCGAGGUGAAGUGUGUGGUGUUGGAAUCUAACACCACGCACGGGACAAGUAUUAUGGG	7	5	2	2	gtspaired	4.52217	-0.57294	0.322438	-1.7769	0.0755848	NA
GGGUAAAAGCGAGGUGAAGGUGUUGGUGUUGGUCUCUAACACCGACGCCGGGACAAGUAUUAUGGG	22	11	9	14	gtspaired	14.1428	-0.62857	0.354058	-1.77533	0.0758435	0.125255
GGGUAAAAGCGAGGUGAAGUGGUUGGUGUUGGAACCUAACACCAGCCGCGGGACAAGUAUUAUGGG	57	25	44	30	gtspaired	38.3069	-0.523893	0.295186	-1.77479	0.0759325	0.125331
GGGUAAAAGCGAGGUGAAGUGUGUGGUGUUGGAAUCUAACACCACGCGCGGGACAAGUAUUAUGGG	29	12	17	13	gtspaired	17.6075	-0.613169	0.345622	-1.7741	0.0760459	0.125358
GGGUAAAAGCGAGGUGAAGGUGGUUGUGUUGGUAUCUAACACAGCCGCCGGGACAAGUAUUAUGGG	21	11	7	15	gtspaired	13.6893	-0.631075	0.355753	-1.77391	0.0760777	0.125358
GGGUAAAAGCGAGGUGAAGUGGUGUGUGUUGGUAUCUAACACAUACCACGGGACAAGUAUUAUGGG	21	11	7	15	gtspaired	13.6893	-0.631075	0.355753	-1.77391	0.0760777	0.125358
GGGUAAAAGCGAGGUGAAGUGUGGUGUGUUGGAGUCUAACACACUACACGGGACAAGUAUUAUGGG	25	12	11	16	gtspaired	16.0309	-0.619526	0.349251	-1.77387	0.0760844	0.125358
GGGUAAAAGCGAGGUGAAGUGGUUGGUGUUGGUAUCUAACACCGACCGCGGGACAAGUAUUAUGGG	40	11	13	25	gtspaired	20.9362	-0.60147	0.339808	-1.77003	0.0767225	0.12631
GGGUAAAAGCGAGGUGAAGUGUGUGGUGUUGGUAUCUAACACCAUACGCGGGACAAGUAUUAUGGG	44	24	30	32	gtspaired	32.4597	-0.535142	0.302718	-1.76779	0.0770965	0.126826
GGGUAAAAGCGAGGUGAAGGUUGUUGUGUUGGAUUCUAACACAACAGCCGGGACAAGUAUUAUGGG	7	6	3	2	gtspaired	5.17634	-0.585829	0.331598	-1.76669	0.0772805	NA
GGGUAAAAGCGAGGUGAAGGUGGUUGUGUUGGUGCCUAACACAGCCGCCGGGACAAGUAUUAUGGG	29	18	18	21	gtspaired	21.9662	-0.586902	0.332531	-1.76495	0.0775717	0.127558
GGGUAAAAGCGAGGUGAAGUUGGUGGUGUUGGCCUCUAACACCGCCGACGGGACAAGUAUUAUGGG	59	25	40	38	gtspaired	39.3849	-0.506134	0.286844	-1.76449	0.0776496	0.127617
GGGUAAAAGCGAGGUGAAGUGUGUUGUGUUGGUCUCUAACACAGCACACGGGACAAGUAUUAUGGG	26	15	16	16	gtspaired	18.6335	-0.60351	0.342052	-1.76438	0.0776679	0.127617
GGGUAAAAGCGAGGUGAAGUGGUUGGUGUUGGUAUCUAACACCAGCCGCGGGACAAGUAUUAUGGG	36	16	24	18	gtspaired	23.307	-0.581076	0.329729	-1.76229	0.0780208	0.128047
GGGUAAAAGCGAGGUGAAGUUGUGUGUGUUGGCUCCUAACACACACAGCGGGACAAGUAUUAUGGG	20	7	8	8	gtspaired	10.6094	-0.631826	0.359011	-1.75991	0.0784236	0.128658
GGGUAAAAGCGAGGUGAAGUGUGGUGUGUUGGAUUCUAACACACCGCGCGGGACAAGUAUUAUGGG	30	24	24	24	gtspaired	26.6674	-0.566939	0.322575	-1.75754	0.0788262	0.129217
GGGUAAAAGCGAGGUGAAGUGUGGUGUGUUGGCUUCUAACACACCACACGGGACAAGUAUUAUGGG	5	2	0	0	gtspaired	1.96577	-0.413061	0.235049	-1.75734	0.0788599	NA
GGGUAAAAGCGAGGUGAAGUUGGUGGUGUUGGCCUCUAACACCGCCAGCGGGACAAGUAUUAUGGG	59	39	45	55	gtspaired	49.8091	-0.470562	0.267907	-1.75644	0.079014	0.129475
GGGUAAAAGCGAGGUGAAGGUGUUGGUGUUGGAGUCUAACACCGACGCCGGGACAAGUAUUAUGGG	29	21	22	21	gtspaired	24.1406	-0.575559	0.328103	-1.7542	0.0793965	0.130051
GGGUAAAAGCGAGGUGAAGUUGUGUGUGUUGGUCCCUAACACACACAGCGGGACAAGUAUUAUGGG	39	17	24	23	gtspaired	25.3313	-0.563446	0.322158	-1.74897	0.0802958	0.13137
GGGUAAAAGCGAGGUGAAGGUGGUUGUGUUGGAGUCUAACACAGCUACCGGGACAAGUAUUAUGGG	106	49	76	91	gtspaired	77.6847	-0.388921	0.222648	-1.7468	0.0806722	0.131935
GGGUAAAAGCGAGGUGAAGUUGUGUGUGUUGGCUCCUAACACACGCAGCGGGACAAGUAUUAUGGG	71	36	55	53	gtspaired	52.8234	-0.453333	0.259836	-1.74469	0.0810392	0.132484
GGGUAAAAGCGAGGUGAAGUUGUGUGUGUUGGCGUCUAACACACGCAACGGGACAAGUAUUAUGGG	26	12	15	13	gtspaired	16.5349	-0.606581	0.347947	-1.74332	0.0812785	0.132823
GGGUAAAAGCGAGGUGAAGGUUGUUGUGUUGGCCUCUAACACAGCAACCGGGACAAGUAUUAUGGG	37	8	19	11	gtspaired	17.6191	-0.610929	0.35048	-1.74312	0.0813126	0.132827
GGGUAAAAGCGAGGUGAAGUGUUGUGUGUUGGUGCCUAACACACAGCACGGGACAAGUAUUAUGGG	40	13	20	22	gtspaired	22.7442	-0.576002	0.330779	-1.74135	0.0816228	0.13318
GGGUAAAAGCGAGGUGAAGGUUGUGGUGUUGGAUCCUAACACCGCAGCCGGGACAAGUAUUAUGGG	40	25	28	32	gtspaired	31.6131	-0.532771	0.305954	-1.74134	0.0816234	0.13318
GGGUAAAAGCGAGGUGAAGUGUGGUGUGUUGGAACCUAACACACUACACGGGACAAGUAUUAUGGG	20	12	10	13	gtspaired	14.1778	-0.615988	0.353972	-1.74022	0.0818211	0.133451
GGGUAAAAGCGAGGUGAAGUGUGUGGUGUUGGUAUCUAACACCGCAUACGGGACAAGUAUUAUGGG	48	25	33	35	gtspaired	34.9627	-0.515336	0.296228	-1.73966	0.081919	0.133559
GGGUAAAAGCGAGGUGAAGUGUGGUGUGUUGGCUUCUAACACAUCACACGGGACAAGUAUUAUGGG	27	14	15	17	gtspaired	18.3823	-0.594762	0.342333	-1.73738	0.0823209	0.134162
GGGUAAAAGCGAGGUGAAGUGUGUGGUGUUGGACCCUAACACCGCACACGGGACAAGUAUUAUGGG	18	8	8	8	gtspaired	10.6192	-0.6231	0.358991	-1.7357	0.0826166	0.134592
GGGUAAAAGCGAGGUGAAGUGUGUGGUGUUGGAGUCUAACACCAUACGCGGGACAAGUAUUAUGGG	75	28	54	44	gtspaired	48.2586	-0.473891	0.273164	-1.73482	0.0827722	0.134793
GGGUAAAAGCGAGGUGAAGUGGUGUGUGUUGGUGUCUAACACAUACCACGGGACAAGUAUUAUGGG	28	14	14	19	gtspaired	18.7599	-0.592069	0.341389	-1.73429	0.0828659	0.134894
GGGUAAAAGCGAGGUGAAGUGGUUGGUGUUGGAUUCUAACACCGACCGCGGGACAAGUAUUAUGGG	28	17	13	24	gtspaired	20.808	-0.585719	0.337835	-1.73374	0.0829643	0.134949
GGGUAAAAGCGAGGUGAAGGUUGGUGUGUUGGAGUCUAACACAUCAACCGGGACAAGUAUUAUGGG	24	8	9	12	gtspaired	12.8752	-0.617056	0.356614	-1.73032	0.0835729	0.135887
GGGUAAAAGCGAGGUGAAGGUUGGUGUGUUGGCCUCUAACACACUAACCGGGACAAGUAUUAUGGG	14	18	9	16	gtspaired	15.8818	-0.613508	0.354892	-1.72872	0.0838592	0.136238
GGGUAAAAGCGAGGUGAAGUUGGUGGUGUUGGCGCCUAACACCGCCGACGGGACAAGUAUUAUGGG	54	32	48	35	gtspaired	42.5348	-0.49439	0.286015	-1.72854	0.083891	0.136238
GGGUAAAAGCGAGGUGAAGGUGGUUGUGUUGGAGUCUAACACAACUACCGGGACAAGUAUUAUGGG	8	8	5	3	gtspaired	6.88759	-0.600305	0.347686	-1.72657	0.0842449	NA
GGGUAAAAGCGAGGUGAAGUGGUUGGUGUUGGACCCUAACACCGACCGCGGGACAAGUAUUAUGGG	36	31	33	31	gtspaired	34.2745	-0.528908	0.306417	-1.72611	0.0843281	0.136745
GGGUAAAAGCGAGGUGAAGGUGGUUGUGUUGGCCUCUAACACAACUACCGGGACAAGUAUUAUGGG	10	17	7	13	gtspaired	13.5907	-0.618574	0.358709	-1.72445	0.0846273	0.137071
GGGUAAAAGCGAGGUGAAGUGGUUGGUGUUGGCAUCUAACACCAGCCACGGGACAAGUAUUAUGGG	22	10	12	10	gtspaired	13.5897	-0.612182	0.355184	-1.72357	0.0847863	0.137276
GGGUAAAAGCGAGGUGAAGUUGGUGGUGUUGGCUCCUAACACCGCCGACGGGACAAGUAUUAUGGG	34	17	20	23	gtspaired	23.4023	-0.563445	0.327311	-1.72144	0.0851719	0.137847
GGGUAAAAGCGAGGUGAAGGUUGUGGUGUUGGAUUCUAACACCGCGACCGGGACAAGUAUUAUGGG	31	18	23	18	gtspaired	22.8983	-0.569318	0.330963	-1.72018	0.085399	0.138159
GGGUAAAAGCGAGGUGAAGGUGUGUGUGUUGGUUCCUAACACACACGCCGGGACAAGUAUUAUGGG	5	3	1	0	gtspaired	2.61994	-0.458536	0.266832	-1.71844	0.0857157	NA
GGGUAAAAGCGAGGUGAAGUUGUGUGUGUUGGCUUCUAACACACACAGCGGGACAAGUAUUAUGGG	21	9	10	10	gtspaired	12.5073	-0.613027	0.357015	-1.71709	0.0859626	0.138913
GGGUAAAAGCGAGGUGAAGUGGUUGGUGUUGGCGCCUAACACCAGCCGCGGGACAAGUAUUAUGGG	71	49	60	69	gtspaired	62.6186	-0.425906	0.24809	-1.71674	0.0860264	0.138963
GGGUAAAAGCGAGGUGAAGUGGUUGGUGUUGGCACCUAACACCGACCGCGGGACAAGUAUUAUGGG	68	29	40	55	gtspaired	46.2733	-0.467347	0.272603	-1.71439	0.0864577	0.139606
GGGUAAAAGCGAGGUGAAGGUUGUGGUGUUGGUACCUAACACCGCGACCGGGACAAGUAUUAUGGG	40	20	19	34	gtspaired	27.8679	-0.544704	0.317829	-1.71383	0.0865606	0.139719
GGGUAAAAGCGAGGUGAAGUGUGUGGUGUUGGUGUCUAACACCGCGCACGGGACAAGUAUUAUGGG	69	26	39	52	gtspaired	44.3909	-0.475026	0.277252	-1.71334	0.0866508	0.139811
GGGUAAAAGCGAGGUGAAGGUUGUUGUGUUGGCUUCUAACACAACGACCGGGACAAGUAUUAUGGG	4	9	4	2	gtspaired	6.06624	-0.573006	0.334695	-1.71202	0.0868924	NA
GGGUAAAAGCGAGGUGAAGUGGUUGGUGUUGGCGCCUAACACCAACUACGGGACAAGUAUUAUGGG	18	7	7	8	gtspaired	9.965	-0.612175	0.358994	-1.70525	0.0881474	NA
GGGUAAAAGCGAGGUGAAGGUGUGUGUGUUGGAAUCUAACACACAUACCGGGACAAGUAUUAUGGG	12	6	5	4	gtspaired	7.05477	-0.598577	0.35114	-1.70467	0.0882566	NA
GGGUAAAAGCGAGGUGAAGUGUUGUGUGUUGGACUCUAACACACAACGCGGGACAAGUAUUAUGGG	15	10	12	3	gtspaired	10.7693	-0.611062	0.358614	-1.70396	0.0883894	0.142216
GGGUAAAAGCGAGGUGAAGUGGUUGGUGUUGGUCCCUAACACCGACCGCGGGACAAGUAUUAUGGG	75	36	66	44	gtspaired	54.3397	-0.453739	0.26754	-1.69597	0.0898915	0.144486
GGGUAAAAGCGAGGUGAAGUUGUGUGUGUUGGUCCCUAACACACACGACGGGACAAGUAUUAUGGG	42	22	31	27	gtspaired	30.4214	-0.523408	0.309068	-1.6935	0.0903597	0.145127
GGGUAAAAGCGAGGUGAAGGUUGGUGUGUUGGUUCCUAACACAUCAGCCGGGACAAGUAUUAUGGG	46	25	32	35	gtspaired	34.3183	-0.503726	0.297906	-1.69089	0.0908575	0.145765
GGGUAAAAGCGAGGUGAAGGUGUGUGUGUUGGAGUCUAACACACGCACCGGGACAAGUAUUAUGGG	9	6	3	4	gtspaired	5.98215	-0.578645	0.342675	-1.68861	0.0912936	NA
GGGUAAAAGCGAGGUGAAGUUGGUGGUGUUGGUCCCUAACACCACCGACGGGACAAGUAUUAUGGG	27	12	18	11	gtspaired	17.0136	-0.587244	0.348322	-1.68592	0.0918111	0.146963
GGGUAAAAGCGAGGUGAAGUGUGUGGUGUUGGCAUCUAACACCACGCACGGGACAAGUAUUAUGGG	16	12	7	13	gtspaired	12.677	-0.60285	0.357585	-1.68589	0.0918167	0.146963
GGGUAAAAGCGAGGUGAAGGUUGUGGUGUUGGCACCUAACACCGCAGCCGGGACAAGUAUUAUGGG	67	44	54	64	gtspaired	57.3376	-0.429386	0.254766	-1.68541	0.0919088	0.147054
GGGUAAAAGCGAGGUGAAGUGUUGUGUGUUGGCAUCUAACACACAACGCGGGACAAGUAUUAUGGG	20	13	10	15	gtspaired	14.9933	-0.592876	0.352451	-1.68216	0.0925388	0.147893
GGGUAAAAGCGAGGUGAAGUUGUGUGUGUUGGUCUCUAACACACGCAACGGGACAAGUAUUAUGGG	13	10	7	8	gtspaired	10.2105	-0.601378	0.358995	-1.67517	0.0939007	NA
GGGUAAAAGCGAGGUGAAGUGGUUGGUGUUGGCUUCUAACACCAAUCACGGGACAAGUAUUAUGGG	15	11	8	10	gtspaired	11.6705	-0.600321	0.358456	-1.67474	0.0939848	0.149806
GGGUAAAAGCGAGGUGAAGUUGGUGGUGUUGGCACCUAACACCGCCAACGGGACAAGUAUUAUGGG	21	16	13	17	gtspaired	17.5454	-0.579727	0.3465	-1.67309	0.0943087	0.150067
GGGUAAAAGCGAGGUGAAGUGUGUUGUGUUGGACCCUAACACAGCACGCGGGACAAGUAUUAUGGG	221	96	194	179	gtspaired	164.772	-0.276603	0.16547	-1.67163	0.0945981	0.150328
GGGUAAAAGCGAGGUGAAGUUGUGUGUGUUGGCCCCUAACACACGCAACGGGACAAGUAUUAUGGG	20	16	14	15	gtspaired	17.1678	-0.580794	0.347733	-1.67023	0.0948742	0.15071
GGGUAAAAGCGAGGUGAAGUGUGUGGUGUUGGUGCCUAACACCAUACGCGGGACAAGUAUUAUGGG	84	31	61	53	gtspaired	54.695	-0.435542	0.26087	-1.66957	0.0950041	0.150859
GGGUAAAAGCGAGGUGAAGGUGUGUGUGUUGGCGCCUAACACAUACACCGGGACAAGUAUUAUGGG	31	17	18	23	gtspaired	22.3297	-0.552283	0.330839	-1.66934	0.0950496	0.150875
GGGUAAAAGCGAGGUGAAGUGGUUGGUGUUGGCACCUAACACCAAUCACGGGACAAGUAUUAUGGG	22	16	14	17	gtspaired	17.9736	-0.575474	0.344939	-1.66834	0.0952485	0.151133
GGGUAAAAGCGAGGUGAAGUGUGUUGUGUUGGUGCCUAACACAGCACACGGGACAAGUAUUAUGGG	36	14	21	20	gtspaired	22.1601	-0.553167	0.331629	-1.66803	0.0953096	0.151173
[truncated: 1,808 more rows]

## Sheet: uuuugagaunpaired
Sequence	GI1	GI2	I1	I2	Original Motif	baseMean	log2FoldChange	lfcSE	stat	pvalue	padj
[truncated: 19 more rows]

[truncated: 1 more sheets: uuuugagapaired]
